# Supplementary material for: Pyridine-3-carboxamide–telluric acid (1/1)
Source: Acta Crystallogr E Crystallogr Commun. 2018 Sep 28;74(Pt 10):1521–5. doi: 10.1107/S2056989018013579 (PMC6176439; doi:10.1107/S2056989018013579)
Supplement: Supplementary file 1 [file e-74-01521-sup1.cif]

##############################################################################
#                                                                            #
# This CIF contains the data in a paper accepted for publication in          #
# Acta Crystallographica Section E. It conforms to the requirements of       #
# Notes for Authors for Acta Crystallographica Section E, and has been       #
# peer reviewed under the auspices of the IUCr Commission on Journals.       #
#                                                                            #
# Full details of the Crystallographic Information File format               #
# are given in the paper "The Crystallographic Information File (CIF):       #
# a New Standard Archive File for Crystallography" by S. R. Hall, F. H.      #
# Allen and I. D. Brown [Acta Cryst. (1991), A47, 655-685].                  #
#                                                                            #
# The current version of the core CIF dictionary is obtainable from          #
# ftp://ftp.iucr.org/pub/cif_core.dic.                                       #
#                                                                            #
# Software is freely available for graphical display of the structure(s)     #
# in this CIF. For information consult the CIF software page                 #
# http://www.iucr.org/resources/cif/software.                                #
#                                                                            #
# This file may be used for bona fide research purposes within the           #
# scientific community so long as proper attribution is given to the journal # 
# article from which it was obtained.                                        #
#                                                                            #
##############################################################################
data_global
_audit_creation_method
;
  This CIF is composed of the parts of
the original CIF which was downloaded from the
web page of Acta Cryst. and of the items
which was generated by JANA2006 after the
improved refinement.
;
_journal_date_recd_electronic     2018-08-06
_journal_date_accepted     2018-09-24
_journal_name_full     'Acta Crystallographica, Section E'
_journal_year     2018
_journal_volume     74
_journal_issue     10
_journal_page_first     1521
_journal_page_last     1525
_journal_paper_category     GO
_journal_paper_doi     10.1107/S2056989018013579
_journal_coeditor_code     EB2012
_publ_contact_author_name     'Jan F\'abry'
_publ_contact_author_address
;            Jan F\'abry
             Institute of Physics Czech Acad. Sci.
             Na Slovance 2
      182 21 Praha 8
             Czech Republic
;
_publ_contact_author_email     fabry@fzu.cz
_publ_contact_author_fax     '(420)2 8689 0527'
_publ_contact_author_phone     '(420)2 6605 2695'
_publ_section_title
;
Pyridine-3-carboxamide--telluric acid (1/1)
;
loop_
    _publ_author_name
    _publ_author_address
    'F\'abry, Jan'
;Inst. of Physics of the Czech Academy of Sciences
 Na Slovance 2,
 182 21 Praha 8
 Czech Republic
;
_publ_section_synopsis
;
The title molecules, pyridine-3-carboxamide and telluric acid, are
interconnected by conventional O---H...N, N---H...O and O---H...O hydrogen
bonds of moderate strength as well as by \p--\p interactions between the
pyridine rings.
;
data_I
_chemical_name_systematic
;
Pyridine-3-carboxamide--telluric acid (1/1)
;
_chemical_name_common
;
Nicotinamide--telluric acid (1/1)
;
_chemical_formula_moiety     '(C6 H6 N2 O1), (H6 O6 Te)'
_chemical_formula_sum     'C6 H12 N2 O7 Te1'
_chemical_formula_structural     ?
_chemical_formula_iupac     'C6 H6 N2 O1, H6 O6 Te'
_chemical_formula_weight     351.8
_chemical_melting_point     ?
_symmetry_cell_setting     triclinic
_symmetry_space_group_name_H-M     'P -1'
_symmetry_space_group_name_Hall     '-P 1'
loop_
    _space_group_symop_id
    _space_group_symop_operation_xyz
    1 x,y,z
    2 -x,-y,-z
_cell_length_a     7.0094(3)
_cell_length_b     7.5750(3)
_cell_length_c     10.6149(5)
_cell_angle_alpha     70.945(4)
_cell_angle_beta     78.748(4)
_cell_angle_gamma     89.901(4)
_cell_volume     521.32(4)
_cell_formula_units_Z     2
_cell_measurement_reflns_used     5013
_cell_measurement_theta_min     3.25
_cell_measurement_theta_max     28.36
_cell_measurement_temperature     120.0(10)
_cell_special_details     ?
_exptl_crystal_description     'prism'
_exptl_crystal_colour     'colourless'
_exptl_crystal_size_max     0.306
_exptl_crystal_size_mid     0.214
_exptl_crystal_size_min     0.086
_exptl_crystal_size_rad     ?
_exptl_crystal_density_diffrn     2.241
_exptl_crystal_density_meas     ?
_exptl_crystal_density_method     'Not Measured'
_exptl_crystal_F_000     340
loop_
    _exptl_crystal_face_index_h
    _exptl_crystal_face_index_k
    _exptl_crystal_face_index_l
    _exptl_crystal_face_perp_dist
    -4 8 -4 0.043
    4 -8 4 0.043
    10 1 1 0.0736
    -1 0 -14 0.0706
    -1 9 -3 0.0579
    -8 6 4 0.0543
    1 1 14 0.124
    -7 -7 -8 0.1067
_exptl_absorpt_coefficient_mu     2.879
_exptl_absorpt_correction_type     analytical
_exptl_absorpt_process_details
;
CrysAlisPro (Rigaku OD, 2018)
;
_exptl_absorpt_correction_T_min     0.618
_exptl_absorpt_correction_T_max     0.816
_exptl_special_details     ?
_diffrn_ambient_temperature     120
_diffrn_source     'fine-focus sealed X-ray tube'
_diffrn_source_power     ?
_diffrn_source_voltage     ?
_diffrn_source_current     ?
_diffrn_radiation_type     'Mo K\a'
_diffrn_radiation_wavelength     0.71073
_diffrn_radiation_source     'X-ray tube'
_diffrn_radiation_monochromator     'graphite'
_diffrn_measurement_device_type
                     'Rigaku Oxford Diffraction Xcalibur, AtlasS2, Gemini ultra'
_diffrn_measurement_device     'four-circle diffractometer'
_diffrn_measurement_method     '\w scans'
_diffrn_detector     'CCD plate'
_diffrn_measurement_specimen_support     ?
_diffrn_detector_area_resol_mean     10.3567
_diffrn_reflns_number     6995
_diffrn_reflns_av_R_equivalents     0.0192
_diffrn_reflns_av_unetI/netI     0.0157
_diffrn_reflns_theta_min     2.857
_diffrn_reflns_theta_max     28.494
_diffrn_reflns_theta_full     25.242
_diffrn_measured_fraction_theta_max     0.913
_diffrn_measured_fraction_theta_full     0.999
_diffrn_reflns_limit_h_min     -9
_diffrn_reflns_limit_h_max     8
_diffrn_reflns_limit_k_min     -10
_diffrn_reflns_limit_k_max     9
_diffrn_reflns_limit_l_min     -14
_diffrn_reflns_limit_l_max     13
loop_
    _diffrn_standard_refln_index_h
    _diffrn_standard_refln_index_k
    _diffrn_standard_refln_index_l
    ? ? ?
_diffrn_radiation_probe     x-ray
_refine_special_details
;
The unrestrained refinement of the H atoms of the
OH groups of the telluric acid resulted in too
short O---H distances:
O2 H1O2 0.70(2) \%A,
O3 H1O3 0.66(2) \%A,
O4 H1O4 0.70(2) \%A,
O5 H1O5 0.72(2) \%A,
O6 H1O6 0.70(2) \%A,
O7 H1O7 0.75(2) \%A.
Therefore the restrained refinement has been applied.
The O---H distances were retrained as 0.84 \%A with  elasticity
0.02 \%A.
;
_reflns_number_total     2408
_reflns_number_gt     2254
_reflns_threshold_expression     'I > 2\s(I)'
_refine_ls_structure_factor_coef     Fsqd
_refine_ls_matrix_type     full
_refine_ls_R_factor_all     0.0135
_refine_ls_R_factor_gt     0.0122
_refine_ls_wR_factor_gt     0.0310
_refine_ls_wR_factor_ref     0.0317
_refine_ls_goodness_of_fit_ref     1.084
_refine_ls_restrained_S_all     1.089
_refine_ls_restrained_S_gt     ?
_refine_ls_number_reflns     2408
_refine_ls_number_parameters     170
_refine_ls_number_restraints     6
_refine_ls_number_constraints     24
_refine_ls_hydrogen_treatment     mixed
_refine_ls_weighting_scheme     calc
_refine_ls_weighting_details
              'w=1/[\s^2^(Fo^2^)+(0.0117P)^2^+0.2806P] where P=(Fo^2^+2Fc^2^)/3'
_refine_ls_shift/su_max     0.003
_refine_ls_shift/su_mean     0.000
_refine_diff_density_max     0.420
_refine_diff_density_min     -0.348
_refine_ls_extinction_method
;
SHELXL2014 (Sheldrick, 2015)
;
_refine_ls_extinction_coef     0.0185(6)
_refine_ls_extinction_expression
                                  'Fc^*^=kFc[1+0.001xFc^2^\l^3^/sin(2\q)]^-1/4^'
_refine_ls_abs_structure_details     ?
_refine_ls_abs_structure_Flack     ?
_refine_ls_abs_structure_Rogers     ?
loop_
    _atom_type_symbol
    _atom_type_description
    _atom_type_scat_dispersion_real
    _atom_type_scat_dispersion_imag
    _atom_type_scat_source
    'C' 'C' 0.0033 0.0016
                         'International Tables Vol C Tables 4.2.6.8 and 6.1.1.4'
    'H' 'H' 0.0000 0.0000
                         'International Tables Vol C Tables 4.2.6.8 and 6.1.1.4'
    'N' 'N' 0.0061 0.0033
                         'International Tables Vol C Tables 4.2.6.8 and 6.1.1.4'
    'O' 'O' 0.0106 0.0060
                         'International Tables Vol C Tables 4.2.6.8 and 6.1.1.4'
    'Te' 'Te' -0.5308 1.6751
                         'International Tables Vol C Tables 4.2.6.8 and 6.1.1.4'
_computing_data_collection
;
<i>CrysAlis PRO</i> (Rigaku OD, 2018)
;
_computing_cell_refinement
;
<i>CrysAlis PRO</i> (Rigaku OD, 2018)
;
_computing_data_reduction
;
<i>CrysAlis PRO</i> (Rigaku OD, 2018)
;
_computing_structure_solution
;
<i>SIR2014</i> (Burla <i>et al.</i>, 2015)
;
_computing_structure_refinement
;
<i>SHELXL</i> (Sheldrick, 2015)
;
_computing_molecular_graphics
;
<i>PLATON</i> (Spek, 2009) and <i>DIAMOND</i>
(Brandenburg & Putz, 2005)
;
_computing_publication_material
;
<i>SHELXL</i> (Sheldrick, 2015)
;
loop_
    _restr_distance_atom_site_label_1
    _restr_distance_site_symmetry_1
    _restr_distance_atom_site_label_2
    _restr_distance_site_symmetry_2
    _restr_distance_target
    _restr_distance_target_weight_param
    O2 . H1o2 . 0.84 0.02
    O3 . H1o3 . 0.84 0.02
    O4 . H1o4 . 0.84 0.02
    O5 . H1o5 . 0.84 0.02
    O6 . H1o6 . 0.84 0.02
    O7 . H1o7 . 0.84 0.02
loop_
    _restr_angle_atom_site_label_1
    _restr_angle_site_symmetry_1
    _restr_angle_atom_site_label_2
    _restr_angle_site_symmetry_2
    _restr_angle_atom_site_label_3
    _restr_angle_site_symmetry_3
    _restr_angle_target
    _restr_angle_target_weight_param
    ? ? ? ? ? ? ? ?
loop_
    _restr_torsion_atom_site_label_1
    _restr_torsion_site_symmetry_1
    _restr_torsion_atom_site_label_2
    _restr_torsion_site_symmetry_2
    _restr_torsion_atom_site_label_3
    _restr_torsion_site_symmetry_3
    _restr_torsion_atom_site_label_4
    _restr_torsion_site_symmetry_4
    _restr_torsion_angle_target
    _restr_torsion_weight_param
    ? ? ? ? ? ? ? ? ? ?
loop_
    _restr_equal_distance_atom_site_label_1
    _restr_equal_distance_site_symmetry_1
    _restr_equal_distance_atom_site_label_2
    _restr_equal_distance_site_symmetry_2
    _restr_equal_distance_class_class_id
    _restr_equal_distance_class_target_weight_param
    ? ? ? ? ? ?
loop_
    _restr_equal_angle_atom_site_label_1
    _restr_equal_angle_site_symmetry_1
    _restr_equal_angle_atom_site_label_2
    _restr_equal_angle_site_symmetry_2
    _restr_equal_angle_atom_site_label_3
    _restr_equal_angle_site_symmetry_3
    _restr_equal_angle_class_class_id
    _restr_equal_angle_class_target_weight_param
    ? ? ? ? ? ? ? ?
loop_
    _restr_equal_torsion_atom_site_label_1
    _restr_equal_torsion_site_symmetry_1
    _restr_equal_torsion_atom_site_label_2
    _restr_equal_torsion_site_symmetry_2
    _restr_equal_torsion_atom_site_label_3
    _restr_equal_torsion_site_symmetry_3
    _restr_equal_torsion_atom_site_label_4
    _restr_equal_torsion_site_symmetry_4
    _restr_equal_torsion_class_class_id
    _restr_equal_torsion_class_target_weight_param
    ? ? ? ? ? ? ? ? ? ?
loop_
    _atom_site_type_symbol
    _atom_site_label
    _atom_site_fract_x
    _atom_site_fract_y
    _atom_site_fract_z
    _atom_site_U_iso_or_equiv
    _atom_site_adp_type
    _atom_site_calc_flag
    _atom_site_occupancy
    _atom_site_disorder_assembly
    _atom_site_disorder_group
    O O1 0.87715(15) 0.43054(16) 0.38915(10) 0.0154(2) Uani d 1 . .
    N N1 0.39465(19) 0.18273(18) 0.33548(12) 0.0137(3) Uani d 1 . .
    N N2 0.7726(2) 0.3530(2) 0.61605(13) 0.0159(3) Uani d 1 . .
    H H1N2 0.872(3) 0.409(3) 0.6196(19) 0.019 Uiso d 1 . .
    H H2N2 0.687(3) 0.314(3) 0.683(2) 0.019 Uiso d 1 . .
    C C1 0.5627(2) 0.2754(2) 0.48208(14) 0.0115(3) Uani d 1 . .
    C C2 0.5568(2) 0.2446(2) 0.36022(14) 0.0125(3) Uani d 1 . .
    H H1C2 0.6729 0.2686 0.2922 0.015 Uiso calc 1 . .
    C C3 0.2306(2) 0.1498(2) 0.43111(16) 0.0147(3) Uani d 1 . .
    H H1C3 0.1135 0.1124 0.4115 0.018 Uiso calc 1 . .
    C C4 0.2249(2) 0.1682(2) 0.55750(15) 0.0148(3) Uani d 1 . .
    H H1C4 0.1080 0.1379 0.6250 0.018 Uiso calc 1 . .
    C C5 0.3941(2) 0.2320(2) 0.58308(15) 0.0132(3) Uani d 1 . .
    H H1C5 0.3945 0.2459 0.6688 0.016 Uiso calc 1 . .
    C C6 0.7492(2) 0.3584(2) 0.49361(15) 0.0121(3) Uani d 1 . .
    Te Te1 0.24981(2) 0.25172(2) -0.00312(2) 0.00795(5) Uani d 1 . .
    O O2 0.26677(16) 0.45520(15) 0.06561(11) 0.0126(2) Uani d 1 . .
    H H1O2 0.164(2) 0.503(3) 0.072(2) 0.019 Uiso d 1 . .
    O O3 0.24036(16) 0.05185(15) -0.07618(11) 0.0118(2) Uani d 1 . .
    H H1O3 0.335(2) -0.002(3) -0.073(2) 0.018 Uiso d 1 . .
    O O4 0.46392(15) 0.36909(16) -0.15123(11) 0.0122(2) Uani d 1 . .
    H H1O4 0.533(3) 0.429(3) -0.127(2) 0.018 Uiso d 1 . .
    O O5 0.02924(16) 0.14607(16) 0.13902(11) 0.0135(2) Uani d 1 . .
    H H1O5 -0.040(3) 0.081(3) 0.117(2) 0.020 Uiso d 1 . .
    O O6 0.07017(15) 0.37675(16) -0.11412(11) 0.0122(2) Uani d 1 . .
    H H1O6 0.119(3) 0.429(3) -0.1913(15) 0.018 Uiso d 1 . .
    O O7 0.42559(16) 0.12206(16) 0.10483(11) 0.0131(2) Uani d 1 . .
    H H1O7 0.409(3) 0.141(3) 0.1777(16) 0.020 Uiso d 1 . .
loop_
    _atom_site_aniso_label
    _atom_site_aniso_U_11
    _atom_site_aniso_U_22
    _atom_site_aniso_U_33
    _atom_site_aniso_U_12
    _atom_site_aniso_U_13
    _atom_site_aniso_U_23
    O1 0.0120(5) 0.0219(6) 0.0120(5) -0.0006(4) -0.0017(4) -0.0055(4)
    N1 0.0173(7) 0.0122(6) 0.0135(6) 0.0022(5) -0.0058(5) -0.0053(5)
    N2 0.0112(6) 0.0252(7) 0.0113(6) -0.0033(5) -0.0013(5) -0.0066(5)
    C1 0.0125(7) 0.0114(7) 0.0113(6) 0.0030(5) -0.0046(5) -0.0035(5)
    C2 0.0135(7) 0.0121(7) 0.0117(7) 0.0019(5) -0.0022(5) -0.0039(6)
    C3 0.0141(7) 0.0126(7) 0.0185(7) 0.0014(6) -0.0058(6) -0.0052(6)
    C4 0.0126(7) 0.0145(7) 0.0159(7) 0.0015(6) -0.0014(6) -0.0040(6)
    C5 0.0161(7) 0.0133(7) 0.0113(7) 0.0028(6) -0.0038(6) -0.0051(6)
    C6 0.0116(7) 0.0130(7) 0.0127(7) 0.0040(5) -0.0038(5) -0.0052(6)
    Te1 0.00632(6) 0.01029(6) 0.00892(6) 0.00042(3) -0.00173(4) -0.00533(4)
    O2 0.0086(5) 0.0145(5) 0.0193(5) 0.0023(4) -0.0034(4) -0.0117(4)
    O3 0.0098(5) 0.0137(5) 0.0164(5) 0.0022(4) -0.0040(4) -0.0100(4)
    O4 0.0081(5) 0.0171(6) 0.0124(5) -0.0035(4) 0.0006(4) -0.0079(4)
    O5 0.0104(5) 0.0189(6) 0.0117(5) -0.0047(4) 0.0006(4) -0.0075(4)
    O6 0.0085(5) 0.0168(5) 0.0106(5) 0.0021(4) -0.0023(4) -0.0036(4)
    O7 0.0132(5) 0.0181(6) 0.0134(5) 0.0066(4) -0.0071(4) -0.0100(4)
loop_
    _geom_bond_atom_site_label_1
    _geom_bond_atom_site_label_2
    _geom_bond_site_symmetry_2
    _geom_bond_distance
    _geom_bond_publ_flag
    O1 C6 . 1.2450(18) ?
    N1 C2 . 1.3337(19) ?
    N1 C3 . 1.340(2) ?
    N2 C6 . 1.3290(19) ?
    N2 H1N2 . 0.83(2) ?
    N2 H2N2 . 0.81(2) ?
    C1 C5 . 1.390(2) ?
    C1 C2 . 1.3955(19) ?
    C1 C6 . 1.495(2) ?
    C2 H1C2 . 0.9500 ?
    C3 C4 . 1.387(2) ?
    C3 H1C3 . 0.9500 ?
    C4 C5 . 1.388(2) ?
    C4 H1C4 . 0.9500 ?
    C5 H1C5 . 0.9500 ?
    Te1 O7 . 1.8994(11) ?
    Te1 O5 . 1.9007(11) ?
    Te1 O3 . 1.9197(10) ?
    Te1 O4 . 1.9198(11) ?
    Te1 O2 . 1.9212(10) ?
    Te1 O6 . 1.9279(11) ?
    O2 H1O2 . 0.806(15) ?
    O3 H1O3 . 0.781(15) ?
    O4 H1O4 . 0.796(15) ?
    O5 H1O5 . 0.812(15) ?
    O6 H1O6 . 0.789(15) ?
    O7 H1O7 . 0.818(14) ?
loop_
    _geom_angle_atom_site_label_1
    _geom_angle_atom_site_label_2
    _geom_angle_atom_site_label_3
    _geom_angle_site_symmetry_1
    _geom_angle_site_symmetry_3
    _geom_angle
    _geom_angle_publ_flag
    C2 N1 C3 . . 118.72(13) ?
    C6 N2 H1N2 . . 117.2(13) ?
    C6 N2 H2N2 . . 122.0(14) ?
    H1N2 N2 H2N2 . . 120.0(18) ?
    C5 C1 C2 . . 118.11(14) ?
    C5 C1 C6 . . 124.29(13) ?
    C2 C1 C6 . . 117.58(13) ?
    N1 C2 C1 . . 122.63(14) ?
    N1 C2 H1C2 . . 118.7 ?
    C1 C2 H1C2 . . 118.7 ?
    N1 C3 C4 . . 122.59(14) ?
    N1 C3 H1C3 . . 118.7 ?
    C4 C3 H1C3 . . 118.7 ?
    C3 C4 C5 . . 118.47(14) ?
    C3 C4 H1C4 . . 120.8 ?
    C5 C4 H1C4 . . 120.8 ?
    C4 C5 C1 . . 119.35(13) ?
    C4 C5 H1C5 . . 120.3 ?
    C1 C5 H1C5 . . 120.3 ?
    O1 C6 N2 . . 122.04(14) ?
    O1 C6 C1 . . 119.44(13) ?
    N2 C6 C1 . . 118.52(13) ?
    O7 Te1 O5 . . 92.47(5) ?
    O7 Te1 O3 . . 90.08(5) ?
    O5 Te1 O3 . . 92.84(5) ?
    O7 Te1 O4 . . 90.50(5) ?
    O5 Te1 O4 . . 176.85(4) ?
    O3 Te1 O4 . . 88.21(5) ?
    O7 Te1 O2 . . 89.74(5) ?
    O5 Te1 O2 . . 89.02(5) ?
    O3 Te1 O2 . . 178.14(4) ?
    O4 Te1 O2 . . 89.94(5) ?
    O7 Te1 O6 . . 178.29(4) ?
    O5 Te1 O6 . . 87.35(5) ?
    O3 Te1 O6 . . 88.22(5) ?
    O4 Te1 O6 . . 89.72(5) ?
    O2 Te1 O6 . . 91.96(5) ?
    Te1 O2 H1O2 . . 110.5(15) ?
    Te1 O3 H1O3 . . 110.6(15) ?
    Te1 O4 H1O4 . . 109.1(15) ?
    Te1 O5 H1O5 . . 110.4(15) ?
    Te1 O6 H1O6 . . 114.5(15) ?
    Te1 O7 H1O7 . . 111.3(14) ?
loop_
    _geom_torsion_atom_site_label_1
    _geom_torsion_atom_site_label_2
    _geom_torsion_atom_site_label_3
    _geom_torsion_atom_site_label_4
    _geom_torsion_site_symmetry_1
    _geom_torsion_site_symmetry_2
    _geom_torsion_site_symmetry_3
    _geom_torsion_site_symmetry_4
    _geom_torsion
    _geom_torsion_publ_flag
    C3 N1 C2 C1 . . . . 0.4(2) ?
    C5 C1 C2 N1 . . . . 2.7(2) ?
    C6 C1 C2 N1 . . . . -175.51(13) ?
    C2 N1 C3 C4 . . . . -3.4(2) ?
    N1 C3 C4 C5 . . . . 3.2(2) ?
    C3 C4 C5 C1 . . . . 0.0(2) ?
    C2 C1 C5 C4 . . . . -2.8(2) ?
    C6 C1 C5 C4 . . . . 175.27(14) ?
    C5 C1 C6 O1 . . . . -164.04(14) ?
    C2 C1 C6 O1 . . . . 14.1(2) ?
    C5 C1 C6 N2 . . . . 15.8(2) ?
    C2 C1 C6 N2 . . . . -166.14(14) ?
loop_
    _geom_hbond_atom_site_label_D
    _geom_hbond_atom_site_label_H
    _geom_hbond_atom_site_label_A
    _geom_hbond_site_symmetry_A
    _geom_hbond_distance_DH
    _geom_hbond_distance_HA
    _geom_hbond_distance_DA
    _geom_hbond_angle_DHA
    N2 H1N2 O1 2_766 0.83(2) 2.11(2) 2.9359(18) 174.8(19)
    N2 H2N2 O4 1_556 0.81(2) 2.26(2) 2.9847(17) 149.2(18)
    O2 H1O2 O6 2_565 0.806(15) 1.923(15) 2.7215(15) 170(2)
    O3 H1O3 O7 2_655 0.781(15) 1.930(15) 2.6988(15) 168(2)
    O4 H1O4 O2 2_665 0.796(15) 1.973(15) 2.7621(15) 171(2)
    O5 H1O5 O3 2 0.812(15) 1.919(15) 2.7237(15) 170(2)
    O6 H1O6 O1 2_665 0.789(15) 2.015(16) 2.7548(15) 156(2)
    O7 H1O7 N1 . 0.818(14) 1.788(15) 2.6038(16) 175(2)
_shelx_hkl_file
;
   0   0  -294710.84 1061.01   1-0.15560 0.18530-0.90160 0.94970-0.07220-0.07220
   0   0   296981.16 1067.47   1-0.87520 0.84550-0.46700 0.41890 0.07230 0.07230
   0   0  -298646.52 1067.40   1-0.46950 0.49920-0.79140 0.83950-0.07220-0.07220
   0   0  -297384.71 1082.78   1 0.96500-0.93530 0.23840-0.19060-0.07280-0.07150
   0   0   299351.62 1077.48   1-0.64800 0.61830-0.73850 0.69040 0.07220 0.07220
   0   0  -297963.89 1069.38   1-0.90950 0.93930-0.27650 0.32460-0.07220-0.07230
   0   0  -328753.05  328.09   1-0.42000 0.46460-0.79790 0.87010-0.10840-0.10840
   0   0   326354.01  337.65   1-0.15280 0.10840-0.96470 0.89260 0.10840 0.10840
   0   0   328375.72  335.39   1-0.85980 0.81520-0.51180 0.43970 0.10840 0.10840
   0   0   326403.30  325.87   1-0.68770 0.64320-0.71850 0.64630 0.10840 0.10840
   0   0  -327971.17  333.34   1-0.91130 0.95590-0.22610 0.29820-0.10840-0.10840
   0   0  -4  696.64   28.00   1-0.91030 0.96980-0.17450 0.27060-0.14450-0.14450
   0   0   4  699.10   33.33   1-0.15160 0.09230-0.97350 0.87730 0.14450 0.14450
   0   0  -518082.24  247.43   1-0.90640 0.98070-0.12180 0.24190-0.18060-0.18060
   0   0   518386.98  246.68   1-0.76090 0.68670-0.67000 0.54970 0.18060 0.18060
   0   0   619123.32  267.97   1-0.79430 0.70520-0.64120 0.49680 0.21670 0.21670
   0   0  -620039.25  290.74   1-0.47810 0.56720 0.84270-0.69800-0.21680-0.21680
   0   0   618504.38  284.17   1-0.14850 0.05960-0.98700 0.84270 0.21670 0.21670
   0   0  -619036.35  264.43   1-0.89940 0.98860-0.06780 0.21190-0.21670-0.21670
   0   0   719093.22  306.23   1-0.14660 0.04290-0.99170 0.82330 0.25280 0.25280
   0   0   720249.20  287.15   1-0.82520 0.72130-0.60920 0.44070 0.25280 0.25280
   0   0  -720288.40  284.04   1-0.88930 0.99340-0.01240 0.18050-0.25290-0.25290
   0   0  -720050.06  310.42   1-0.45910 0.56310 0.85220-0.68340-0.25290-0.25290
   0   0  -826391.07  401.86   1-0.43930 0.55810 0.86040-0.66750-0.28900-0.28900
   0   0   825468.33  395.66   1-0.14450 0.02590-0.99500 0.80260 0.28900 0.28900
   0   0  -826745.27  370.23   1-0.87570 0.99470 0.04430 0.14780-0.28900-0.28900
   0   0   914234.91  230.70   1-0.87910 0.74550-0.53400 0.31740 0.32510 0.32510
   0   0  -914129.10  232.18   1-0.85850 0.99230 0.10260 0.11360-0.32510-0.32510
   0   0  -913833.16  262.21   1-0.41860 0.55230 0.86750-0.65050-0.32520-0.32520
   0   0   912919.95  258.99   1-0.14210 0.00870-0.99690 0.78040 0.32510 0.32510
   0   0 -1012832.30  263.01   1-0.39690 0.54540 0.87340-0.63220-0.36130-0.36130
   0   0  1012698.05  262.73   1-0.13950-0.00880-0.99720 0.75660 0.36120 0.36120
   0   0  11 7868.12  209.80   1-0.13650-0.02650-0.99590 0.73130 0.39730 0.39730
   0   0 -11 8097.51  208.43   1-0.37420 0.53760 0.87790-0.61270-0.39740-0.39740
   0   0 -1210315.28  251.15   1-0.35060 0.52880 0.88110-0.59170-0.43350-0.43350
   0   0  12 9583.46  247.08   1-0.13330-0.04450-0.99290 0.70420 0.43350 0.43350
   0  -1  11   58.30   24.95   1-0.14300-0.02670-0.99640 0.63250 0.31220 0.51560
   0   1 -11   70.27   23.73   1-0.41660 0.58680 0.86810-0.50380-0.32840-0.49940
   0  -1  10 1392.58   81.03   1-0.14600-0.00890-0.99300 0.65320 0.26470 0.49080
   0   1 -10 1451.65   80.17   1-0.44250 0.59780 0.85920-0.51900-0.28330-0.47230
   0   1  -9  889.41   59.27   1-0.46780 0.60830 0.84800-0.53190-0.23660-0.44680
   0   1  -9 1002.34   54.76   1-0.84730 0.98770 0.13540 0.18000-0.34500-0.33820
   0  -1   9  865.48   58.99   1-0.14860 0.00860-0.98680 0.67100 0.21510 0.46810
   0   1  -8 5605.99  134.24   1-0.86340 0.98900 0.08700 0.20440-0.31560-0.29540
   0  -1   8 5246.78  146.99   1-0.15090 0.02570-0.97740 0.68570 0.16270 0.44830
   0  -1   8 5799.50  119.85   1-0.79800 0.67270-0.63760 0.34580 0.22100 0.39000
   0  -1   7   39.21    9.39   1-0.74220 0.63170-0.68410 0.41630 0.16130 0.37740
   0   1  -7   39.42   12.40   1-0.87640 0.98720 0.04180 0.22560-0.28740-0.25130
   0   1  -6 1170.97   50.39   1-0.88650 0.98240 0.00030 0.24310-0.26100-0.20540
   0  -1   6 1183.12   56.45   1-0.15440 0.05890-0.94610 0.70250 0.04450 0.42200
   0  -1   6 1247.83   44.77   1-0.67290 0.57730-0.72640 0.48270 0.09470 0.37180
   0  -1   5 3087.29   70.41   1-0.58390 0.50300-0.76370 0.54400 0.01730 0.37690
   0   1  -5 3121.53   80.59   1-0.89410 0.97510-0.03640 0.25580-0.23730-0.15690
   0  -1   4  534.34   30.62   1 0.10620-0.17240-0.89670 0.70150-0.11300 0.43530
   0  -1   4  498.39   23.31   1-0.46200 0.39610-0.79260 0.59700-0.07780 0.39980
   0   1  -4  573.71   30.18   1-0.89920 0.96540-0.06670 0.26200-0.21750-0.10450
   0  -1   3  412.48   24.87   1 0.13850-0.18980-0.84250 0.67130-0.22130 0.47120
   0   1  -3  403.39   22.90   1-0.90220 0.95350-0.08700 0.25830-0.20400-0.04580
   0  -1   3  371.62   17.83   1-0.28050 0.22930-0.80120 0.62970-0.20300 0.45280
   0   1  -2 1277.66   23.61   1-0.02720 0.06330-0.59470 0.74200-0.54820 0.37070
   0   1  -2 1289.86   38.01   1-0.90270 0.93910-0.09060 0.23790-0.20160 0.02410
   0  -1   2 1185.21   38.38   1 0.18210-0.21840-0.74620 0.59900-0.37280 0.55030
   0   1  -1 1639.54   37.97   1-0.89840 0.91990-0.06100 0.18430-0.22120 0.11590
   0  -1   1 1583.32   38.88   1 0.24460-0.26610-0.54130 0.41800-0.60570 0.71090
   0  -1   0 1402.37   29.57   1-0.89640 0.88980-0.04960-0.04960-0.22870 0.26170
   0   1   0 1349.64   29.08   1-0.87430 0.88100 0.04960 0.04960-0.29230 0.25930
   0   1   0 1499.20   30.94   1 0.58820-0.58150 0.04970 0.04970-0.87210 0.83890
   0   1   1   42.52    5.18   1 0.11360-0.12180 0.70650-0.63120-0.89930 0.93850
   0   1   1   46.83    6.17   1 0.05480-0.06310 0.70200-0.62680-0.89380 0.93300
   0   1   1   45.83    3.99   1-0.70280 0.69460 0.41700-0.34170-0.50180 0.54100
   0  -1  -1   51.02    4.10   1-0.80110 0.80930 0.24630-0.32160-0.40990 0.37060
   0  -1  -2  460.02   19.42   1-0.86700 0.89010-0.55380 0.50260 0.30740-0.41880
   0   1   2  423.05   18.92   1-0.91500 0.89190-0.45590 0.50710 0.38670-0.27530
   0   1   2  424.90   17.76   1-0.09920 0.07620-0.90730 0.95840 0.69650-0.58510
   0  -1  -2  446.03   18.11   1 0.16190-0.13870 0.90810-0.95920-0.69640 0.58490
   0   1   2  413.07   17.66   1 0.12070-0.14380 0.95920-0.90790-0.58600 0.69740
   0  -1  -2  433.06   17.74   1-0.11630 0.13940-0.95930 0.90820 0.58570-0.69710
   0  -1  -2  459.78   18.44   1 0.10380-0.08070 0.90720-0.95850-0.69690 0.58550
   0   1   2  413.77   16.26   1-0.28060 0.25760 0.88200-0.83120-0.53160 0.64310
   0  -1  -3  112.11   11.01   1-0.30290 0.34070 0.88300-0.90980-0.50160 0.31790
   0  -1  -3  138.64   12.84   1 0.10510-0.06720 0.97250-0.99960-0.54300 0.35920
   0  -1  -3  149.10    7.79   1-0.82690 0.86480-0.58580 0.55860 0.17030-0.35400
   0  -1  -3  133.60    9.05   1 0.90420-0.86630 0.48610-0.51360-0.32210 0.13850
   0   1   3  123.36   12.08   1 0.14370-0.18170 0.99690-0.96970-0.35870 0.54240
   0   1   3  119.08   12.12   1-0.12170 0.08380-0.97240 0.99950 0.54330-0.35970
   0   1   3  147.43   13.28   1-0.88660 0.84860-0.52050 0.54760 0.33660-0.15300
   0  -1  -4  219.85   12.06   1-0.89780 0.95060-0.37390 0.37060-0.00010-0.25590
   0  -1  -4  173.95   15.53   1-0.35260 0.40530 0.88090-0.88350-0.43040 0.17450
   0   1   4  196.73   16.54   1 0.15270-0.20550 0.98560-0.98240-0.21020 0.46610
   0   1   4  212.54   17.48   1-0.13000 0.07730-0.98840 0.99150 0.46800-0.21200
   0  -1  -4  219.31   14.11   1 0.92040-0.86770 0.44980-0.45340-0.28440 0.02860
   0  -1  -5   36.32    6.62   1-0.91090 0.97860-0.24730 0.26810-0.09330-0.23500
   0  -1  -5   24.16    9.07   1-0.37120 0.43870 0.87840-0.85690-0.40210 0.07390
   0   1   5   26.54    5.83   1-0.63830 0.57060-0.81080 0.79000 0.38410-0.05590
   0   1   5   34.08    9.65   1 0.15670-0.22440 0.96290-0.98390-0.10360 0.43170
   0   1   6   47.06   11.12   1-0.87500 0.79250-0.54100 0.49590 0.31900 0.08140
   0  -1  -6   33.94   10.23   1-0.37540 0.45770 0.87770-0.83210-0.39560-0.00480
   0  -1  -6   33.51    7.60   1-0.90890 0.99150-0.15140 0.19620-0.16040-0.24010
   0  -1  -7  437.08   23.82   1-0.89960 0.99700-0.06870 0.13750-0.21610-0.25660
   0   1   7  450.51   30.65   1-0.88410 0.78670-0.52520 0.45600 0.33260 0.13990
   0  -1  -7  418.91   31.97   1-0.37150 0.46870 0.87840-0.80870-0.40160-0.07110
   0   1   7  409.41   32.09   1-0.13420 0.03700-0.99380 0.92470 0.42460 0.04810
   0  -1  -8  497.87   28.31   1-0.88480 0.99710 0.00780 0.08500-0.26580-0.27910
   0   1   8  489.32   38.79   1-0.13320 0.02120-0.99280 0.89960 0.43490 0.11000
   0  -1  -8  514.80   37.92   1-0.36270 0.47470 0.87960-0.78580-0.41520-0.12970
   0   1   8  525.35   35.63   1-0.89540 0.78320-0.50310 0.40990 0.35090 0.19390
   0   1   9 1668.33   76.70   1-0.13170 0.00490-0.99090 0.87360 0.45090 0.16630
   0  -1  -9 1912.63   79.97   1-0.35030 0.47720 0.88110-0.76320-0.43390-0.18330
   0   1   9 1884.92   71.70   1-0.90750 0.78050-0.47560 0.35830 0.37220 0.24480
   0  -1 -10  313.36   34.13   1-0.33530 0.47700 0.88230-0.74030-0.45600-0.23350
   0   1  10  343.00   32.03   1-0.91940 0.77750-0.44300 0.30170 0.39580 0.29340
   0   1  10  297.57   35.88   1-0.12970-0.01190-0.98800 0.84670 0.47070 0.21870
   0  -1 -11  943.56   65.76   1 0.08750 0.06930 0.98430-0.81910-0.49340-0.26840
   0  -1 -11  824.04   59.39   1-0.31810 0.47470 0.88300-0.71680-0.48060-0.28120
   0   1  11  910.36   63.68   1-0.12740-0.02910-0.98400 0.81870 0.49340 0.26820
   0  -1 -12 1224.17   78.96   1 0.09630 0.07540 0.97890-0.78970-0.51820-0.31590
   0   1  12 1134.56   77.23   1-0.12460-0.04660-0.97880 0.78940 0.51810 0.31570
   0  -1 -12 1188.10   76.11   1-0.29890 0.47040 0.88290-0.69270-0.50700-0.32700
   0  -1 -13   47.01   19.05   1-0.27810 0.46440 0.88190-0.66750-0.53480-0.37140
   0   2 -11 6535.56  198.11   1-0.44740 0.62440 0.85720-0.39380-0.27450-0.58640
   0  -2  11 6030.74  195.94   1-0.14730-0.02900-0.99030 0.52720 0.24090 0.61990
   0  -2  10 3836.55  146.43   1-0.15000-0.01140-0.98170 0.54260 0.18490 0.60370
   0   2 -10 4104.08  132.36   1-0.81360 0.97560 0.21910 0.21960-0.39430-0.39420
   0   2 -10 4042.13  144.90   1-0.47490 0.63700 0.84440-0.40510-0.22300-0.56570
   0   2  -911602.87  233.09   1-0.83250 0.97970 0.17430 0.24040-0.36820-0.34800
   0  -2   910567.73  248.21   1-0.15230 0.00570-0.96910 0.55410 0.12560 0.59060
   0   2  -815405.57  275.36   1-0.84820 0.98050 0.13280 0.25790-0.34350-0.30050
   0  -2   815138.91  292.91   1-0.15410 0.02230-0.95170 0.56070 0.06230 0.58170
   0  -2   727098.54  426.50   1-0.15520 0.03830-0.92830 0.56140-0.00650 0.57830
   0   2  -727932.70  416.32   1-0.86090 0.97830 0.09510 0.27160-0.32050-0.25120
   0  -2   648318.47  629.77   1 0.09830-0.20090-0.90800 0.56550-0.08710 0.58700
   0  -2   645503.11  623.98   1-0.15560 0.05350-0.89710 0.55420-0.08250 0.58210
   0   2  -647811.73  624.67   1-0.87090 0.97350 0.06180 0.28090-0.29990-0.19960
   0  -2   648030.11  577.85   1-0.52610 0.42380-0.78010 0.43710-0.02910 0.52870
   0   2  -555199.84  618.91   1 0.21490-0.12800-0.54760 0.86630-0.60240 0.17520
   0  -2   554033.52  689.81   1 0.12480-0.21240-0.86720 0.54870-0.17490 0.60240
   0   2  -555487.77  693.99   1-0.87840 0.96610 0.03400 0.28460-0.28250-0.14470
   0  -2   553650.40  628.15   1-0.37610 0.28870-0.80120 0.48220-0.13920 0.56660
   0  -2   433009.90  441.71   1 0.15480-0.22750-0.80990 0.51540-0.27720 0.63230
   0   2  -433638.97  439.08   1-0.88350 0.95630 0.01350 0.28120-0.26950-0.08550
   0   2  -433460.92  375.45   1 0.37720-0.30510-0.49510 0.78980-0.61910 0.26410
   0  -2   430949.17  389.70   1-0.18010 0.10750-0.79170 0.49670-0.26530 0.62040
   0   2  -320311.79  284.05   1-0.88590 0.94390 0.00290 0.26770-0.26270-0.02010
   0   2  -320759.54  236.71   1 0.62950-0.57220-0.37110 0.64180-0.60550 0.32280
   0  -2   319820.16  289.01   1 0.18960-0.24740-0.72650 0.45600-0.39950 0.68240
   0  -2   213077.17  158.13   1-0.03900-0.00350-0.59610 0.34940-0.54470 0.75520
   0  -2   213037.77  201.81   1 0.22980-0.27280-0.59940 0.35290-0.54830 0.75880
   0   2  -214084.82  163.95   1 0.86160-0.81900-0.17720 0.42380-0.51840 0.30790
   0   2  -213512.87  199.40   1-0.88500 0.92810 0.00690 0.23970-0.26520 0.05470
   0  -2   1  170.27    9.21   1 0.65490-0.68260-0.35490 0.13230-0.60070 0.73900
   0   2  -1  153.17   14.83   1-0.87850 0.90670 0.03370 0.18890-0.28230 0.14410
   0  -2   1  174.24   17.56   1 0.27350-0.30150-0.40010 0.17760-0.72380 0.86200
   0  -2   063333.89  738.49   1 0.30880-0.32200-0.09930-0.09930-0.89840 0.96420
   0  -2   065443.02  728.61   1 0.91960-0.93260-0.09930-0.09930-0.46920 0.53520
   0   2   063843.83  718.60   1-0.85960 0.87290 0.09930 0.09930-0.32310 0.25710
   0  -2  -137665.27  439.69   1-0.88470 0.88620 0.00850-0.18300-0.26630 0.26000
   0  -2  -140088.85  462.57   1 0.48900-0.48750 0.25810-0.43270-0.95210 0.94600
   0   2   137239.92  433.79   1-0.80630 0.80470 0.23520-0.06070-0.40360 0.40980
   0   2   140265.63  460.78   1 0.36730-0.36880 0.44410-0.26950-0.97740 0.98350
   0  -2  -279676.47  884.88   1 0.24050-0.22410 0.59210-0.74250-0.95600 0.87760
   0  -2  -279079.92  885.67   1 0.27320-0.25660 0.59110-0.74130-0.95360 0.87500
   0   2   279560.60  876.12   1 0.07000-0.08640 0.73900-0.58860-0.87280 0.95120
   0   2   277449.88  849.03   1-0.64300 0.62660 0.49770-0.34710-0.54130 0.61980
   0   2   277253.52  887.34   1-0.94430 0.92780-0.26040 0.41090 0.50070-0.42240
   0  -2  -272733.09  815.42   1-0.83960 0.85600 0.15630-0.30690-0.35750 0.27900
   0   2   278663.91  883.90   1 0.06250-0.07900 0.73810-0.58760-0.87210 0.95040
   0  -2  -357486.82  628.24   1-0.72520 0.75650 0.38320-0.50970-0.48440 0.33360
   0  -2  -354981.84  650.16   1 0.22260-0.19120 0.78040-0.90670-0.84720 0.69640
   0   2   435791.02  444.05   1 0.12820-0.17440 0.97710-0.87460-0.52500 0.74780
   0  -2  -437499.30  412.43   1-0.44980 0.49600 0.69220-0.79470-0.62240 0.39940
   0   2   436656.15  459.16   1-0.93060 0.88450-0.40220 0.50460 0.42310-0.20030
   0  -2  -435533.05  443.97   1 0.18140-0.13520 0.87480-0.97700-0.74690 0.52390
   0  -2  -436584.60  405.39   1 0.48690-0.44080 0.81360-0.91650-0.70750 0.48450
   0   2   5 8816.14  151.69   1-0.10300 0.04210-0.91990 0.99810 0.67460-0.37940
   0  -2  -5 9113.96  121.68   1 0.73150-0.67050 0.69520-0.77420-0.55260 0.25750
   0   2   5 8965.84  158.22   1-0.92350 0.86250-0.42940 0.50770 0.40520-0.11020
   0   2   5 8668.79  152.18   1 0.14220-0.20320 0.99640-0.91800-0.37880 0.67390
   0  -2  -5 9177.03  115.12   1-0.85430 0.91540-0.52580 0.44730 0.11990-0.41510
   0  -2  -5 8457.30  152.60   1 0.15350-0.09240 0.92040-0.99860-0.67440 0.37910
   0  -2  -628470.63  385.05   1-0.22920 0.30470 0.87570-0.92920-0.59620 0.22880
   0   2   628411.72  382.75   1 0.15030-0.22620 0.99190-0.93760-0.25840 0.62580
   0  -2  -628440.08  385.84   1 0.13590-0.06000 0.94290-0.99710-0.62760 0.26000
   0   2   628165.49  387.80   1-0.92020 0.84440-0.44020 0.49450 0.39780-0.03060
   0  -2  -628368.98  326.45   1-0.90880 0.98470-0.28670 0.23220-0.06490-0.30260
   0  -2  -724578.13  356.78   1 0.12580-0.03500 0.95400-0.98410-0.59990 0.16010
   0  -2  -724855.19  353.06   1-0.25060 0.34100 0.87900-0.90840-0.57000 0.13030
   0  -2  -724936.00  297.02   1-0.90720 0.99800-0.13090 0.10040-0.17440-0.26530
   0   2   723375.59  349.13   1-0.11430 0.02380-0.95400 0.98410 0.60020-0.16060
   0   2   725366.43  360.12   1-0.92050 0.82980-0.43950 0.46970 0.39830 0.04120
   0   2   724857.40  356.76   1 0.15500-0.24570 0.97580-0.94550-0.15760 0.59720
   0   2   828208.39  418.98   1-0.11620 0.01080-0.95910 0.96510 0.58640-0.07450
   0  -2  -829859.36  428.91   1 0.12070-0.01510 0.95900-0.96510-0.58610 0.07400
   0   2   830213.39  425.85   1-0.92330 0.81780-0.43010 0.43620 0.40470 0.10700
   0  -2  -830316.66  356.86   1-0.88930 0.99500-0.01260 0.00610-0.25280-0.25920
   0  -2  -829259.15  421.76   1-0.25970 0.36490 0.88010-0.88540-0.55860 0.04670
   0  -2  -932410.05  476.71   1 0.11930 0.00120 0.96030-0.94240-0.58230-0.00200
   0  -2  -932248.33  470.00   1-0.26060 0.38070 0.88020-0.86140-0.55740-0.02670
   0   2   932362.90  468.58   1-0.11670-0.00350-0.96040 0.94240 0.58250 0.00160
   0  -2 -1022228.55  371.10   1 0.12060 0.01470 0.95910-0.91720-0.58580-0.07080
   0  -2 -1021995.79  364.89   1-0.25570 0.39070 0.87970-0.83670-0.56360-0.09280
   0   2  1021045.14  360.91   1-0.11630-0.01880-0.95920 0.91720 0.58590 0.07040
   0  -2 -1111890.11  251.91   1-0.24660 0.39640 0.87850-0.81140-0.57500-0.15370
   0   2  1111609.77  252.96   1-0.11510-0.03480-0.95600 0.88990 0.59480 0.13380
   0  -2 -1111770.58  258.79   1 0.12390 0.02630 0.95590-0.88990-0.59470-0.13410
   0   2  1212933.62  282.95   1-0.11330-0.05140-0.95110 0.86090 0.60790 0.19300
   0  -2 -1213263.08  283.49   1-0.23410 0.39870 0.87650-0.78530-0.59040-0.21050
   0  -2 -13 4690.72  166.74   1 0.13460 0.04530 0.94440-0.83030-0.62410-0.24930
   0  -2 -13 4334.72  154.40   1-0.21870 0.39820 0.87370-0.75840-0.60880-0.26440
   0   2  13 4367.09  159.10   1-0.11090-0.06860-0.94440 0.83020 0.62410 0.24900
   0   3 -10 2270.81  104.83   1-0.79610 0.96470 0.25680 0.28130-0.41580-0.40570
   0  -3  10 2470.18  121.90   1-0.15240-0.01560-0.96830 0.43000 0.12260 0.69890
   0   3  -9  572.77   50.64   1-0.81460 0.96840 0.21680 0.29720-0.39300-0.35620
   0  -3   9  555.45   55.33   1-0.15420 0.00100-0.95010 0.43590 0.05730 0.69200
   0   3  -8 4242.62  134.62   1-0.83010 0.96900 0.18040 0.30960-0.37180-0.30520
   0  -3   8 3977.16  142.50   1-0.15530 0.01690-0.92610 0.43590-0.01230 0.68940
   0  -3   7  148.04   24.05   1 0.10010-0.22420-0.90540 0.43970-0.09310 0.69820
   0   3  -7  169.68   26.73   1-0.84270 0.96680 0.14790 0.31810-0.35250-0.25220
   0  -3   7  145.20   25.94   1-0.15560 0.03210-0.89490 0.42880-0.08730 0.69210
   0   3  -6 1850.66   77.93   1-0.85270 0.96190 0.11990 0.32200-0.33570-0.19680
   0  -3   6 1654.31   78.76   1 0.12530-0.23440-0.86630 0.42460-0.17660 0.70930
   0  -3   5  809.88   36.40   1-0.20110 0.10710-0.79440 0.37610-0.25260 0.71310
   0   3  -5  810.06   49.18   1-0.86010 0.95440 0.09750 0.32040-0.32200-0.13820
   0  -3   5  825.84   51.72   1 0.15240-0.24660-0.81500 0.39720-0.26890 0.72930
   0   3  -4  420.90   33.81   1-0.86500 0.94440 0.08200 0.31190-0.31250-0.07550
   0  -3   4  471.99   36.40   1 0.18190-0.26120-0.74680 0.35300-0.37200 0.76010
   0  -3   4  477.78   26.68   1 0.01450-0.09370-0.74780 0.35360-0.37380 0.76200
   0   3  -3  161.64   19.50   1-0.86690 0.93150 0.07540 0.29450-0.30840-0.00740
   0  -3   3  183.79   22.80   1 0.21370-0.27810-0.65510 0.28530-0.48750 0.80330
   0  -3   2   29.27   10.01   1 0.24710-0.29660-0.53090 0.18510-0.61530 0.85870
   0  -3   2   26.45    4.68   1 0.28100-0.33010-0.52840 0.18250-0.61120 0.85470
   0   3  -2   24.76    9.08   1-0.86530 0.91500 0.08080 0.26510-0.31170 0.06820
   0   3  -1   96.06   14.27   1-0.85840 0.89320 0.10280 0.21910-0.32520 0.15400
   0  -3   1  104.27    9.64   1 0.69850-0.73270-0.32490 0.00290-0.59030 0.76160
   0  -3   1  144.97   22.95   1 0.27950-0.31410-0.36390 0.04200-0.75010 0.92110
   0   3   0  904.22   37.42   1-0.84230 0.86230 0.14890 0.14890-0.35310 0.25410
   0  -3   0  899.79   41.52   1 0.30510-0.32490-0.14890-0.14890-0.87590 0.97460
   0  -3   0  898.51   30.28   1 0.88460-0.90410-0.14900-0.14900-0.50140 0.60040
   0   3   1  429.90   23.53   1-0.80830 0.81340 0.23100 0.04290-0.40110 0.37440
   0  -3  -1  483.20   26.27   1 0.57530-0.58040 0.08170-0.35560-0.88750 0.91460
   0  -3  -2  417.41   22.95   1 0.44360-0.43390 0.33400-0.58380-0.96820 0.92300
   0   3   2  392.28   20.12   1-0.73550 0.72570 0.36670-0.11690-0.47580 0.52130
   0   3   3 3381.94   62.72   1-0.57570 0.55100 0.57510-0.34930-0.57630 0.69410
   0  -3  -3 3472.74   63.34   1-0.87060 0.89520 0.06310-0.28890-0.30070 0.18300
   0   3   3 3688.97   86.03   1-0.94190 0.91720-0.22120 0.44700 0.51810-0.40060
   0  -3  -3 3587.20   82.54   1 0.28090-0.25610 0.54880-0.77420-0.96680 0.84900
   0   3   3 3544.71   80.80   1 0.07000-0.09480 0.77240-0.54650-0.84780 0.96530
   0  -3  -3 3587.25   75.89   1 0.28150-0.25690 0.54830-0.77400-0.96720 0.84960
   0   3   4 1441.32   54.24   1-0.94450 0.90490-0.28250 0.48420 0.49020-0.30050
   0  -3  -4 1523.61   47.74   1 0.13360-0.09410 0.69050-0.89210-0.91020 0.72040
   0   3   4 1424.01   50.57   1 0.09950-0.13910 0.89200-0.69020-0.72080 0.91060
   0  -3  -4 1471.09   51.67   1 0.25050-0.21080 0.69020-0.89160-0.90910 0.71900
   0  -3  -4 1406.49   32.16   1-0.84180 0.88130 0.15040-0.35220-0.35400 0.16400
   0   3   5 3554.39   93.28   1-0.94280 0.88840-0.32210 0.49970 0.46990-0.20800
   0   3   5 3282.12   84.80   1 0.12060-0.17510 0.95890-0.78120-0.58670 0.84870
   0  -3  -5 3255.33   85.60   1 0.22250-0.16800 0.78070-0.95800-0.84710 0.58470
   0  -3  -5 3287.49   51.43   1-0.79670 0.85110 0.25540-0.43320-0.41500 0.15280
   0  -3  -6   12.10    2.75   1-0.72120 0.79050 0.38930-0.54300-0.48750 0.15310
   0   3   6    8.20    7.73   1 0.13500-0.20430 0.98940-0.83570-0.46010 0.79440
   0  -3  -6    6.36    2.56   1 0.09600-0.02670 0.83450-0.98880-0.79240 0.45800
   0  -3  -6   24.95   11.68   1 0.20020-0.13090 0.83630-0.98970-0.79380 0.45920
   0   3   6   16.68   10.04   1-0.94060 0.87130-0.34530 0.49880 0.45720-0.12310
   0  -3  -6   13.55    3.23   1-0.78910 0.85840-0.65030 0.49650 0.22680-0.56120
   0  -3  -7  424.72   12.01   1-0.59980 0.68390 0.54870-0.67850-0.56480 0.15810
   0  -3  -7  458.12   17.08   1 0.43050-0.34650 0.82690-0.95730-0.72970 0.32310
   0  -3  -7  421.37   33.46   1 0.18400-0.09970 0.87010-0.99940-0.75330 0.34640
   0   3   7  444.46   33.57   1 0.14470-0.22880 0.99690-0.86730-0.34590 0.75240
   0   3   7  465.25   35.90   1-0.93920 0.85510-0.35600 0.48550 0.45110-0.04470
   0  -3  -7  457.27   12.84   1-0.91130 0.99540-0.22610 0.09630-0.10840-0.29830
   0   3   8   56.56   15.11   1-0.93900 0.84010-0.35700 0.46240 0.45050 0.02810
   0   3   8   52.19   15.09   1 0.15100-0.25010 0.99030-0.88470-0.24390 0.72270
   0   3   8   38.03   11.12   1-0.09410-0.00470-0.88910 0.99440 0.72460-0.24580
   0  -3  -8   31.84   11.20   1 0.17280-0.07380 0.89030-0.99560-0.72490 0.24570
   0  -3  -9  880.89   55.01   1 0.16580-0.05190 0.90180-0.98310-0.70680 0.15550
   0   3   9  910.05   55.18   1 0.15510-0.26900 0.97470-0.89320-0.15250 0.70350
   0   3   9  966.42   57.52   1-0.94000 0.82620-0.35010 0.43140 0.45450 0.09630
   0   3   9  878.56   53.60   1-0.09740-0.01620-0.90100 0.98220 0.70670-0.15570
   0  -3 -10  173.24   25.76   1 0.16220-0.03340 0.90760-0.96480-0.69730 0.07360
   0   3  10  176.54   26.88   1-0.94150 0.81290-0.33640 0.39370 0.46210 0.16100
   0   3  10  124.75   20.10   1-0.09910-0.02930-0.90690 0.96410 0.69720-0.07390
   0  -3 -11  498.39   47.55   1 0.16110-0.01750 0.90920-0.94240-0.69450-0.00140
   0   3  11  481.12   45.08   1-0.09960-0.04360-0.90860 0.94170 0.69440 0.00110
   0  -3 -12  354.67   43.23   1 0.16210-0.00360 0.90770-0.91690-0.69710-0.07110
   0   3  12  348.45   40.06   1-0.09920-0.05890-0.90700 0.91610 0.69700 0.07080
   0   3  13  153.95   31.93   1-0.09790-0.07500-0.90280 0.88780 0.70380 0.13620
   0  -3 -13  207.49   33.20   1 0.16480 0.00860 0.90360-0.88870-0.70400-0.13640
   0   4 -10 6591.40  200.19   1-0.77510 0.95040 0.29790 0.33950-0.43870-0.41580
   0   4  -9 6841.38  197.61   1-0.79360 0.95410 0.26170 0.35160-0.41860-0.36370
   0  -4   9 6634.86  210.52   1-0.15510-0.00470-0.93370 0.32020 0.00840 0.77400
   0   4  -8 5313.46  165.44   1-0.80910 0.95470 0.22910 0.36020-0.40000-0.30990
   0  -4   8 5270.11  176.82   1-0.15560 0.01060-0.90510 0.31570-0.06420 0.77430
   0   4  -7 7952.17  200.06   1-0.82180 0.95250 0.20040 0.36490-0.38350-0.25430
   0  -4   7 7998.97  209.54   1 0.11720-0.24780-0.87980 0.31480-0.14940 0.78740
   0   4  -6 8392.85  198.55   1-0.83180 0.94760 0.17620 0.36510-0.36930-0.19620
   0  -4   6 8351.82  205.81   1 0.14220-0.25790-0.83540 0.29440-0.23400 0.79970
   0  -4   523943.05  396.48   1 0.16860-0.26940-0.77930 0.26230-0.32510 0.81840
   0   4  -523995.29  380.60   1-0.83920 0.94020 0.15730 0.36000-0.35810-0.13520
   0  -4   421054.00  351.53   1 0.19610-0.28200-0.70830 0.21520-0.42320 0.84420
   0   4  -421438.92  342.42   1-0.84390 0.93000 0.14470 0.34850-0.35060-0.07040
   0  -4   325455.87  391.83   1 0.22450-0.29550-0.61840 0.14940-0.52820 0.87690
   0   4  -325837.00  381.76   1-0.84560 0.91680 0.14000 0.32920-0.34780-0.00100
   0   4  -224132.66  352.52   1-0.84370 0.90010 0.14520 0.30000-0.35090 0.07440
   0  -4   224564.57  366.35   1 0.25290-0.30900-0.50540 0.06030-0.63830 0.91460
   0  -4   224187.36  297.90   1 0.36970-0.42530-0.49790 0.05270-0.61870 0.89530
   0   4  -1 9172.38  172.59   1-0.83680 0.87830 0.16340 0.25780-0.36170 0.15740
   0  -4   1 9536.46  143.36   1 0.68080-0.72160-0.33740-0.08390-0.59480 0.79910
   0  -4   1 9551.49  182.95   1 0.27920-0.32040-0.36550-0.05560-0.74890 0.95280
   0  -4   010430.40  160.60   1 0.84250-0.86840-0.19860-0.19860-0.53070 0.66270
   0  -4   010759.29  192.16   1 0.30060-0.32700-0.19860-0.19860-0.85110 0.98270
   0   4   010060.21  175.79   1-0.82260 0.84920 0.19860 0.19860-0.38240 0.25040
   0  -4  -142811.01  518.41   1 0.92160-0.93280-0.09620-0.27700-0.46710 0.52690
   0   4   140549.14  510.13   1-0.79610 0.80780 0.25680 0.11640-0.41580 0.35600
   0  -4  -235613.25  446.56   1 0.54110-0.53810 0.15800-0.50710-0.91980 0.90770
   0   4   233369.91  423.87   1-0.74810 0.74490 0.34590 0.00320-0.46470 0.47720
   0  -4  -388081.98 1019.40   1 0.43730-0.41930 0.34390-0.66890-0.96980 0.88530
   0   4   390148.24 1029.69   1 0.05020-0.06840 0.67970-0.35450-0.90560 0.99010
   0   4   386484.03  990.62   1-0.66060 0.64260 0.47520-0.15010-0.53060 0.61530
   0   4   485654.16 1006.53   1-0.93710 0.90410-0.18110 0.48210 0.53420-0.37760
   0   4   481954.25  946.28   1-0.50030 0.46740 0.64900-0.34790-0.60650 0.76350
   0   4   485152.25  923.05   1-0.16460 0.13160 0.76860-0.46730-0.77200 0.92920
   0   4   486066.94  978.96   1 0.07740-0.11050 0.80470-0.50360-0.82090 0.97770
   0   4   482531.72  920.27   1 0.95890-0.99190 0.30660-0.00520-0.13970 0.29690
   0  -4  -486493.38  979.65   1 0.32180-0.28900 0.50170-0.80260-0.97440 0.81760
   0  -4  -531296.93  410.21   1 0.21380-0.16610 0.61870-0.89560-0.94670 0.71760
   0  -4  -531236.43  424.84   1 0.26790-0.22000 0.61700-0.89350-0.94390 0.71450
   0   4   531165.31  421.57   1 0.10020-0.14810 0.89450-0.61750-0.71700 0.94600
   0   4   531722.38  436.09   1-0.94240 0.89460-0.22650 0.50340 0.51580-0.28700
   0   4   637850.61  490.81   1 0.11800-0.18070 0.95190-0.69890-0.60580 0.90710
   0  -4  -637119.96  475.53   1 0.12470-0.06210 0.69770-0.95040-0.90540 0.60410
   0   4   637834.42  503.23   1-0.94420 0.88150-0.25720 0.51010 0.50220-0.20110
   0  -4  -637910.77  497.58   1 0.24840-0.18570 0.69780-0.95030-0.90480 0.60320
   0  -4  -7 9319.28  187.76   1 0.23160-0.15400 0.75410-0.98260-0.86790 0.49400
   0   4   7 9849.23  197.52   1-0.94450 0.86700-0.27590 0.50480 0.49330-0.12000
   0  -4  -7 9150.93  173.57   1 0.05670 0.02070 0.74830-0.97690-0.86400 0.49040
   0   4   7 9303.22  184.63   1 0.13140-0.20900 0.98340-0.75440-0.49580 0.86930
   0   4   811251.83  225.30   1-0.94450 0.85210-0.28490 0.48960 0.48900-0.04350
   0   4   810914.27  214.24   1 0.14120-0.23360 0.99590-0.79100-0.39130 0.83700
   0  -4  -810680.58  213.66   1 0.21820-0.12580 0.79240-0.99690-0.83700 0.39080
   0  -4  -911594.24  236.64   1 0.20820-0.10090 0.81790-0.99830-0.81310 0.29470
   0   4   911809.43  234.56   1 0.14820-0.25550 0.99500-0.81410-0.29370 0.81170
   0   4  10 9828.54  220.07   1 0.15310-0.27520 0.98440-0.82760-0.20310 0.79330
   0  -4 -10 9923.50  221.88   1 0.20120-0.07900 0.83420-0.99050-0.79620 0.20550
   0   4  1010444.32  229.18   1-0.94450 0.82250-0.27930 0.43600 0.49170 0.09830
   0   4  1111781.81  256.11   1 0.15630-0.29320 0.96690-0.83420-0.11900 0.78140
   0   4  1111699.29  255.18   1-0.94440 0.80750-0.26680 0.39940 0.49770 0.16460
   0  -4 -1111815.41  257.39   1 0.19690-0.05990 0.84370-0.97610-0.78560 0.12260
   0   4  12 9340.81  227.02   1-0.94380 0.79210-0.24870 0.35710 0.50610 0.22840
   0  -4 -12 9367.99  234.72   1 0.19480-0.04290 0.84820-0.95650-0.78040 0.04520
   0  -4 -13 8200.19  227.76   1 0.19460-0.02790 0.84860-0.93290-0.77990-0.02760
   0  -5   8  265.90   43.06   1-0.15560 0.00400-0.89040 0.20170-0.09720 0.84040
   0  -5   8  331.41   44.18   1 0.10380-0.25590-0.90010 0.21190-0.10530 0.84860
   0   5  -8  235.68   37.98   1-0.78520 0.93740 0.27850 0.41010-0.42800-0.31500
   0  -5   7  170.33   31.53   1 0.12760-0.26480-0.86230 0.19810-0.18430 0.85530
   0   5  -7  180.66   32.78   1-0.79800 0.93540 0.25270 0.41190-0.41350-0.25730
   0   5  -6   -6.11   15.24   1-0.80810 0.93060 0.23120 0.40930-0.40130-0.19720
   0  -5   6   -8.25   17.61   1 0.15200-0.27430-0.81580 0.17550-0.26750 0.86610
   0  -5   5  246.21   34.30   1 0.17710-0.28450-0.75870 0.14240-0.35520 0.88150
   0   5  -5  211.47   32.05   1-0.81560 0.92320 0.21470 0.40180-0.39180-0.13450
   0   5  -4 1399.06   74.98   1-0.82030 0.91300 0.20400 0.38850-0.38550-0.06850
   0  -5   4 1482.87   79.31   1 0.20270-0.29520-0.68910 0.09680-0.44720 0.90110
   0   5  -3  -20.99   15.16   1-0.82190 0.89970 0.20020 0.36830-0.38340 0.00160
   0  -5   3  -12.93   15.26   1 0.22830-0.30590-0.60480 0.03650-0.54260 0.92420
   0   5  -2 1609.63   72.59   1-0.81990 0.88290 0.20490 0.33960-0.38610 0.07660
   0  -5   2 1501.60   72.86   1 0.25320-0.31590-0.50370-0.04060-0.63980 0.94910
   0  -5   2 1531.90   44.06   1 0.37130-0.43330-0.49740-0.04720-0.61880 0.92840
   0  -5   1  355.88   22.28   1 0.63860-0.68590-0.36540-0.15520-0.60390 0.84120
   0  -5   1  375.00   35.20   1 0.27610-0.32390-0.38460-0.13580-0.73530 0.97220
   0   5  -1  346.08   33.35   1-0.81320 0.86140 0.22000 0.30040-0.39480 0.15760
   0  -5   0  465.07   38.16   1 0.29530-0.32820-0.24820-0.24820-0.82380 0.98830
   0  -5   0  522.24   29.28   1 0.79260-0.82510-0.24830-0.24830-0.55690 0.72190
   0   5   0  473.59   35.15   1-0.80020 0.83350 0.24820 0.24820-0.41100 0.24590
   0  -5  -1 1261.55   61.51   1 0.30890-0.32690-0.09850-0.37390-0.89870 0.99090
   0  -5  -1 1261.28   49.48   1 0.87910-0.89680-0.15600-0.31660-0.50570 0.59850
   0   5   1 1192.36   53.33   1-0.77770 0.79610 0.29290 0.17950-0.43600 0.34320
   0  -5  -2  257.22   23.46   1 0.92720-0.93010-0.08720-0.36140-0.46090 0.48150
   0   5   2  218.36   21.04   1-0.74060 0.74410 0.35840 0.09000-0.47140 0.45090
   0  -5  -2  202.28   22.74   1 0.59590-0.59950 0.02980-0.47820-0.86190 0.88280
   0   5   3    2.06    6.44   1-0.67970 0.66840 0.44970-0.02530-0.51810 0.56980
   0  -5  -3   -2.94    9.74   1 0.52930-0.51810 0.18220-0.60660-0.92870 0.87730
   0  -5  -4  515.26   33.33   1 0.44800-0.42190 0.32700-0.72730-0.96710 0.84340
   0   5   4  514.17   36.89   1 0.06330-0.08980 0.74210-0.34170-0.86940 0.99310
   0   5   4  478.71   27.14   1-0.57990 0.55360 0.57060-0.17020-0.57440 0.69840
   0  -5  -5 1630.02   61.71   1 0.36130-0.32030 0.45200-0.82820-0.97740 0.78140
   0   5   5 1649.03   48.59   1-0.41580 0.37470 0.71890-0.34260-0.63130 0.82750
   0   5   5 1527.51   30.50   1 0.11580-0.15700 0.83700-0.46030-0.79160 0.98810
   0   5   5 1620.31   67.03   1 0.08470-0.12600 0.83510-0.45880-0.79140 0.98730
   0  -5  -6  200.73   26.19   1 0.28050-0.22430 0.55140-0.90310-0.96610 0.69740
   0   5   6  211.09   27.50   1-0.93620 0.88010-0.17520 0.52740 0.53650-0.26850
   0   5   6  230.09   26.04   1 0.10310-0.15930 0.90490-0.55260-0.70080 0.96900
   0  -5  -6  188.04   21.58   1 0.27900-0.22310 0.55110-0.90320-0.96660 0.69830
   0   5   7  825.74   50.74   1 0.11820-0.18930 0.95260-0.62430-0.60400 0.94440
   0  -5  -7  867.08   47.53   1 0.20750-0.13680 0.62480-0.95270-0.94430 0.60370
   0   5   7  875.61   55.72   1-0.93960 0.86870-0.19940 0.52750 0.52710-0.18690
   0  -5  -7  785.21   50.15   1 0.26670-0.19560 0.62270-0.95040-0.94160 0.60060
   0   5   8   45.25   16.31   1-0.94130 0.85550-0.21420 0.51830 0.52100-0.10850
   0  -5  -8   54.76   15.91   1 0.25420-0.16830 0.67610-0.97970-0.91680 0.50360
   0   5   8   46.37   15.15   1 0.13030-0.21610 0.98130-0.67710-0.50610 0.91880
   0  -5  -8   64.76   15.07   1 0.14940-0.06370 0.67730-0.98110-0.91840 0.50560
   0   5   9   28.44   13.44   1 0.13960-0.24030 0.99470-0.71460-0.41030 0.89520
   0  -5  -9   27.88   12.44   1 0.24360-0.14290 0.71500-0.99460-0.89450 0.40900
   0  -5  -9   35.36   13.21   1 0.10450-0.00390 0.71360-0.99330-0.89400 0.40880
   0   5   9   26.86   12.67   1-0.94190 0.84130-0.22100 0.50100 0.51810-0.03350
   0   5  10 1320.28   73.90   1 0.14660-0.26210 0.99630-0.74010-0.31820 0.87540
   0  -5 -10 1334.50   75.71   1 0.23530-0.11970 0.74270-0.99830-0.87620 0.31850
   0  -5 -10 1331.41   68.55   1 0.07130 0.04410 0.73820-0.99380-0.87360 0.31610
   0   5  10 1465.69   80.63   1-0.94190 0.82650-0.22080 0.47670 0.51820 0.03870
   0   5  11   51.47   17.59   1-0.94130 0.81100-0.21430 0.44620 0.52100 0.10820
   0  -5 -11   31.81   15.91   1 0.22910-0.09870 0.76160-0.99310-0.86230 0.23240
   0   5  11   42.93   20.16   1 0.15170-0.28210 0.98850-0.75650-0.23050 0.85990
   0  -5 -11   11.34   13.37   1 0.04810 0.08220 0.75420-0.98570-0.85820 0.22840
   0  -5 -12  910.86   63.28   1 0.03320 0.11200 0.76400-0.97140-0.84780 0.14570
   0   5  12  885.71   67.98   1-0.93990 0.79480-0.20210 0.40990 0.52600 0.17540
   0  -5 -12 1063.49   73.75   1 0.22500-0.07970 0.77360-0.98110-0.85280 0.15060
   0   5  12 1042.61   72.99   1 0.15530-0.30060 0.97360-0.76560-0.14730 0.84890
   0  -5 -13  762.42   61.40   1 0.02530 0.13480 0.76910-0.95240-0.84200 0.06760
   0   5  13  840.99   69.64   1-0.93760 0.77760-0.18440 0.36820 0.53290 0.24070
   0   6  -7 2944.38  134.07   1-0.77130 0.91530 0.30490 0.45890-0.44260-0.26120
   0  -6   6 5022.02  174.06   1 0.15650-0.28540-0.80620 0.06660-0.28320 0.91470
   0   6  -6 4781.47  166.99   1-0.78160 0.91080 0.28550 0.45440-0.43180-0.19970
   0   6  -511414.28  265.65   1-0.78920 0.90350 0.27060 0.44520-0.42360-0.13570
   0  -6   511291.51  268.40   1 0.18050-0.29440-0.75040 0.03480-0.36700 0.92610
   0  -6   410204.81  243.79   1 0.20440-0.30340-0.68420-0.00740-0.45320 0.94000
   0   6  -4 9728.65  236.58   1-0.79390 0.89330 0.26110 0.43070-0.41820-0.06880
   0  -6   331572.26  499.48   1 0.22790-0.31210-0.60640-0.06120-0.54100 0.95550
   0   6  -331570.92  496.08   1-0.79550 0.88010 0.25780 0.40990-0.41640 0.00160
   0   6  -225020.31  405.70   1-0.79360 0.86320 0.26190 0.38190-0.41870 0.07610
   0  -6   224347.06  411.33   1 0.25050-0.31980-0.51610-0.12760-0.62880 0.97090
   0  -6   129918.94  462.00   1 0.27120-0.32560-0.41300-0.20670-0.71420 0.98400
   0   6  -129299.96  446.92   1-0.78720 0.84200 0.27460 0.34510-0.42580 0.15550
   0  -6   016491.22  297.93   1 0.28910-0.32860-0.29790-0.29790-0.79390 0.99130
   0  -6   016233.62  248.10   1 0.73420-0.77310-0.29790-0.29790-0.57960 0.77770
   0   6   016045.50  281.85   1-0.77510 0.81500 0.29790 0.29790-0.43870 0.24060
   0  -6  -1 9154.74  169.79   1 0.82880-0.85300-0.21300-0.35890-0.53860 0.66440
   0  -6  -1 8970.78  202.45   1 0.30300-0.32760-0.17330-0.39840-0.86400 0.98910
   0   6   1 8851.63  184.01   1-0.75510 0.78020 0.33380 0.23790-0.45820 0.33250
   0   6   2 8834.65  178.38   1-0.72390 0.73410 0.38510 0.16260-0.48540 0.43180
   0  -6  -2 9253.96  177.56   1 0.88670-0.89610-0.14630-0.40160-0.49970 0.55330
   0  -6  -2 8944.83  197.02   1 0.31200-0.32170-0.04380-0.50390-0.92070 0.97350
   0  -6  -3 7265.55  157.67   1 0.92200-0.91660-0.09560-0.42820-0.46660 0.44800
   0  -6  -3 7093.77  156.17   1 0.58700-0.58240 0.05280-0.57650-0.87360 0.85540
   0   6   3 6998.32  146.62   1-0.67610 0.67140 0.45460 0.06910-0.52050 0.53920
   0   6   419017.67  319.53   1 0.05530-0.07520 0.70460-0.20490-0.89240 0.98300
   0   6   419351.01  284.33   1-0.60310 0.58350 0.54510-0.04540-0.56310 0.65400
   0  -6  -419958.96  308.13   1 0.53130-0.51180 0.17820-0.67780-0.92730 0.83670
   0   6   521133.83  341.81   1 0.07440-0.10920 0.79170-0.31600-0.83230 0.99510
   0  -6  -521598.34  327.23   1 0.46710-0.43280 0.29580-0.77130-0.96100 0.79820
   0   6   521442.28  299.40   1-0.49140 0.45700 0.65690-0.18130-0.60960 0.77270
   0   6   619928.37  335.41   1 0.09190-0.14150 0.86350-0.41190-0.75920 0.99430
   0  -6  -620955.86  320.52   1 0.40010-0.35090 0.39910-0.85050-0.97590 0.74080
   0   6   721146.09  348.87   1 0.10720-0.17160 0.91870-0.49120-0.67700 0.98440
   0  -6  -721191.23  331.93   1 0.33580-0.27170 0.48460-0.91180-0.97590 0.66850
   0  -6  -816960.93  312.05   1 0.28030-0.20100 0.55230-0.95510-0.96590 0.58570
   0   6   816730.59  305.43   1 0.12020-0.19950 0.95780-0.55430-0.58980 0.96940
   0  -6  -817327.98  289.55   1 0.27820-0.19920 0.55200-0.95520-0.96640 0.58670
   0  -6  -912729.66  266.75   1 0.27110-0.17690 0.60150-0.98020-0.94980 0.49740
   0   6   913333.67  266.93   1 0.13090-0.22500 0.98240-0.60290-0.50060 0.95240
   0  -6  -913280.62  249.67   1 0.22940-0.13550 0.60340-0.98250-0.95230 0.50020
   0   6  1019470.22  353.82   1 0.13940-0.24840 0.99460-0.63920-0.41180 0.93590
   0  -6 -1019574.97  334.76   1 0.18990-0.08120 0.64140-0.99630-0.93720 0.41280
   0  -6 -1019358.89  358.39   1 0.26300-0.15400 0.63900-0.99370-0.93460 0.40990
   0  -6 -1112904.88  263.81   1 0.15940-0.03580 0.66860-0.99950-0.92340 0.32670
   0  -6 -1113428.62  290.90   1 0.25650-0.13260 0.66690-0.99760-0.92150 0.32450
   0   6  1113269.84  283.62   1 0.14610-0.27000 0.99650-0.66510-0.32480 0.92120
   0  -6 -1213029.28  296.66   1 0.25140-0.11270 0.68670-0.99340-0.91110 0.24180
   0   6  1213316.33  294.78   1 0.15120-0.28990 0.98980-0.68250-0.24050 0.90910
   0  -6 -1212868.40  271.75   1 0.13710 0.00140 0.68750-0.99430-0.91210 0.24310
   0  -7   5  137.38   31.30   1 0.18000-0.30050-0.75160-0.06330-0.36520 0.95730
   0   7  -5  107.69   27.39   1-0.75980 0.88080 0.32560 0.48950-0.45380-0.13840
   0  -7   4  314.10   43.03   1 0.20260-0.30820-0.68960-0.10130-0.44660 0.96630
   0   7  -4  351.59   43.84   1-0.76470 0.87080 0.31690 0.47420-0.44910-0.07090
   0   7  -3  122.13   28.59   1-0.76640 0.85760 0.31380 0.45320-0.44740-0.00030
   0  -7   3   78.94   25.00   1 0.22460-0.31530-0.61830-0.14860-0.52840 0.97580
   0   7  -2  409.23   43.55   1-0.76460 0.84090 0.31720 0.42590-0.44930 0.07370
   0  -7   2  422.69   47.70   1 0.24560-0.32140-0.53730-0.20560-0.60930 0.98440
   0   7  -1  109.28   22.39   1-0.75850 0.81990 0.32800 0.39110-0.45510 0.15180
   0  -7   1  170.41   30.89   1 0.26500-0.32590-0.44680-0.27210-0.68770 0.99040
   0  -7   0   92.52   23.29   1 0.28200-0.32810-0.34750-0.34750-0.76140 0.99180
   0   7   0  146.60   25.68   1-0.74710 0.79370 0.34750 0.34750-0.46560 0.23450
   0   7   1   14.66   11.22   1-0.72890 0.76060 0.37730 0.29370-0.48130 0.32250
   0  -7  -1   19.10   10.84   1 0.76990-0.80060-0.26850-0.40270-0.56650 0.72540
   0  -7  -2   33.47   12.38   1 0.83770-0.85360-0.20370-0.44350-0.53350 0.62010
   0  -7  -2   35.06   20.38   1 0.30660-0.32290-0.13040-0.51660-0.88460 0.97020
   0   7   2   19.68   12.30   1-0.70140 0.71830 0.41900 0.22800-0.50280 0.41620
   0   7   3    7.77   11.57   1-0.66110 0.66310 0.47460 0.14840-0.53030 0.51600
   0  -7  -3   -8.03    9.86   1 0.88190-0.88300-0.15240-0.47080-0.50350 0.51790
   0   7   4   -5.69   10.84   1-0.60240 0.58950 0.54580 0.05320-0.56340 0.62140
   0  -7  -4   13.95   13.63   1 0.91080-0.89710-0.11280-0.48630-0.47820 0.42040
   0   7   4   21.74   13.55   1 0.05160-0.06490 0.68650-0.08740-0.90210 0.95970
   0  -7  -4    2.13   10.27   1 0.58740-0.57460 0.05180-0.65070-0.87310 0.81570
   0  -7  -5   90.53   18.73   1 0.54160-0.51400 0.15690-0.73170-0.91940 0.78970
   0  -7  -5   84.70   17.97   1 0.92950-0.90100-0.08330-0.49180-0.45820 0.32810
   0   7   5  117.00   22.00   1 0.06830-0.09650 0.76470-0.18970-0.85360 0.98340
   0   7   5   94.31   14.74   1-0.51720 0.48950 0.63340-0.05840-0.60050 0.73070
   0  -7  -6  249.72   29.19   1 0.49070-0.44820 0.25510-0.80580-0.95130 0.74920
   0   7   6  217.16   29.43   1 0.08420-0.12730 0.83320-0.28220-0.79350 0.99550
   0   7   7    4.86   12.72   1 0.09890-0.15670 0.88980-0.36290-0.72400 0.99830
   0  -7  -7   25.51   14.65   1 0.43810-0.38070 0.34260-0.86920-0.96960 0.69530
   0  -7  -8 1057.01   60.67   1 0.38720-0.31490 0.41720-0.91970-0.97690 0.63030
   0   7   8  969.45   64.88   1 0.11190-0.18460 0.93380-0.43100-0.64760 0.99420
   0  -7  -9   10.54   15.18   1 0.34070-0.25350 0.47850-0.95690-0.97630 0.55740
   0   7   9    8.39   13.71   1 0.12310-0.21070 0.96540-0.48660-0.56700 0.98570
   0   7  10 1184.69   75.69   1 0.13260-0.23500 0.98560-0.53080-0.48410 0.97510
   0  -7 -10 1104.42   65.40   1 0.30020-0.19820 0.52710-0.98140-0.97100 0.47980
   0  -7 -11  -10.94   19.89   1 0.27820-0.16100 0.56410-0.99400-0.96240 0.39840
   0   7  11    1.62   14.02   1 0.14040-0.25760 0.99540-0.56470-0.40080 0.96400
   0   8  -3 4594.66  170.85   1-0.73430 0.83210 0.36870 0.49770-0.47680-0.00400
   0  -8   3 4528.56  170.59   1 0.21900-0.31640-0.63740-0.22880-0.50750 0.98780
   0  -8   2 6376.72  199.52   1 0.23890-0.32140-0.56450-0.27770-0.58340 0.99130
   0   8  -2 6334.82  196.95   1-0.73260 0.81560 0.37130 0.47100-0.47820 0.06970
   0   8  -111018.48  263.99   1-0.72680 0.79500 0.38050 0.43780-0.48300 0.14670
   0  -8   110870.45  267.62   1 0.25740-0.32500-0.48420-0.33400-0.65670 0.99240
   0   8   013658.69  291.77   1-0.71610 0.76930 0.39720 0.39720-0.49160 0.22760
   0  -8   013752.28  303.05   1 0.27400-0.32660-0.39710-0.39710-0.72610 0.98940
   0   8   1 8906.82  218.39   1-0.69920 0.73750 0.42230 0.34800-0.50440 0.31260
   0  -8  -1 9290.31  235.26   1 0.28820-0.32600-0.30450-0.46580-0.78970 0.98060
   0  -8  -214855.38  313.03   1 0.29970-0.32250-0.20830-0.53800-0.84590 0.96450
   0   8   214696.79  288.08   1-0.67420 0.69770 0.45720 0.28910-0.52180 0.40220
   0  -8  -3 6151.26  159.78   1 0.83320-0.84070-0.20850-0.51390-0.53610 0.58360
   0  -8  -3 6400.41  186.40   1 0.30810-0.31600-0.11070-0.61160-0.89340 0.93970
   0   8   3 6152.33  162.59   1-0.63860 0.64730 0.50310 0.21920-0.54380 0.49650
   0  -8  -414545.12  280.14   1 0.86990-0.86260-0.16730-0.53110-0.51250 0.48770
   0   8   414471.94  267.55   1-0.58860 0.58240 0.56110 0.13710-0.57020 0.59520
   0   8   414752.68  302.98   1 0.05070-0.05750 0.68250 0.01590-0.90420 0.92870
   0  -8  -514787.32  279.28   1 0.59420-0.57330 0.03410-0.70820-0.86410 0.76750
   0  -8  -514192.27  283.03   1 0.89500-0.87300-0.13530-0.53920-0.49280 0.39570
   0   8   513731.67  291.87   1 0.06540-0.08700 0.75150-0.07720-0.86300 0.95980
   0   8   616787.84  330.41   1 0.07970-0.11610 0.81430-0.16400-0.81210 0.98110
   0  -8  -617492.81  314.35   1 0.55710-0.52130 0.12350-0.77350-0.90600 0.73710
   0  -8  -617393.80  328.87   1 0.91190-0.87510-0.11110-0.53930-0.47710 0.30780
   0  -8  -718986.83  329.91   1 0.51670-0.46590 0.20700-0.83300-0.93710 0.69590
   0  -8  -717830.77  350.22   1 0.92310-0.87150-0.09380-0.53260-0.46540 0.22390
   0   8   718486.11  351.43   1 0.09320-0.14450 0.86880-0.24260-0.75250 0.99370
   0  -8  -815194.99  288.94   1 0.47510-0.40950 0.28230-0.88420-0.95800 0.64450
   0  -8  -814865.65  318.58   1 0.93000-0.86360-0.08250-0.51990-0.45760 0.14380
   0   8   815327.17  314.41   1 0.10570-0.17190 0.91390-0.31170-0.68570 0.99920
   0  -8  -910349.26  260.52   1 0.93360-0.85240-0.07620-0.50210-0.45330 0.06720
   0   8   910159.03  249.40   1 0.11690-0.19790 0.94890-0.37080-0.61340 0.99910
   0  -8 -10 8656.59  244.66   1 0.93460-0.83860-0.07450-0.47990-0.45200-0.00620
   0   8  10 9123.91  237.37   1 0.12670-0.22260 0.97390-0.41980-0.53750 0.99540
   0   9   0  351.88   45.61   1-0.68180 0.74170 0.44680 0.44680-0.51670 0.21960
   0   9   1  -12.89   14.54   1-0.66590 0.71090 0.46830 0.40130-0.52720 0.30240
   0  -9  -1   23.20   21.20   1 0.27930-0.32360-0.36510-0.50450-0.74920 0.97310
   0   9   2  217.68   36.65   1-0.64270 0.67290 0.49800 0.34760-0.54140 0.38890
   0  -9  -2  252.17   41.21   1 0.29140-0.32080-0.28020-0.56540-0.80480 0.95630
   0   9   3   69.96   22.48   1-0.61040 0.62570 0.53670 0.28490-0.55930 0.47900
   0  -9  -3   60.73   21.99   1 0.30110-0.31560-0.19390-0.62770-0.85350 0.93270
   0  -9  -4   45.27   19.64   1 0.82010-0.81940-0.22190-0.57590-0.54340 0.55150
   0   9   4   86.48   27.24   1 0.05200-0.05220 0.68870 0.10900-0.90100 0.89240
   0  -9  -4   99.26   33.04   1 0.30820-0.30790-0.10800-0.68960-0.89460 0.90140
   0   9   5   -8.01   17.44   1 0.06490-0.07990 0.74910 0.02450-0.86470 0.92840
   0  -9  -5   20.99   15.29   1 0.85220-0.83670-0.18780-0.58590-0.52460 0.46050
   0   9   6   15.49   15.59   1 0.07760-0.10750 0.80550-0.05590-0.82020 0.95610
   0  -9  -6   -9.50   17.28   1 0.87490-0.84460-0.16120-0.58860-0.50880 0.37260
   0   9   7   78.55   23.49   1 0.09000-0.13470 0.85620-0.13060-0.76800 0.97620
   0  -9  -7   31.37   18.13   1 0.89070-0.84560-0.14100-0.58470-0.49640 0.28790
   0   9   8  438.89   51.07   1 0.10170-0.16120 0.89980-0.19830-0.70890 0.98940
   0  -9  -8  412.10   49.58   1 0.90120-0.84130-0.12660-0.57510-0.48720 0.20650
   0 -10  -6 4529.97  163.52   1 0.82960-0.80580-0.21220-0.63680-0.53820 0.43490
   1  -9  -8 2855.29  121.20   1 0.51360-0.35130 0.21280-0.90700-0.93890 0.63730
  -1   9   8 2954.26  128.80   1 0.10520-0.26810 0.91190-0.21730-0.68900 0.99070
  -1   9   7 7323.20  210.41   1 0.09330-0.24140 0.86910-0.15040-0.75210 0.98150
   1  -9  -7 7505.06  204.04   1 0.54520-0.39780 0.14930-0.86760-0.91650 0.68710
   1  -9  -7 7428.79  212.82   1 0.93680-0.78840-0.07060-0.64840-0.44930 0.21960
   1  -9  -6 9579.98  240.26   1 0.92740-0.79370-0.08680-0.65620-0.46060 0.30320
   1  -9  -6 9815.49  238.40   1 0.57600-0.44350 0.07990-0.82230-0.88670 0.72960
  -1   9   6 9950.83  249.26   1 0.08070-0.21390 0.81840-0.07570-0.80820 0.96530
   1  -9  -514771.11  303.53   1 0.91290-0.79400-0.10960-0.65740-0.47610 0.39090
  -1   9   515031.30  321.87   1 0.06750-0.18590 0.76120 0.00560-0.85610 0.94110
   1  -9  -514817.99  308.87   1 0.60450-0.48690 0.00610-0.77270-0.84920 0.76450
  -1   9   414934.75  322.89   1 0.05420-0.15780 0.69920 0.09170-0.89540 0.90810
   1  -9  -414552.56  294.33   1 0.89130-0.78720-0.14020-0.65080-0.49590 0.48290
   1  -9  -414967.14  328.49   1 0.31040-0.20670-0.07340-0.71740-0.90920 0.89470
   1  -9  -313415.46  308.93   1 0.30430-0.21540-0.15870-0.65610-0.87120 0.92910
  -1   9   312392.84  268.30   1-0.67740 0.58920 0.45290 0.36170-0.51970 0.46070
   1  -9  -212107.08  290.55   1 0.29570-0.22170-0.24520-0.59350-0.82550 0.95570
  -1   9   211362.19  263.70   1-0.70630 0.63300 0.41190 0.42670-0.49920 0.36790
  -1   9   1 8548.54  230.04   1-0.72620 0.66780 0.38150 0.48110-0.48350 0.28000
   1  -9  -1 9267.00  249.77   1 0.28450-0.22540-0.33110-0.53160-0.77240 0.97500
  -1   9   0 7375.35  215.92   1-0.73940 0.69590 0.36030 0.52640-0.47240 0.19660
   1  -8 -11   75.89   24.72   1 0.34640-0.13270 0.47130-0.99390-0.97670 0.42500
  -1   8  10  420.36   47.80   1 0.13030-0.32950 0.98140-0.43410-0.50590 0.98510
   1  -8 -10  484.22   48.81   1 0.37510-0.17640 0.43370-0.98040-0.97740 0.49800
  -1   8   9   32.16   18.32   1 0.12070-0.30510 0.95920-0.38800-0.58580 0.99280
   1  -8  -9   17.40   16.33   1 0.40820-0.22430 0.38750-0.95820-0.97500 0.56790
   1  -8  -8  123.29   24.78   1 0.44480-0.27580 0.33210-0.92700-0.96790 0.63320
  -1   8   8  167.63   30.75   1 0.10960-0.27910 0.92650-0.33120-0.66240 0.99710
   1  -8  -7   35.22   17.05   1 0.48360-0.32940 0.26770-0.88670-0.95450 0.69200
  -1   8   7   16.38   16.16   1 0.09700-0.25170 0.88290-0.26360-0.73380 0.99620
   1  -8  -6  -13.47   15.48   1 0.52290-0.38370 0.19490-0.83800-0.93310 0.74290
  -1   8   6   12.03   13.65   1 0.08320-0.22300 0.82880-0.18540-0.79790 0.98810
   1  -8  -5   86.09   20.93   1 0.56090-0.43660 0.11500-0.78220-0.90240 0.78450
  -1   8   5   55.40   19.91   1 0.06840-0.19350 0.76540-0.09790-0.85300 0.97100
  -1   8   4   22.09   15.71   1 0.05330-0.16340 0.69470-0.00320-0.89780 0.94350
   1  -8  -4   37.03   16.86   1 0.59570-0.48620 0.03020-0.72150-0.86210 0.81650
   1  -8  -4   14.68   12.55   1 0.93420-0.82360-0.07530-0.61640-0.45260 0.40660
  -1   8   3  129.89   24.69   1-0.71270 0.61790 0.40240 0.31300-0.49430 0.46830
   1  -8  -3  122.63   23.17   1 0.91150-0.81580-0.11170-0.60400-0.47750 0.50370
   1  -8  -3  133.00   31.78   1 0.31060-0.21510-0.07150-0.64400-0.90990 0.93490
   1  -8  -2   14.16   17.59   1 0.30340-0.22290-0.16880-0.57060-0.86620 0.96350
  -1   8   2   -4.64   13.47   1-0.74290 0.66300 0.35460 0.38480-0.46940 0.37110
   1  -8  -1   39.35   23.95   1 0.29320-0.22750-0.26600-0.49740-0.81330 0.98300
  -1   8   1    2.15   14.96   1-0.76310 0.69800 0.31980 0.44360-0.45070 0.28020
  -1   8   0  126.67   30.46   1-0.77610 0.72590 0.29590 0.49150-0.43760 0.19480
   1  -8   0   79.15   23.43   1 0.28000-0.22920-0.36050-0.42680-0.75240 0.99440
   1  -8   1    7.74   14.75   1 0.26430-0.22840-0.45030-0.36110-0.68490 0.99920
  -1   8  -1   87.30   31.59   1-0.78380 0.74850 0.28120 0.53020-0.42950 0.11450
   1  -8   2  384.58   48.37   1 0.24640-0.22540-0.53380-0.30160-0.61260 0.99930
  -1   8  -2  426.09   49.38   1-0.78730 0.76690 0.27430 0.56110-0.42560 0.03840
  -1   8  -3   16.97   16.64   1-0.78740 0.78180 0.27410 0.58530-0.42550-0.03400
   1  -8   3   31.69   21.13   1 0.22690-0.22080-0.61000-0.24930-0.53720 0.99620
   1  -7 -12 7984.54  216.87   1 0.23450 0.00070 0.59820-0.99740-0.95400 0.29690
   1  -7 -1119796.90  390.40   1 0.27610-0.05540 0.57580-0.99880-0.95870 0.37350
  -1   7  1120316.20  381.44   1 0.14350-0.36410 0.99680-0.57300-0.36140 0.94590
  -1   7  1120404.66  410.47   1-0.93780 0.71740-0.18580 0.60950 0.53240 0.05180
   1  -7 -1119657.30  369.33   1 0.25710-0.03670 0.57490-0.99810-0.96090 0.37610
  -1   7  1015460.85  314.71   1 0.13620-0.34200 0.99100-0.54310-0.44780 0.96010
   1  -7 -1015693.90  309.61   1 0.28570-0.08020 0.54370-0.99110-0.96810 0.45560
  -1   7  1016443.72  346.91   1-0.93800 0.73240-0.18700 0.63470 0.53190-0.02000
  -1   7   921098.39  401.90   1-0.93730 0.74660-0.18270 0.65440 0.53360-0.09390
  -1   7   921150.46  372.61   1 0.12710-0.31800 0.97470-0.50270-0.53450 0.97450
  -1   7   817265.25  342.18   1-0.93570 0.75980-0.17220 0.66810 0.53760-0.17010
  -1   7   816894.82  315.30   1 0.11610-0.29210 0.94630-0.45030-0.61960 0.98740
   1  -7  -816428.91  307.49   1 0.36070-0.18510 0.45280-0.94840-0.97730 0.60940
   1  -7  -7 9611.49  212.19   1 0.40580-0.24510 0.39090-0.91050-0.97530 0.67970
  -1   7   7 9617.73  217.85   1 0.10310-0.26430 0.90470-0.38470-0.70100 0.99660
  -1   7   616548.74  307.36   1 0.08830-0.23470 0.84940-0.30530-0.77580 0.99910
   1  -7  -617198.15  303.95   1 0.45400-0.30810 0.31740-0.86120-0.96540 0.74210
   1  -7  -5 8914.95  199.02   1 0.50280-0.37170 0.23320-0.80110-0.94520 0.79420
  -1   7   5 8828.68  202.93   1 0.07190-0.20350 0.78080-0.21270-0.84110 0.99220
  -1   7   420146.41  307.41   1-0.69460 0.57830 0.42890 0.16310-0.50770 0.58700
   1  -7  -420207.95  341.00   1 0.54940-0.43320 0.14040-0.73240-0.91300 0.83430
  -1   7   419920.96  344.78   1 0.05460-0.17130 0.70100-0.10880-0.89440 0.97320
  -1   7   312327.85  228.30   1-0.74460 0.64310 0.35170 0.26430-0.46780 0.47480
   1  -7  -312657.31  250.40   1 0.59110-0.48990 0.04220-0.65830-0.86830 0.86190
   1  -7  -211961.23  221.71   1 0.92770-0.84020-0.08630-0.55410-0.46030 0.52570
   1  -7  -211769.17  252.39   1 0.30970-0.22260-0.08560-0.55460-0.90420 0.96860
  -1   7   211608.86  228.65   1-0.77660 0.69000 0.29500 0.34510-0.43710 0.37180
   1  -7  -114833.38  295.40   1 0.30080-0.22860-0.19690-0.46720-0.85190 0.98870
   1  -7  -115196.54  251.31   1 0.88630-0.81360-0.14670-0.51770-0.50000 0.63770
  -1   7   114548.81  274.49   1-0.79710 0.72530 0.25470 0.40940-0.41460 0.27710
  -1   7   0 7096.32  183.44   1-0.80970 0.75290 0.22780 0.46030-0.39930 0.18950
   1  -7   0 7182.61  191.57   1 0.28810-0.23070-0.30550-0.38270-0.78910 0.99820
   1  -7   113808.98  291.54   1 0.27210-0.22960-0.40810-0.30400-0.71790 0.99930
  -1   7  -113621.00  280.49   1-0.81690 0.77490 0.21170 0.50040-0.39000 0.10800
  -1   7  -212221.04  270.78   1-0.82000 0.79290 0.20460 0.53150-0.38590 0.03170
   1  -7   212455.37  277.08   1 0.25350-0.22590-0.50260-0.23350-0.64080 0.99460
  -1   7  -3 8453.11  222.35   1-0.81980 0.80760 0.20510 0.55510-0.38620-0.04030
   1  -7   3 8456.32  225.64   1 0.23300-0.22030-0.58780-0.17230-0.56020 0.98630
   1  -7   410560.33  263.53   1 0.21110-0.21340-0.66330-0.12080-0.47810 0.97650
  -1   7  -410517.56  261.86   1-0.81690 0.81950 0.21180 0.57240-0.39010-0.10860
  -1   7  -5 7293.77  217.22   1-0.81140 0.82890 0.22400 0.58420-0.39710-0.17390
   1  -7   5 7330.55  218.85   1 0.18850-0.20570-0.72920-0.07880-0.39590 0.96660
  -1   6  12  296.78   44.49   1-0.94310 0.70120-0.23560 0.53580 0.51190 0.17770
   1  -6 -12  274.85   39.46   1 0.14240 0.09950 0.68320-0.98300-0.91480 0.22460
  -1   6  12  284.64   39.54   1 0.15340-0.39550 0.98300-0.68250-0.19480 0.88460
  -1   6  11  576.60   52.76   1 0.14900-0.37620 0.99400-0.66950-0.28080 0.89830
   1  -6 -11  480.35   47.05   1 0.16110 0.06590 0.66720-0.99110-0.92410 0.30620
   1  -6 -11  469.03   50.01   1 0.25440-0.02720 0.67500-0.99880-0.91730 0.29910
  -1   6  11  557.97   56.25   1-0.94370 0.71670-0.24640 0.57070 0.50710 0.11020
  -1   6  10  228.07   33.30   1 0.14290-0.35520 0.99670-0.64810-0.37010 0.91540
   1  -6 -10  297.05   39.01   1 0.26050-0.04810 0.65020-0.99810-0.92950 0.38360
   1  -6 -10  209.10   31.78   1 0.18670 0.02540 0.64430-0.99230-0.93580 0.39020
  -1   6  10  194.52   34.66   1-0.94400 0.73180-0.25230 0.60060 0.50440 0.04060
   1  -6  -9  522.29   48.39   1 0.26800-0.07050 0.61640-0.98830-0.94410 0.47040
   1  -6  -9  531.58   45.34   1 0.22000-0.02270 0.61270-0.98480-0.94900 0.47560
  -1   6   9  554.04   47.44   1 0.13480-0.33230 0.98910-0.61650-0.46210 0.93520
  -1   6   9  576.62   54.53   1-0.94400 0.74660-0.25260 0.62510 0.50430-0.03140
  -1   6   8  306.81   34.15   1 0.12460-0.30720 0.96890-0.57220-0.55550 0.95630
   1  -6  -8  262.51   33.24   1 0.27680-0.09410 0.57190-0.96780-0.96000 0.55850
   1  -6  -8  335.31   35.10   1 0.26120-0.07880 0.57050-0.96670-0.96210 0.56100
  -1   6   8  294.80   37.53   1-0.94370 0.76120-0.24690 0.64340 0.50690-0.10630
   1  -6  -7   15.74   12.62   1 0.31020-0.14270 0.51560-0.93590-0.97270 0.64400
  -1   6   7   -9.82   12.07   1 0.11180-0.27970 0.93370-0.51290-0.64800 0.97660
  -1   6   7   13.84   15.21   1-0.94300 0.77530-0.23430 0.65490 0.51240-0.18410
  -1   6   6  867.15   58.26   1-0.94120 0.78840-0.21370 0.65830 0.52120-0.26510
   1  -6  -6  927.52   54.16   1 0.36580-0.21320 0.44610-0.89060-0.97740 0.72100
  -1   6   6  816.66   52.15   1 0.09650-0.24950 0.88120-0.43640-0.73620 0.99260
  -1   6   5  550.66   29.95   1-0.61230 0.47440 0.53450-0.06580-0.55840 0.74280
   1  -6  -5  591.19   42.56   1 0.42570-0.28800 0.36150-0.83010-0.97220 0.78810
  -1   6   5  559.73   42.66   1 0.07880-0.21690 0.81040-0.34150-0.81580 0.99990
  -1   6   5  523.03   44.89   1-0.93750 0.79950-0.18370 0.65250 0.53320-0.34930
   1  -6  -4   11.58   11.38   1 0.48630-0.36350 0.26280-0.75550-0.95330 0.84150
  -1   6   4   18.65    6.76   1-0.71480 0.59180 0.39910 0.09360-0.49260 0.60490
  -1   6   4   40.20   15.80   1 0.05910-0.18240 0.72230-0.22940-0.88210 0.99390
  -1   6   3   71.80   14.31   1-0.77340 0.66530 0.30100 0.21580-0.44040 0.48040
   1  -6  -3   62.29   15.22   1 0.54330-0.43530 0.15340-0.67020-0.91810 0.87860
   1  -6  -2 1299.46   63.31   1 0.59250-0.49950 0.03850-0.57930-0.86640 0.89920
  -1   6   2 1187.55   56.66   1-0.80790 0.71470 0.23170 0.30910-0.40150 0.36930
   1  -6  -1  304.67   35.15   1 0.30730-0.22840-0.12170-0.44310-0.88850 0.99230
  -1   6   1  301.64   30.46   1-0.82850 0.75010 0.18440 0.38040-0.37410 0.26960
   1  -6  -1  325.23   27.16   1 0.93930-0.86010-0.06610-0.49900-0.44610 0.55080
   1  -6   0   16.42   14.42   1 0.29520-0.23130-0.24870-0.34010-0.82350 0.99960
  -1   6   0    8.68   11.71   1-0.84040 0.77690 0.15400 0.43480-0.35610 0.17940
   1  -6   0   -0.75    7.31   1 0.88660-0.82220-0.14640-0.44280-0.49970 0.67670
   1  -6   1  963.21   61.42   1 0.27880-0.22980-0.36810-0.24470-0.74710 0.99560
  -1   6  -1 1064.01   62.29   1-0.84680 0.79820 0.13680 0.47600-0.34580 0.09680
   1  -6   2   92.25   22.23   1 0.25900-0.22490-0.47650-0.16030-0.66330 0.98420
  -1   6  -2  115.57   22.43   1-0.84920 0.81540 0.13000 0.50690-0.34170 0.02050
   1  -6   3 1122.35   70.35   1 0.23700-0.21770-0.57230-0.08850-0.57570 0.96890
  -1   6  -3 1147.88   70.91   1-0.84860 0.82970 0.13160 0.52920-0.34270-0.05080
  -1   6  -4 1123.70   72.59   1-0.84560 0.84150 0.14020 0.54470-0.34790-0.11780
   1  -6   4  991.61   69.31   1 0.21360-0.20930-0.65540-0.02940-0.48720 0.95270
   1  -6   5   37.68   22.90   1 0.18960-0.20010-0.72650 0.01770-0.39960 0.93740
  -1   6  -5   -9.98   18.07   1-0.84020 0.85110 0.15460 0.55430-0.35650-0.18150
  -1   6  -6  978.55   73.50   1-0.83270 0.85840 0.17390 0.55900-0.36790-0.24230
   1  -6   6 1008.00   75.62   1 0.16540-0.19090-0.78660 0.05380-0.31400 0.92430
   1  -6   7    4.61   16.61   1 0.14140-0.18180-0.83700 0.08030-0.23120 0.91380
  -1   6  -7   37.24   24.32   1-0.82300 0.86360 0.19760 0.55930-0.38180-0.30060
   1  -5 -13 7126.06  206.18   1 0.04290 0.22060 0.75770-0.93400-0.85460 0.05890
  -1   5  13 7251.88  221.09   1-0.94440 0.68110-0.26870 0.44550 0.49680 0.29810
   1  -5 -12 6792.55  201.33   1 0.22420 0.02450 0.77600-0.97660-0.85090 0.12750
  -1   5  12 6632.25  192.49   1 0.15690-0.40550 0.96150-0.76030-0.09820 0.82100
  -1   5  12 6869.02  207.17   1-0.94440 0.69590-0.28930 0.49020 0.48680 0.23580
   1  -5 -12 6541.15  187.97   1 0.04950 0.19900 0.75320-0.95370-0.85910 0.13580
  -1   5  11 8339.04  209.47   1 0.15400-0.38770 0.98070-0.75550-0.18190 0.83250
  -1   5  11 8300.96  224.92   1-0.94390 0.71020-0.30530 0.53030 0.47870 0.17170
   1  -5 -11 8155.34  204.46   1 0.06220 0.17150 0.74450-0.96910-0.86770 0.21660
   1  -5 -11 8004.23  212.61   1 0.22770 0.00610 0.76580-0.99050-0.85900 0.20780
  -1   5  1018307.08  330.11   1 0.14960-0.36850 0.99310-0.74390-0.27070 0.84910
   1  -5 -1018097.59  326.28   1 0.08200 0.13680 0.73040-0.97910-0.88040 0.30170
   1  -5 -1018429.13  340.75   1 0.23320-0.01420 0.74940-0.99810-0.87140 0.29240
  -1   5  1018244.08  353.25   1-0.94320 0.72440-0.31650 0.56550 0.47290 0.10520
  -1   5   916277.47  318.00   1-0.94280 0.73880-0.32230 0.59550 0.46980 0.03610
   1  -5  -916077.47  303.98   1 0.24070-0.03650 0.72510-0.99780-0.88810 0.38140
   1  -5  -916401.99  293.50   1 0.11020 0.09380 0.70920-0.98200-0.89730 0.39090
  -1   5   916249.70  293.81   1 0.14330-0.34730 0.99680-0.72350-0.36490 0.87100
  -1   5   821235.29  344.25   1 0.13470-0.32390 0.98880-0.69150-0.46390 0.89780
   1  -5  -821015.52  339.40   1 0.14790 0.04120 0.67860-0.97540-0.91760 0.48350
  -1   5   821238.35  370.01   1-0.94280 0.75370-0.32230 0.61950 0.46980-0.03610
   1  -5  -821615.02  357.05   1 0.25040-0.06110 0.69050-0.98730-0.90890 0.47450
  -1   5   716315.60  277.12   1 0.12320-0.29760 0.96560-0.64420-0.56650 0.92820
   1  -5  -716261.96  276.51   1 0.19620-0.02200 0.63550-0.95650-0.93980 0.57790
   1  -5  -716175.75  287.12   1 0.26210-0.08770 0.64300-0.96380-0.93290 0.57070
  -1   5   716698.64  303.09   1-0.94330 0.76900-0.31560 0.63680 0.47340-0.11190
   1  -5  -613589.33  246.72   1 0.27550-0.11590 0.57900-0.92380-0.95770 0.66780
  -1   5   613818.89  258.72   1-0.94410 0.78460-0.30090 0.64620 0.48100-0.19180
   1  -5  -613383.45  235.89   1 0.25550-0.09620 0.57660-0.92160-0.96050 0.67090
  -1   5   613517.97  237.57   1 0.10840-0.26800 0.92270-0.57730-0.66960 0.95900
  -1   5   5 9104.22  134.43   1-0.56940 0.42490 0.58170-0.21220-0.57920 0.79660
  -1   5   5 9086.89  178.71   1 0.09000-0.23470 0.85620-0.48670-0.76800 0.98520
   1  -5  -5 8900.51  178.10   1 0.32460-0.18020 0.49830-0.86760-0.97470 0.75750
  -1   5   5 9152.29  192.75   1-0.94450 0.79990-0.27660 0.64600 0.49300-0.27610
  -1   5   428477.54  359.82   1-0.72490 0.59530 0.38350 0.00990-0.48460 0.62980
   1  -5  -428739.19  406.73   1 0.40000-0.27050 0.39920-0.79250-0.97590 0.83100
  -1   5   428677.09  408.42   1 0.06810-0.19800 0.76380-0.37020-0.85430 0.99920
  -1   5   429697.42  423.22   1-0.94340 0.81370-0.24060 0.63410 0.50970-0.36490
  -1   5   314119.94  213.91   1-0.79940 0.68460 0.24990 0.16760-0.41190 0.48490
   1  -5  -314941.74  244.57   1 0.47600-0.36130 0.28080-0.69820-0.95770 0.88510
  -1   5   314617.29  251.40   1-0.93840 0.82350-0.19040 0.60790 0.53060-0.45810
   1  -5  -243444.70  577.87   1 0.54530-0.44560 0.14910-0.59070-0.91640 0.91610
  -1   5   242316.82  526.26   1-0.83750 0.73760 0.16180 0.27970-0.36080 0.36150
  -1   5   132529.64  438.83   1-0.85760 0.77260 0.10530 0.36020-0.32670 0.25520
   1  -5  -133777.42  469.03   1 0.60200-0.51720 0.01310-0.47870-0.85300 0.92500
   1  -5   027773.91  413.78   1 0.30150-0.23100-0.18930-0.30020-0.85590 0.99910
  -1   5   027745.80  396.05   1-0.86820 0.79800 0.07120 0.41830-0.30580 0.16200
   1  -5   133761.49  478.72   1 0.28440-0.22880-0.33150-0.18200-0.77210 0.98770
  -1   5  -133642.38  469.69   1-0.87330 0.81800 0.05340 0.46010-0.29470 0.07870
   1  -5   134042.21  421.08   1 0.86460-0.80850-0.17360-0.34020-0.51630 0.73240
  -1   5  -225381.17  392.99   1-0.87480 0.83430 0.04790 0.48960-0.29120 0.00300
   1  -5   225703.61  398.60   1 0.26280-0.22200-0.45800-0.07950-0.67870 0.96660
   1  -5   323051.15  380.45   1 0.23840-0.21260-0.56670 0.00520-0.58130 0.94160
  -1   5  -323980.24  382.23   1-0.87370 0.84810 0.05190 0.50970-0.29370-0.06680
   1  -5   416937.38  317.10   1 0.21280-0.20190-0.65790 0.07240-0.48430 0.91690
  -1   5  -417634.50  319.03   1-0.87050 0.85980 0.06330 0.52220-0.30090-0.13190
   1  -5   511366.94  250.74   1 0.18690-0.19090-0.73360 0.12410-0.39010 0.89500
  -1   5  -510903.79  245.17   1-0.86530 0.86950 0.08090 0.52870-0.31180-0.19320
  -1   5  -6 7704.57  204.47   1-0.85820 0.87720 0.10360 0.53000-0.32570-0.25150
   1  -5   6 7667.93  207.20   1 0.16130-0.18020-0.79570 0.16230-0.29990 0.87720
  -1   5  -7 1698.04   94.02   1-0.84900 0.88290 0.13060 0.52700-0.34220-0.30730
   1  -5   7 1656.44   95.30   1 0.13640-0.17010-0.84650 0.18910-0.21410 0.86370
  -1   5  -8 9226.74  242.45   1-0.83760 0.88640 0.16150 0.52010-0.36060-0.36110
   1  -5   8 8954.88  250.51   1-0.15560 0.10740-0.89370 0.21180-0.09010 0.81210
   1  -5   8 9466.20  253.72   1 0.11210-0.16080-0.88780 0.20640-0.13260 0.85460
  -1   4  13   19.35   21.39   1-0.94340 0.67340-0.31400 0.39150 0.47420 0.35370
  -1   4  12  914.99   68.92   1-0.94110 0.68600-0.34020 0.44180 0.46000 0.29570
   1  -4 -12  792.06   64.74   1 0.19510 0.06020 0.84760-0.94900-0.78110 0.02470
  -1   4  11   83.37   20.88   1-0.93830 0.69810-0.36190 0.48760 0.44770 0.23580
   1  -4 -11   63.03   20.71   1 0.19660 0.04380 0.84430-0.96980-0.78490 0.10070
   1  -4 -10  205.02   30.97   1 0.20020 0.02540 0.83640-0.98600-0.79370 0.18180
  -1   4  10  230.42   31.14   1 0.15520-0.38070 0.97430-0.82440-0.15050 0.76190
  -1   4  10  157.46   28.50   1-0.93550 0.71000-0.37900 0.52880 0.43750 0.17370
  -1   4   9  294.33   31.97   1 0.15120-0.36180 0.98990-0.81590-0.24130 0.78050
   1  -4  -9  398.25   38.40   1 0.20620 0.00450 0.82250-0.99610-0.80840 0.26880
  -1   4   9  366.68   38.68   1-0.93310 0.72250-0.39120 0.56500 0.43000 0.10900
  -1   4   8   42.40   14.68   1-0.93160 0.73590-0.39790 0.59580 0.42580 0.04100
   1  -4  -8   29.83   11.50   1 0.02580 0.16990 0.76870-0.96630-0.84240 0.37520
  -1   4   8   45.29   13.60   1 0.14510-0.34090 0.99680-0.79880-0.34020 0.80720
   1  -4  -8   53.51   16.36   1 0.21520-0.01930 0.80040-0.99800-0.82980 0.36240
  -1   4   7  461.71   40.19   1-0.93150 0.75060-0.39840 0.62030 0.42550-0.03100
   1  -4  -7  439.04   34.15   1 0.06720 0.11360 0.74100-0.96270-0.87100 0.47600
  -1   4   7  418.20   33.40   1 0.13620-0.31720 0.99110-0.76890-0.44760 0.84230
   1  -4  -7  427.77   35.76   1 0.22730-0.04630 0.76710-0.98870-0.85810 0.46290
   1  -4  -6  878.29   48.94   1 0.24280-0.07660 0.71800-0.96360-0.89270 0.56980
   1  -4  -6  766.01   44.03   1 0.12300 0.04290 0.69900-0.94480-0.90450 0.58190
  -1   4   6  859.18   45.96   1 0.12370-0.28980 0.96680-0.72060-0.56270 0.88520
  -1   4   6  908.73   53.29   1-0.93300 0.76700-0.39140 0.63740 0.42990-0.10760
  -1   4   5    4.35    9.04   1-0.93620 0.78500-0.37510 0.64520 0.43990-0.18980
   1  -4  -5   -2.08    8.15   1 0.19480-0.04380 0.63680-0.90670-0.93920 0.68890
   1  -4  -5   16.15    3.64   1-0.72190 0.87310-0.73550 0.46540 0.30660-0.55710
   1  -4  -5    0.80    8.80   1 0.26120-0.10980 0.64720-0.91690-0.93090 0.68030
  -1   4   5   17.01    8.28   1 0.10640-0.25770 0.91610-0.64590-0.68170 0.93200
  -1   4   4  313.14   16.46   1-0.71070 0.57440 0.40540-0.11120-0.49580 0.67410
   1  -4  -4  333.91   26.84   1 0.28190-0.14570 0.54790-0.84190-0.96730 0.78920
   1  -4  -4  296.29   26.06   1 0.28100-0.14460 0.54820-0.84190-0.96700 0.78860
  -1   4   4  308.17   24.99   1 0.08360-0.22000 0.83050-0.53630-0.79620 0.97420
  -1   4   4  307.97   28.17   1-0.94030 0.80400-0.34700 0.64120 0.45620-0.27840
  -1   4   3   11.90    9.51   1-0.94390 0.82240-0.30350 0.62170 0.47960-0.37400
   1  -4  -3   16.82    7.44   1 0.37900-0.25770 0.42840-0.74650-0.97730 0.87150
  -1   4   3   17.61    8.71   1 0.05540-0.17700 0.70500-0.38670-0.89220 0.99790
  -1   4   3   14.48    6.26   1-0.82280 0.70130 0.19810 0.12010-0.38210 0.48810
  -1   4   2    5.78    6.73   1-0.86610 0.75950 0.07840 0.26380-0.31020 0.34400
  -1   4   2   -0.13    7.12   1-0.94330 0.83670-0.23990 0.58210 0.51000-0.47660
   1  -4  -2   11.07    7.94   1 0.47570-0.36920 0.28130-0.62350-0.95780 0.92440
  -1   4   1 2802.00   75.82   1-0.88440 0.79270 0.00980 0.35640-0.26710 0.22860
   1  -4  -1 3066.06   84.62   1 0.55940-0.46780 0.11850-0.48480-0.90390 0.94280
  -1   4   0 4567.11  107.15   1-0.89230 0.81550-0.02730 0.41750-0.24320 0.13250
   1  -4   0 4587.01  114.02   1 0.30700-0.22990-0.12520-0.26500-0.88690 0.99730
   1  -4   1 6912.98  111.20   1 0.93730-0.87470-0.06980-0.34470-0.44870 0.63190
  -1   4  -1 7045.46  146.55   1-0.89540 0.83340-0.04370 0.45790-0.23260 0.04960
   1  -4   1 7224.78  151.57   1 0.28870-0.22650-0.30090-0.11330-0.79190 0.97460
   1  -4   2 1705.05   69.82   1 0.26390-0.21660-0.45200 0.01380-0.68350 0.93850
  -1   4  -2 1771.50   70.17   1-0.89570 0.84870-0.04570 0.48400-0.23120-0.02400
   1  -4   2 1739.31   37.73   1 0.74910-0.70140-0.28590-0.15260-0.57440 0.82980
   1  -4   3  233.24   27.25   1 0.23600-0.20360-0.57600 0.11380-0.57210 0.89950
  -1   4  -3  283.49   29.19   1-0.89420 0.86200-0.03740 0.49960-0.23670-0.09080
  -1   4  -4  823.51   52.91   1-0.89110 0.87370-0.02110 0.50740-0.24720-0.15250
   1  -4   4  849.89   54.23   1 0.20730-0.18980-0.67510 0.18900-0.46410 0.86380
  -1   4  -5  147.64   25.51   1-0.88630 0.88380 0.00130 0.50900-0.26170-0.21030
   1  -4   5  103.75   20.91   1 0.17910-0.17650-0.75370 0.24350-0.36230 0.83430
  -1   4  -6  498.33   44.77   1-0.87980 0.89220 0.02870 0.50560-0.27920-0.26510
   1  -4   6  466.00   44.46   1 0.15200-0.16430-0.81580 0.28160-0.26750 0.81190
   1  -4   7  446.34   47.61   1-0.15540 0.12860-0.87470 0.31620-0.13000 0.74670
  -1   4  -7  419.35   42.88   1-0.87130 0.89860 0.06040 0.49790-0.29900-0.31740
   1  -4   7  436.80   45.42   1 0.12610-0.15330-0.86480 0.30670-0.17950 0.79630
  -1   4  -8  147.20   28.00   1-0.86070 0.90280 0.09570 0.48670-0.32090-0.36780
   1  -4   8   91.96   24.54   1-0.15560 0.11400-0.90880 0.32620-0.05560 0.74450
   1  -4   8   75.77   23.47   1 0.10150-0.14360-0.90350 0.32140-0.09760 0.78670
   1  -4   9   34.28   20.97   1-0.15500 0.09850-0.93590 0.32930 0.01450 0.74670
  -1   4  -9   25.77   17.12   1-0.84770 0.90470 0.13420 0.47210-0.34430-0.41660
  -1   4 -10 1018.78   74.61   1-0.83200 0.90390 0.17570 0.45470-0.36900-0.46420
  -1   3  1310165.70  252.16   1-0.09580-0.18050-0.89520 0.87330 0.71560 0.14560
  -1   3  12 5136.20  164.24   1-0.93380 0.67210-0.38760 0.38990 0.43230 0.35650
   1  -3 -12 4992.42  167.08   1 0.16390 0.09800 0.90500-0.90730-0.70170-0.08770
  -1   3  12 4863.93  157.91   1-0.09720-0.16430-0.90010 0.90230 0.70800 0.08100
   1  -3 -11 4333.73  146.38   1 0.16250 0.08460 0.90720-0.93350-0.69800-0.01920
  -1   3  11 4390.10  140.31   1-0.09780-0.14880-0.90230 0.92850 0.70470 0.01210
  -1   3  11 4566.77  149.16   1-0.92740 0.68050-0.41560 0.44190 0.41450 0.30210
   1  -3 -10 9032.57  211.47   1 0.16290 0.06920 0.90640-0.95670-0.69930 0.05440
  -1   3  10 9321.46  215.80   1-0.92060 0.68860-0.43910 0.48950 0.39860 0.24580
  -1   3  10 8405.88  195.78   1-0.09740-0.13440-0.90100 0.95130 0.70660-0.06210
  -1   3   914212.44  261.67   1 0.15700-0.37420 0.96050-0.88590-0.09470 0.66700
   1  -3  -914196.03  269.18   1 0.16580 0.05150 0.90180-0.97620-0.70680 0.13420
  -1   3   914642.16  276.53   1-0.91420 0.69700-0.45820 0.53270 0.38500 0.18710
  -1   3   913944.22  256.83   1-0.09580-0.12110-0.89540 0.96980 0.71520-0.14300
  -1   3   825760.58  383.46   1 0.15390-0.35620 0.98120-0.88250-0.18480 0.68480
  -1   3   826631.36  403.31   1-0.90870 0.70640-0.47260 0.57110 0.37450 0.12530
  -1   3   825675.81  379.98   1-0.09260-0.10950-0.88380 0.98220 0.73220-0.23220
   1  -3  -825244.22  389.84   1 0.17170 0.03070 0.89210-0.99050-0.72210 0.22170
   1  -3  -753368.40  589.66   1-0.24630 0.43380 0.73540-0.85900-0.75340 0.32560
   1  -3  -749944.16  652.14   1 0.18140 0.00620 0.87490-0.99740-0.74680 0.31870
  -1   3   750316.81  667.67   1-0.90510 0.71760-0.48150 0.60410 0.36780 0.05980
  -1   3   749917.85  645.30   1 0.14860-0.33620 0.99440-0.87170-0.28630 0.71410
  -1   3   643353.10  565.93   1-0.90400 0.73140-0.48400 0.63070 0.36580-0.01040
  -1   3   642220.66  541.84   1 0.14030-0.31300 0.99530-0.84850-0.40190 0.75740
   1  -3  -641932.41  548.07   1 0.19580-0.02300 0.84620-0.99260-0.78280 0.42690
   1  -3  -549339.32  616.29   1 0.21570-0.05780 0.79910-0.96960-0.83100 0.54730
   1  -3  -550218.45  616.25   1 0.03780 0.11990 0.76100-0.93150-0.85100 0.56760
  -1   3   548487.93  607.57   1 0.12720-0.28510 0.97500-0.80410-0.53310 0.81640
  -1   3   446611.79  513.33   1-0.54120 0.39830 0.61040-0.41550-0.59120 0.80250
  -1   3   447983.25  593.94   1-0.91260 0.76960-0.46250 0.65730 0.38190-0.17100
  -1   3   447058.43  574.19   1 0.10720-0.25020 0.91860-0.72370-0.67720 0.88830
   1  -3  -448285.56  576.41   1 0.12480 0.01810 0.69760-0.89220-0.90550 0.69440
   1  -3  -446691.66  580.42   1 0.24130-0.09820 0.72310-0.91760-0.88940 0.67800
   1  -3  -335231.18  448.91   1 0.23740-0.10940 0.59530-0.81410-0.95490 0.81610
  -1   3   335864.47  396.33   1 0.29840-0.42670 0.84340-0.62420-0.76750 0.90670
   1  -3  -335618.69  403.66   1-0.81980 0.94790-0.59920 0.38030 0.18180-0.32080
  -1   3   336596.05  461.24   1-0.92290 0.79480-0.43170 0.65060 0.40370-0.26500
  -1   3   332767.98  384.12   1-0.84420 0.71610 0.14380 0.07510-0.35000 0.48910
  -1   3   334602.06  438.96   1 0.07770-0.20580 0.80570-0.58670-0.82010 0.95890
   1  -3  -334098.53  443.83   1 0.27070-0.14250 0.60340-0.82200-0.94910 0.81000
  -1   3   243102.29  497.88   1 0.75600-0.86940 0.67550-0.43250-0.52960 0.59660
  -1   3   243024.86  533.82   1-0.93540 0.82210-0.37940 0.62230 0.43730-0.37090
   1  -3  -242905.64  529.79   1 0.36710-0.25400 0.44450-0.68730-0.97740 0.91090
  -1   3   240610.77  477.54   1-0.89450 0.78130-0.03910 0.28200-0.23560 0.30230
   1  -3  -243785.20  490.72   1 0.96500-0.85160 0.18610-0.42920-0.02240-0.04460
   1  -3  -127013.69  339.34   1 0.96500-0.86650 0.18900-0.45600-0.02520 0.03030
   1  -3  -128585.04  363.28   1 0.49260-0.39440 0.25170-0.51860-0.95030 0.95610
  -1   3   128035.40  359.10   1-0.94420 0.84580-0.29510 0.56210 0.48390-0.48970
  -1   3   126459.03  334.88   1-0.90630 0.80790-0.12090 0.38780-0.18120 0.17570
   1  -3   027109.43  342.93   1 0.96430-0.88060 0.17280-0.46370-0.00970 0.08700
  -1   3   025616.57  339.25   1-0.90920 0.82570-0.15580 0.44670-0.15740 0.07970
   1  -3   026847.90  358.78   1 0.59010-0.50680 0.04480-0.33580-0.86960 0.94770
   1  -3   026084.80  349.43   1 0.31160-0.22800-0.05180-0.23920-0.91770 0.99510
   1  -3   1 5837.24  120.21   1 0.29120-0.22250-0.28170-0.03320-0.80390 0.95360
  -1   3  -1 5680.34  118.46   1-0.90980 0.84120-0.16500 0.48000-0.15110 0.00110
   1  -3   220431.21  236.45   1 0.84380-0.78950-0.19720-0.14200-0.52990 0.75220
   1  -3   219543.25  291.55   1 0.26080-0.20690-0.46790 0.12900-0.67050 0.89260
   1  -3   316572.53  259.58   1 0.22720-0.18830-0.60890 0.24600-0.53840 0.83280
  -1   3  -316325.30  259.27   1-0.90820 0.86930-0.14160 0.50460-0.16710-0.12730
  -1   3  -422126.52  334.61   1-0.90590 0.88190-0.11720 0.50420-0.18370-0.18300
   1  -3   422510.31  275.32   1-0.93760 0.96170-0.18420-0.20310 0.53300-0.16600
   1  -3   421703.10  332.22   1 0.19440-0.17030-0.71330 0.32640-0.41680 0.78360
  -1   3  -540906.34  565.27   1-0.90230 0.89310-0.08720 0.49820-0.20380-0.23510
   1  -3   540551.45  569.34   1 0.16360-0.15440-0.79060 0.37980-0.30780 0.74690
   1  -3   625122.62  397.26   1 0.13530-0.14100-0.84860 0.41370-0.21030 0.72180
  -1   3  -625231.54  393.91   1-0.89700 0.90270-0.05280 0.48780-0.22660-0.28460
   1  -3   716067.43  300.16   1 0.10900-0.12970-0.89240 0.43360-0.12250 0.70630
   1  -3   715833.39  304.87   1-0.15560 0.13550-0.90100 0.44170-0.07370 0.65730
  -1   3  -715604.26  291.33   1-0.88980 0.91040-0.01460 0.47370-0.25140-0.33200
  -1   3  -817545.30  321.98   1-0.88030 0.91580 0.02670 0.45640-0.27790-0.37780
   1  -3   817228.58  336.29   1-0.15520 0.12020-0.93000 0.44660-0.00200 0.65790
  -1   3  -9 3202.23  122.01   1-0.86830 0.91870 0.07080 0.43630-0.30550-0.42240
   1  -3   9 3202.24  133.32   1-0.15400 0.10420-0.95240 0.44500 0.06460 0.66350
  -1   3 -10 9435.61  233.84   1-0.85350 0.91870 0.11760 0.41350-0.33420-0.46600
   1  -3  10 9624.26  256.03   1-0.15220 0.08760-0.96950 0.43810 0.12730 0.67310
  -1   3 -11 5937.76  183.87   1-0.83550 0.91560 0.16680 0.38830-0.36380-0.50870
  -1   2  13  380.26   44.49   1-0.10910-0.17380-0.93900 0.81790 0.63640 0.25790
  -1   2  12 1151.60   74.82   1-0.11160-0.15640-0.94640 0.84940 0.61930 0.20270
   1  -2 -12 1415.20   85.69   1 0.13200 0.13640 0.94730-0.85040-0.61710-0.20530
  -1   2  11   40.26   16.94   1-0.91160 0.65810-0.46530 0.39230 0.37990 0.36970
  -1   2  11   60.23   17.90   1-0.11360-0.13960-0.95210 0.87910 0.60530 0.14450
   1  -2 -11   63.26   17.11   1-0.20410 0.45730 0.87060-0.79650-0.62580-0.12410
   1  -2 -11   16.36   16.95   1 0.12710 0.12650 0.95260-0.87980-0.60360-0.14650
   1  -2 -10  772.37   54.59   1-0.21050 0.44890 0.87200-0.82200-0.61830-0.05930
  -1   2  10  813.66   54.76   1-0.11500-0.12340-0.95590 0.90690 0.59530 0.08230
   1  -2 -10  787.52   57.03   1 0.12360 0.11510 0.95620-0.90740-0.59410-0.08380
  -1   2  10  922.22   59.39   1-0.89890 0.66020-0.49570 0.44680 0.35670 0.32070
   1  -2  -9   76.55   16.49   1-0.21240 0.43590 0.87240-0.84650-0.61620 0.01070
  -1   2   9   90.09   19.97   1-0.11560-0.10790-0.95760 0.93270 0.59060 0.01470
  -1   2   9   99.08   21.02   1-0.88570 0.66190-0.52210 0.49720 0.33530 0.26990
   1  -2  -9   98.87   20.84   1 0.12200 0.10190 0.95780-0.93300-0.58960-0.01610
  -1   2   8 1252.34   63.19   1-0.87300 0.66400-0.54440 0.54360 0.31600 0.21700
   1  -2  -8 1237.56   61.54   1 0.12270 0.08630 0.95710-0.95630-0.59170 0.05830
  -1   2   8 1135.21   57.02   1-0.11530-0.09340-0.95670 0.95590 0.59300-0.06000
   1  -2  -8 1156.64   58.66   1-0.20820 0.41690 0.87150-0.86970-0.62100 0.08780
   1  -2  -7  238.28    9.72   1-0.47050 0.66470 0.67510-0.69860-0.61630 0.15530
   1  -2  -7  216.94   24.72   1 0.12680 0.06740 0.95300-0.97620-0.60270 0.14160
  -1   2   7  225.35   23.57   1-0.11360-0.08030-0.95210 0.97530 0.60530-0.14450
  -1   2   7  209.71   23.75   1 0.15710-0.35120 0.95920-0.93570-0.08980 0.55060
  -1   2   7  259.13   27.60   1-0.86140 0.66730-0.56230 0.58560 0.29960 0.16110
  -1   2   6  393.09   28.97   1 0.15380-0.33310 0.98150-0.93400-0.18660 0.57520
  -1   2   6  408.85   32.53   1-0.85210 0.67290-0.57560 0.62290 0.28700 0.10150
   1  -2  -6  408.81   30.60   1 0.13540 0.04400 0.94360-0.99090-0.62600 0.23720
   1  -2  -5 2053.60   64.73   1 0.15030 0.01420 0.92480-0.99610-0.66610 0.34950
   1  -2  -5 1856.07   42.61   1 0.96540-0.80090 0.20220-0.27430-0.03780-0.27850
  -1   2   5 2123.79   61.63   1-0.10270-0.06160-0.91870 0.99010 0.67680-0.36040
  -1   2   5 2021.66   67.78   1-0.84650 0.68210-0.58310 0.65450 0.27970 0.03660
  -1   2   5 1993.81   60.64   1 0.14750-0.31200 0.99560-0.92400-0.30390 0.62020
   1  -2  -4 1454.70   28.14   1-0.17160 0.32120 0.76600-0.86210-0.77070 0.52650
  -1   2   4 1377.83   44.64   1 0.13590-0.28550 0.99070-0.89510-0.45070 0.69480
   1  -2  -4 1397.94   48.34   1 0.17430-0.02460 0.88780-0.98320-0.72850 0.48420
  -1   2   4 1379.06   52.16   1-0.84650 0.69690-0.58310 0.67860 0.27960-0.03560
  -1   2   3 1798.34   47.63   1 0.11390-0.24870 0.94000-0.82040-0.63430 0.80610
   1  -2  -3 1839.60   51.98   1 0.03820 0.09650 0.76070-0.88010-0.85130 0.67930
  -1   2   3 1844.43   56.46   1-0.85430 0.71960-0.57250 0.69200 0.29000-0.11820
   1  -2  -3 1885.01   30.28   1 0.42170-0.28690 0.82860-0.94860-0.73280 0.56080
   1  -2  -3 1714.22   51.13   1 0.20990-0.07510 0.81370-0.93310-0.81720 0.64510
  -1   2   2 2068.33   56.56   1-0.87280 0.75290-0.54460 0.68830 0.31570-0.21620
  -1   2   2 2181.59   36.56   1 0.27760-0.39760 0.84430-0.70050-0.77180 0.87170
  -1   2   2 1999.68   48.31   1 0.07310-0.19300 0.78610-0.64240-0.83690 0.93650
   1  -2  -2 2126.62   39.67   1-0.71840 0.83830-0.73930 0.59570 0.31020-0.41000
   1  -2  -2 1958.27   52.12   1 0.25660-0.13670 0.66610-0.80960-0.92190 0.82200
   1  -2  -2 2095.43   53.68   1 0.18970-0.06990 0.64160-0.78510-0.93710 0.83740
  -1   2   2 2004.46   39.08   1-0.90880 0.78890-0.28700 0.43060-0.06460 0.16440
   1  -2  -126343.38  312.83   1-0.81410 0.91900-0.60960 0.44200 0.19080-0.21830
   1  -2  -126592.26  331.96   1 0.37450-0.26960 0.43450-0.60210-0.97740 0.95000
   1  -2  -127472.83  318.34   1 0.91230-0.80720 0.46890-0.63660-0.30410 0.27640
  -1   2   126851.57  313.34   1 0.72900-0.83410 0.69710-0.52940-0.55490 0.58260
  -1   2   124940.09  305.68   1-0.90230 0.79730-0.34620 0.51380-0.02090 0.04850
   1  -2   042760.26  506.47   1 0.53950-0.44940 0.16140-0.35320-0.92110 0.96610
   1  -2   042485.95  502.27   1 0.94610-0.85580 0.37160-0.56320-0.20460 0.24900
  -1   2   041074.86  483.01   1-0.90170 0.81160-0.35040 0.54200-0.01780-0.02690
   1  -2   041850.61  486.05   1-0.85870 0.94890-0.56630 0.37450 0.29590-0.25100
   1  -2   133051.80  409.06   1 0.29030-0.21500-0.28880 0.07320-0.79950 0.91640
   1  -2   133879.75  419.61   1 0.95970-0.88420 0.30060-0.51620-0.13380 0.25050
   1  -2   133595.99  389.05   1-0.90300 0.97830-0.48640 0.27060 0.36400-0.24680
  -1   2  -132859.37  405.30   1-0.90410 0.82880-0.33330 0.54900-0.03050-0.08640
  -1   2  -2 4041.94   90.52   1-0.90720 0.84680-0.30540 0.54510-0.05120-0.13800
   1  -2   2 4158.86   90.85   1 0.96490-0.90420 0.24160-0.48100-0.07590 0.26480
   1  -2   2 4208.70   63.81   1-0.93700 0.99750-0.37020 0.13030 0.44280-0.25340
   1  -2   2 3825.17   86.50   1 0.24810-0.18760-0.52650 0.28690-0.61930 0.80850
  -1   2  -3   44.03   12.08   1-0.90990 0.86440-0.27090 0.53460-0.07630-0.18510
   1  -2   3   29.89    4.19   1-0.93990 0.98550-0.20180-0.06210 0.52610-0.26440
   1  -2   3   33.78    9.41   1 0.20570-0.16020-0.68010 0.41650-0.45810 0.71960
   1  -2   3   32.09   10.48   1 0.96500-0.91920 0.18850-0.45180-0.02470 0.28570
  -1   2  -4 3074.71   86.62   1-0.91120 0.88060-0.23180 0.51950-0.10430-0.22940
   1  -2   4 2849.52   83.07   1 0.16830-0.13770-0.77990 0.49220-0.32420 0.65810
   1  -2   4 2887.97   47.73   1-0.35770 0.38850-0.80190 0.51390-0.15180 0.48570
   1  -2   5   75.39   14.82   1 0.13610-0.12030-0.84710 0.53550-0.21300 0.61920
  -1   2  -5   59.03   14.28   1-0.91090 0.89510-0.18940 0.50110-0.13420-0.27180
   1  -2   5   89.69    7.52   1-0.64290 0.65890-0.74080 0.42870 0.06780 0.33830
   1  -2   6 1027.56   27.64   1-0.78360 0.78470-0.65100 0.31490 0.20490 0.27350
  -1   2  -6 1020.83   53.46   1-0.90840 0.90750-0.14420 0.47990-0.16540-0.31280
   1  -2   6  993.40   53.64   1 0.10790-0.10700-0.89420 0.55860-0.11860 0.59720
   1  -2   6 1038.15   57.01   1-0.15560 0.15690-0.90620 0.57030-0.06160 0.54000
  -1   2  -7 3247.27  103.99   1-0.90350 0.91750-0.09660 0.45630-0.19760-0.35290
   1  -2   7 3018.55  108.26   1-0.15500 0.14150-0.93420 0.57420 0.00960 0.54100
   1  -2   8   76.12   18.05   1-0.15380 0.12540-0.95530 0.57120 0.07420 0.54860
  -1   2  -8  133.18   22.43   1-0.89600 0.92480-0.04690 0.43070-0.23050-0.39220
   1  -2   9  804.00   61.17   1-0.15200 0.10880-0.97110 0.56300 0.13410 0.56100
  -1   2  -9  738.33   53.29   1-0.88550 0.92920 0.00480 0.40300-0.26390-0.43100
  -1   2 -10   25.78   12.89   1-0.87190 0.93040 0.05850 0.37330-0.29780-0.46930
   1  -2  10   63.69   25.01   1-0.14980 0.09170-0.98270 0.55050 0.19030 0.57700
   1  -2  11  158.88   33.47   1-0.14710 0.07420-0.99070 0.53440 0.24370 0.59580
  -1   2 -11  119.66   25.90   1-0.48680 0.56030 0.83780-0.38150-0.19970-0.64000
   1  -1 -1218355.59  359.47   1-0.25560 0.53040 0.87960-0.68230-0.56380-0.29150
   1  -1 -1218509.46  364.40   1 0.10130 0.17370 0.97540-0.77930-0.53240-0.32300
   1  -1 -1116089.80  318.53   1-0.27190 0.53190 0.88140-0.70810-0.54290-0.24010
   1  -1 -1116405.05  323.65   1 0.09270 0.16750 0.98120-0.80920-0.50810-0.27500
  -1   1  1115567.33  309.04   1-0.12620-0.13360-0.98190 0.80970 0.50380 0.27910
   1  -1 -10 7500.96  189.04   1-0.28590 0.53100 0.88240-0.73330-0.52460-0.18610
   1  -1 -10 7434.76  190.77   1 0.08490 0.16040 0.98580-0.83780-0.48600-0.22490
  -1   1  10 6982.75  180.36   1-0.12880-0.11620-0.98650 0.83830 0.47970 0.23080
  -1   1   925450.51  407.22   1-0.13100-0.09920-0.98990 0.86570 0.45830 0.18010
   1  -1  -927606.36  425.37   1-0.29690 0.52720 0.88290-0.75780-0.50980-0.12870
  -1   1   8 2352.14   85.28   1-0.13270-0.08260-0.99220 0.89210 0.44040 0.12570
   1  -1  -8 2579.22   91.26   1-0.30440 0.51990 0.88300-0.78210-0.49960-0.06670
  -1   1   8 2634.02   90.29   1-0.82390 0.60840-0.61060 0.51050 0.25130 0.31480
   1  -1  -8 2541.22   62.89   1-0.71810 0.93380 0.39420-0.29440-0.49010-0.07620
  -1   1   735850.14  483.98   1-0.13390-0.06660-0.99350 0.91750 0.42760 0.06630
  -1   1   736975.10  491.81   1-0.79870 0.59800-0.63700 0.56090 0.22180 0.27200
   1  -1  -737525.38  445.86   1-0.72620 0.92710 0.38160-0.30580-0.48350-0.01050
   1  -1  -620663.88  258.80   1-0.72000 0.90600 0.39120-0.33950-0.48860 0.06680
   1  -1  -620775.46  306.63   1-0.30330 0.48900 0.88300-0.83030-0.50120 0.07940
  -1   1   620549.22  302.00   1-0.77330 0.58750-0.65990 0.60790 0.19380 0.22780
  -1   1   518115.50  229.19   1-0.87450 0.70340-0.46920 0.44140 0.07400 0.27550
   1  -1  -519081.21  231.52   1-0.68720 0.85830 0.43930-0.41160-0.51300 0.16350
  -1   1   518278.99  260.04   1-0.13370-0.03720-0.99330 0.96540 0.43000-0.08060
   1  -1  -518568.99  273.68   1-0.28920 0.46010 0.88260-0.85400-0.52010 0.17070
  -1   1   435618.43  410.34   1-0.90790 0.75160-0.29800 0.29430-0.05660 0.33390
  -1   1   436155.68  446.07   1 0.15660-0.31280 0.96450-0.96820-0.10960 0.38680
  -1   1   436961.16  457.90   1-0.72600 0.56980-0.69530 0.69150 0.14510 0.13200
   1  -1  -438783.04  430.53   1-0.59040 0.74660 0.55920-0.55550-0.56940 0.29210
  -1   1   437103.71  451.38   1-0.13090-0.02510-0.98980 0.98590 0.45890-0.18180
   1  -1  -438126.35  470.37   1-0.25860 0.41460 0.88000-0.87560-0.56000 0.28280
   1  -1  -317163.48  233.16   1 0.10310 0.03830 0.97400-0.99430-0.53730 0.33220
  -1   1   317692.95  224.63   1-0.12340-0.01780-0.97620 0.99640 0.52890-0.32400
  -1   1   317143.13  223.00   1 0.15120-0.29250 0.98990-0.96950-0.24060 0.44560
  -1   1   316934.94  195.95   1-0.86790 0.72650 0.07220-0.05180-0.30640 0.51140
  -1   1   317385.44  236.90   1-0.70760 0.56630-0.70700 0.72720 0.12720 0.07760
   1  -1  -227771.05  331.39   1 0.14750-0.02100 0.92860-0.97280-0.65850 0.52570
   1  -1  -228442.39  326.73   1-0.16190 0.28850 0.76960-0.81420-0.77250 0.63980
   1  -1  -228357.23  323.88   1-0.13090 0.25730-0.98970 0.94540 0.45950-0.59210
   1  -1  -229076.77  330.28   1 0.10660 0.01990 0.91670-0.96110-0.68070 0.54800
  -1   1   227255.28  325.26   1 0.13540-0.26180 0.98990-0.94550-0.45670 0.58940
  -1   1   226276.58  333.75   1-0.69760 0.57120-0.71290 0.75720 0.11770 0.01490
   1  -1  -178650.81  892.09   1 0.13490-0.02340 0.68930-0.75760-0.91100 0.85050
  -1   1   181762.25  894.74   1 0.14300-0.25470 0.84000-0.77150-0.78990 0.85050
   1  -1  -180681.70  893.36   1 0.23070-0.11900 0.75700-0.82530-0.86580 0.80530
   1  -1  -184710.12  912.73   1 0.39250-0.28080 0.83370-0.90220-0.74250 0.68190
  -1   1   180372.13  889.32   1 0.18710-0.29870 0.86400-0.79580-0.76110 0.82160
  -1   1   181549.52  893.18   1 0.07530-0.18700 0.79560-0.72720-0.82890 0.88930
   1  -1  -178406.54  880.53   1-0.59850 0.71010-0.75860 0.69020 0.02950-0.08990
  -1   1   179062.70  878.60   1-0.70430 0.59260-0.70900 0.77740 0.12400-0.06360
   1  -1   062095.36  699.29   1-0.66510 0.76190-0.78950 0.69710 0.36120-0.34950
   1  -1   065545.57  723.52   1 0.74840-0.65150 0.68180-0.77420-0.53690 0.54850
   1  -1   065896.07  727.62   1 0.43160-0.33490 0.35260-0.44500-0.97110 0.98290
   1  -1   062528.20  691.56   1-0.62590 0.72270-0.74810 0.65560 0.05290-0.04100
  -1   1   066846.71  732.05   1 0.63360-0.73050 0.75690-0.66450-0.62840 0.61680
  -1   1   059612.06  679.95   1-0.75810 0.66140-0.69320 0.78560 0.26610-0.27790
  -1   1   060044.83  683.57   1-0.74680 0.65000-0.68080 0.77320 0.16600-0.17780
  -1   1   066299.67  734.52   1 0.35250-0.44920 0.46340-0.37110-0.97710 0.96520
  -1   1  -171760.01  768.10   1 0.30240-0.38430-0.18050 0.29690-0.86040 0.77640
   1  -1   164056.54  707.26   1-0.63020 0.71220-0.74630 0.62980 0.05670 0.02740
   1  -1   166810.27  739.32   1 0.27670-0.19480-0.38090 0.26450-0.73790 0.82190
  -1   1  -169946.01  775.59   1 0.57470-0.65650 0.08310 0.03340-0.88820 0.80400
  -1   1  -163640.05  737.03   1-0.82200 0.74010-0.59520 0.71150 0.17830-0.26230
   1  -1   168943.41  771.87   1 0.88350-0.80140 0.52470-0.64100-0.36280 0.44660
  -1   1  -166855.40  731.39   1-0.87110 0.78910-0.54740 0.66390 0.31330-0.39730
   1  -1   166097.41  711.60   1-0.07790 0.16000-0.60000 0.48350-0.53260 0.61670
   1  -1   267816.46  769.79   1 0.20680-0.13970-0.67690 0.53650-0.46200 0.61830
  -1   1  -269899.17  800.37   1-0.85870 0.79170-0.51470 0.65510 0.11070-0.26690
   1  -1   330420.15  381.98   1 0.15550-0.10340-0.80840 0.64410-0.27960 0.50820
  -1   1  -331534.39  398.08   1-0.88210 0.82990-0.44330 0.60770 0.05350-0.28200
   1  -1   331771.81  405.80   1 0.95760-0.90520 0.31500-0.47910-0.14810 0.37620
  -1   1  -332576.46  360.30   1 0.54450-0.59700-0.41980 0.58440-0.61660 0.38800
   1  -1   432359.51  412.31   1 0.11850-0.08130-0.87760 0.68920-0.15400 0.45500
  -1   1  -433738.92  426.00   1-0.89720 0.85990-0.37690 0.56540 0.00220-0.30290
   1  -1   433270.82  434.17   1 0.96490-0.92740 0.23960-0.42760-0.07410 0.37440
   1  -1   433407.26  372.83   1-0.87060 0.90800-0.54810 0.35940 0.31260-0.01180
  -1   1  -433974.22  383.24   1 0.78950-0.82720-0.25110 0.43970-0.55830 0.25750
   1  -1   542731.66  478.43   1-0.87730 0.89990-0.53700 0.32420 0.32250 0.05060
  -1   1  -543079.81  488.69   1 0.86780-0.89070-0.16980 0.38240-0.51400 0.14100
   1  -1   542340.94  551.11   1 0.96430-0.94160 0.17340-0.38530-0.01020 0.38260
  -1   1  -541874.19  529.52   1-0.90640 0.88400-0.31320 0.52570-0.04540-0.32750
  -1   1  -631947.72  436.07   1-0.91080 0.90320-0.25090 0.48730-0.09070-0.35450
   1  -1   632650.39  380.89   1-0.89340 0.90110-0.50720 0.27030 0.34760 0.09770
  -1   1  -633303.59  391.18   1 0.89200-0.90010-0.13930 0.37600-0.49530 0.05010
  -1   1  -739341.70  532.87   1-0.91090 0.91820-0.18910 0.44960-0.13440-0.38310
  -1   1  -742077.16  483.91   1 0.89450-0.88780-0.13590 0.39660-0.49320-0.02430
   1  -1   740296.32  474.78   1-0.91050 0.90340-0.46810 0.20710 0.37790 0.13960
   1  -1   737833.01  531.71   1-0.15230 0.14530-0.96880 0.70810 0.12460 0.39290
   1  -1   816317.22  293.82   1-0.15040 0.12860-0.98000 0.69520 0.17600 0.41380
  -1   1  -816882.15  282.38   1-0.90690 0.92910-0.12730 0.41180-0.17690-0.41280
   1  -1   914017.60  279.37   1-0.14810 0.11150-0.98810 0.67930 0.22440 0.43760
  -1   1  -914537.24  261.47   1-0.89900 0.93600-0.06510 0.37360-0.21850-0.44340
   1  -1  10 3492.25  131.84   1-0.14560 0.09410-0.99350 0.66060 0.27070 0.46360
  -1   1 -10 3587.53  127.05   1-0.48570 0.53760 0.83850-0.50530-0.20180-0.53250
  -1   1 -10 3690.88  118.89   1-0.88700 0.93900-0.00210 0.33460-0.25950-0.47470
  -1   1 -11 3669.23  136.70   1-0.45780 0.52460 0.85280-0.49550-0.25540-0.55130
   1  -1  11 3811.01  146.17   1-0.14280 0.07650-0.99650 0.63950 0.31530 0.49120
  -1   1 -12 5794.71  184.13   1-0.42940 0.51110 0.86400-0.48270-0.30640-0.57250
   1   0 -12 1625.28   95.06   1-0.30600 0.58760 0.88310-0.58660-0.49740-0.39090
  -1   0  12 1736.11   97.13   1-0.13230-0.14900-0.99160 0.69600 0.44510 0.44310
   1   0 -11 1073.48   72.78   1-0.32700 0.59380 0.88270-0.61040-0.46790-0.34810
  -1   0  11 1066.09   71.63   1-0.13570-0.13080-0.99520 0.72370 0.40760 0.40830
  -1   0  10   37.96   18.33   1-0.13880-0.11280-0.99700 0.74960 0.37000 0.37370
   1   0 -10   19.32   13.95   1-0.34650 0.59850 0.88150-0.63320-0.43950-0.30430
  -1   0   9  731.29   48.03   1-0.80310 0.56620-0.63260 0.40910 0.22680 0.44460
   1   0  -9  625.79   48.59   1-0.36440 0.60150 0.87940-0.65530-0.41260-0.25900
  -1   0   9  598.75   47.58   1-0.14160-0.09520-0.99700 0.77360 0.33200 0.33940
  -1   0   8    7.30    9.39   1-0.76310 0.54100-0.66830 0.46880 0.18290 0.41620
  -1   0   8   17.45   12.87   1-0.14420-0.07780-0.99530 0.79600 0.29360 0.30550
   1   0  -8   12.12   13.08   1-0.38050 0.60270 0.87680-0.67680-0.38760-0.21170
   1   0  -8   -1.34    7.17   1-0.75830 0.98070 0.32820-0.12920-0.45520-0.14400
   1   0  -7   10.15    7.75   1-0.77140 0.97890 0.30480-0.12970-0.44250-0.08450
  -1   0   7   -0.66   10.81   1-0.14650-0.06060-0.99190 0.81670 0.25470 0.27220
  -1   0   7   13.77   12.11   1-0.71850 0.51120-0.70020 0.52490 0.13770 0.38920
   1   0  -7    2.84    9.24   1-0.39440 0.60180 0.87400-0.69810-0.36540-0.16170
   1   0  -6 1118.14   51.80   1-0.40550 0.59800 0.87120-0.71950-0.34710-0.10770
  -1   0   6  964.22   47.44   1-0.66860 0.47620-0.72860 0.57730 0.09080 0.36390
   1   0  -6 1100.29   40.73   1-0.77770 0.97040 0.29290-0.14180-0.43590-0.01880
  -1   0   6 1027.80   48.53   1-0.14860-0.04370-0.98670 0.83550 0.21480 0.23980
   1   0  -5  102.98   11.67   1-0.77510 0.95290 0.29780-0.17080-0.43870 0.05610
  -1   0   5  101.80   15.14   1-0.61240 0.43480-0.75340 0.62620 0.04130 0.34110
   1   0  -5   94.95   15.04   1-0.41280 0.59050 0.86920-0.74160-0.33490-0.04770
  -1   0   4   18.02    8.01   1-0.54790 0.38520-0.77450 0.67140-0.01180 0.32200
   1   0  -4   20.41    9.37   1-0.41420 0.57710 0.86880-0.76530-0.33250 0.02220
  -1   0   4   30.20    8.82   1-0.15210-0.01050-0.97010 0.86700 0.12980 0.18040
   1   0  -4   26.69    6.88   1-0.75800 0.92090 0.32890-0.22590-0.45560 0.14530
  -1   0   3 1196.64   37.39   1-0.15360 0.00580-0.95720 0.87820 0.08100 0.15700
  -1   0   3 1212.37   33.86   1-0.88420 0.73610 0.01060-0.08960-0.26760 0.50560
  -1   0   3 1154.18   39.79   1-0.47160 0.32370-0.79110 0.71200-0.07070 0.30870
   1   0  -3 1226.41   32.64   1-0.71250 0.86060 0.40260-0.32360-0.49440 0.25640
   1   0  -3 1251.92   40.66   1-0.40520 0.55320 0.87130-0.79190-0.34760 0.10960
  -1   0   2  185.58   11.23   1-0.78320 0.65000 0.28240-0.33730-0.43010 0.59590
   1   0  -2  153.43   12.49   1-0.37380 0.50700 0.87800-0.82270-0.39800 0.23230
  -1   0   2  184.54   12.97   1-0.15490 0.02190-0.93770 0.88270 0.01960 0.14610
  -1   0   2  174.01   14.37   1-0.37650 0.24340-0.80110 0.74610-0.13900 0.30470
   1   0  -2  167.85   10.56   1-0.60380 0.73690 0.54430-0.48930-0.56280 0.39700
  -1   0   1  912.18   25.81   1-0.37200 0.25370 0.87830-0.90950-0.40100 0.49450
  -1   0   1  958.21   28.09   1-0.24800 0.12980-0.79910 0.76820-0.22360 0.31710
  -1   0   1 1014.89   23.84   1-0.51240 0.39410 0.63780-0.66880-0.60220 0.69570
   1   0  -1  990.87   25.81   1-0.28010 0.39840 0.88200-0.85080-0.53220 0.43870
  -1   0   1  941.30   20.92   1-0.15560 0.03740-0.89310 0.86210-0.09140 0.18480
   1   0   0 3541.19   55.51   1 0.04970 0.05380 0.82720-0.82030-0.79300 0.77180
  -1   0   0 3453.70   57.70   1-0.05170-0.05170-0.59750 0.59070-0.54080 0.56200
  -1   0   0 3433.76   55.06   1-0.05170-0.05170-0.76630 0.75950-0.33860 0.35990
  -1   0  -1 2081.72   34.73   1 0.56570-0.65420 0.10410-0.08700-0.89770 0.84670
  -1   0  -1 1913.59   36.18   1 0.37040-0.45890-0.49770 0.51500-0.61880 0.56770
   1   0   1 1941.33   33.06   1 0.15580-0.06720 0.97060-0.98780-0.13410 0.18510
   1   0   1 1905.56   32.89   1-0.14410 0.23260-0.99540 0.97830 0.29500-0.24400
  -1   0  -1 1971.08   33.17   1 0.14780-0.23630 0.99540-0.97820-0.30030 0.24930
   1   0   1 1915.18   38.72   1 0.53850-0.44980 0.79760-0.81460-0.68350 0.73440
  -1   0  -1 1912.01   33.09   1-0.15220 0.06360-0.96990 0.98700 0.12890-0.17990
   1   0   1 1982.39   37.34   1 0.49530-0.40670-0.44450 0.42730-0.61970 0.67080
  -1   0  -2  203.89   12.57   1 0.15330-0.22700 0.98350-0.94230-0.19770 0.07440
   1   0   2  171.57   12.74   1 0.79900-0.72510 0.63550-0.67640-0.48380 0.60690
  -1   0  -2  185.80   12.73   1-0.64810 0.57440-0.80330 0.84440 0.37600-0.49920
  -1   0  -2  204.29   12.69   1-0.15480 0.08110-0.93880 0.98010 0.02280-0.14600
  -1   0  -2  161.48   10.53   1 0.12560-0.19920-0.86570 0.90680-0.17780 0.05440
   1   0   2  175.77   12.47   1-0.14960 0.22330-0.98350 0.94230 0.19500-0.07170
  -1   0  -2  172.85   10.04   1 0.70110-0.77480-0.32300 0.36420-0.58960 0.46630
   1   0   2  184.56   10.50   1 0.85440-0.78060-0.18540 0.14410-0.52320 0.64650
  -1   0  -2  234.43   14.45   1 0.69260-0.76640 0.72260-0.68170-0.58560 0.46250
   1   0   3  251.38   18.09   1 0.90450-0.84550 0.48550-0.55030-0.32150 0.51670
  -1   0  -3  261.24   13.78   1 0.85780-0.91680-0.18150 0.24680-0.52090 0.32540
   1   0   3  259.94   18.44   1-0.15010 0.20900-0.98140 0.91610 0.18340 0.01210
  -1   0  -3  266.79   17.51   1-0.76770 0.70880-0.68080 0.74590 0.25460-0.45000
  -1   0  -4 1135.27   28.31   1-0.68060 0.63670-0.72240 0.81170 0.10180-0.36950
   1   0   4 1152.23   41.16   1 0.94750-0.90340 0.36570-0.45440-0.19870 0.46610
  -1   0  -4 1074.34   31.73   1 0.91850-0.96270-0.10100 0.19030-0.47030 0.20250
  -1   0  -4 1104.16   39.08   1-0.83460 0.79070-0.57030 0.65940 0.15700-0.42470
   1   0   4 1022.87   27.53   1-0.94390 0.98790-0.30390 0.21450 0.47940-0.21180
   1   0   4 1046.56   40.92   1-0.14950 0.19360-0.98360 0.89420 0.19530 0.07250
  -1   0  -5 3303.71   78.57   1-0.87370 0.84460-0.47170 0.58490 0.07600-0.41600
   1   0   5 3257.41   81.06   1 0.96310-0.93380 0.26910-0.38170-0.10280 0.44240
   1   0   5 3204.53   61.90   1-0.93690 0.96600-0.37100 0.25760 0.44230-0.10240
  -1   0  -5 3342.81   61.36   1-0.53720 0.50800-0.77740 0.89080-0.02040-0.31960
   1   0   6  899.72   31.62   1-0.93320 0.94750-0.39060 0.25310 0.43040-0.01820
  -1   0  -6  950.89   42.09   1-0.89630 0.88210-0.38200 0.51920 0.00610-0.41830
   1   0   6  942.06   43.81   1 0.96500-0.95050 0.18730-0.32390-0.02360 0.43530
  -1   0  -7 1659.10   60.26   1-0.90790 0.90850-0.29820 0.45940-0.05650-0.42800
   1   0   7 1725.11   48.87   1-0.93410 0.93360-0.38620 0.22460 0.43310 0.05130
   1   0   7 1630.75   67.59   1-0.14550 0.14510-0.99370 0.83210 0.27200 0.21250
   1   0   8 1116.85   60.85   1-0.14360 0.12840-0.99590 0.81030 0.30270 0.25400
  -1   0  -8 1194.53   53.76   1-0.91130 0.92690-0.21840 0.40360-0.11380-0.44280
   1   0   8 1244.53   43.98   1-0.93750 0.92210-0.36700 0.18140 0.44470 0.11200
   1   0   9  435.62   40.75   1-0.14140 0.11140-0.99710 0.78750 0.33460 0.29440
  -1   0  -9  441.65   34.80   1-0.90810 0.93850-0.14100 0.35020-0.16760-0.46130
  -1   0  -9  415.32   37.84   1-0.46720 0.49740 0.84830-0.63840-0.23780-0.39120
   1   0  10  527.49   48.21   1-0.13900 0.09410-0.99710 0.76340 0.36730 0.33390
  -1   0 -10  609.66   47.79   1-0.44200 0.48720 0.85940-0.62530-0.28420-0.41710
  -1   0 -10  551.72   40.30   1-0.89900 0.94420-0.06490 0.29810-0.21860-0.48250
  -1   0 -11  566.61   49.86   1-0.41650 0.47650 0.86820-0.61000-0.32870-0.44490
   1   0  11  499.13   49.69   1-0.13630 0.07660-0.99570 0.73790 0.40060 0.37290
  -1   0 -12   12.37   14.83   1-0.39030 0.46520 0.87480-0.59260-0.37190-0.47390
   1   0  12  -15.52   16.20   1-0.13330 0.05880-0.99280 0.71100 0.43430 0.41140
  -1  -1  11 9756.97  245.05   1-0.14230-0.13070-0.99680 0.62600 0.32240 0.52650
   1   1 -1110128.99  250.61   1-0.36990 0.64350 0.87860-0.50720-0.40410-0.44500
   1   1 -10 7264.07  196.15   1-0.39330 0.65200 0.87420-0.52690-0.36720-0.40970
  -1  -1  10 6730.94  188.20   1-0.14540-0.11280-0.99380 0.64710 0.27330 0.50340
   1   1  -921308.32  371.48   1-0.41570 0.65950 0.86840-0.54520-0.33010-0.37450
   1   1  -921914.55  334.93   1-0.74980 0.99370 0.34300-0.02060-0.46320-0.24130
  -1  -1   920329.27  359.20   1-0.14830-0.09510-0.98780 0.66510 0.22180 0.48260
   1   1  -8 2550.07   83.65   1-0.76770 0.99680 0.31150-0.01310-0.44610-0.18610
  -1  -1   8 2484.14   96.82   1-0.15070-0.07780-0.97830 0.67980 0.16720 0.46500
  -1  -1   8 2610.06   88.53   1-0.69490 0.46620-0.71450 0.41570 0.11510 0.51710
   1   1  -8 2498.70   96.60   1-0.43710 0.66620 0.86120-0.56220-0.29290-0.33950
   1   1  -722765.87  362.19   1-0.45780 0.67200 0.85280-0.57780-0.25540-0.30470
  -1  -1   721806.47  349.95   1-0.15280-0.06090-0.96470 0.69020 0.10820 0.45180
   1   1  -723503.31  338.17   1-0.78110 0.99530 0.28640-0.01210-0.43240-0.12760
   1   1  -616464.96  267.70   1-0.47770 0.67700 0.84290-0.59210-0.21760-0.27020
  -1  -1   615691.07  248.76   1-0.54790 0.34890-0.77450 0.52390-0.01180 0.49960
   1   1  -616229.70  248.19   1-0.78970 0.98900 0.26960-0.01930-0.42300-0.06480
  -1  -1   615607.18  259.69   1-0.15450-0.04440-0.94560 0.69510 0.04290 0.44480
  -1  -1   535792.93  476.80   1-0.15550-0.02860-0.91860 0.69220-0.03170 0.44720
   1   1  -538212.01  473.05   1-0.79260 0.97710 0.26380-0.03750-0.41970 0.00420
  -1  -1   535706.52  463.35   1-0.45480 0.27060-0.79360 0.56710-0.08310 0.49870
  -1  -1   447823.72  591.26   1-0.15550-0.01380-0.87910 0.67680-0.12090 0.46420
   1   1  -450498.51  597.40   1-0.78800 0.95750 0.27310-0.07080-0.42490 0.08170
  -1  -1   446862.87  572.69   1-0.34310 0.17370-0.80220 0.59980-0.16180 0.50510
  -1  -1   360715.48  721.77   1 0.11360-0.26830-0.88540 0.70730-0.13770 0.40890
   1   1  -364194.00  736.25   1-0.77170 0.92640 0.30420-0.12590-0.44220 0.17110
  -1  -1   253774.91  622.45   1 0.14870-0.28840-0.82270 0.66860-0.25600 0.45490
   1   1  -255227.20  631.38   1-0.73510 0.87490 0.36740-0.21320-0.47620 0.27740
   1   1  -251034.07  593.03   1 0.04860 0.09090-0.58380 0.73790-0.56870 0.37000
   1   1  -159469.77  685.25   1 0.24730-0.12240-0.53020 0.66030-0.61600 0.48940
  -1  -1   157176.23  663.28   1 0.00790-0.13260-0.59000 0.46000-0.55810 0.68450
  -1  -1   161441.34  691.18   1 0.19910-0.32400-0.69980 0.56960-0.43400 0.56050
   1   1  -161007.52  686.76   1 0.25820-0.13350-0.53540 0.66550-0.60850 0.48210
  -1  -1   084617.14  942.14   1 0.37180-0.48170-0.49720 0.39110-0.61880 0.67300
   1   1   091654.82  988.99   1-0.50920 0.61920 0.64090-0.53470-0.60340 0.54910
   1   1   089887.27  976.00   1 0.52100-0.41110-0.43200 0.53800-0.61840 0.56420
  -1  -1   086609.13  954.59   1 0.27420-0.38420-0.39590 0.28980-0.72700 0.78120
   1   1   158634.18  657.77   1-0.11640 0.21160 0.78540-0.70320-0.78020 0.79820
   1   1   158337.50  659.42   1 0.05330 0.04190 0.69470-0.61260-0.89780 0.91580
  -1  -1  -160933.32  675.88   1 0.66200-0.75710-0.35020 0.26810-0.59920 0.58110
  -1  -1  -162470.97  685.81   1-0.26870 0.17350 0.72510-0.80730-0.74720 0.72920
   1   1   256819.76  643.87   1 0.37170-0.29130 0.83670-0.77830-0.74880 0.83900
   1   1   255730.14  650.65   1 0.91010-0.82980-0.11390 0.17190-0.47890 0.56920
  -1  -1  -258425.18  652.75   1 0.09260-0.17290 0.86640-0.92450-0.75560 0.66540
  -1  -1  -258005.95  643.56   1 0.16220-0.24260 0.84160-0.89990-0.78830 0.69810
  -1  -1  -257151.24  640.19   1-0.10980 0.02950-0.94130 0.88320 0.63140-0.72160
   1   1   255362.73  635.06   1 0.11400-0.03370 0.94010-0.88210-0.63400 0.72420
  -1  -1  -258614.60  657.10   1 0.82800-0.90820-0.21390 0.15580-0.53910 0.44880
   1   1   257763.50  635.22   1 0.14410-0.06380 0.93300-0.87500-0.64960 0.73980
  -1  -1  -259784.57  644.68   1-0.33120 0.25070 0.88260-0.94050-0.46190 0.37170
  -1  -1  -255430.11  627.63   1 0.20540-0.28570 0.82440-0.88240-0.80650 0.71620
  -1  -1  -337802.62  447.98   1 0.12620-0.19160 0.95360-0.98750-0.60110 0.43850
  -1  -1  -338338.78  440.45   1-0.43990 0.37420 0.86020-0.89410-0.28800 0.12550
  -1  -1  -339634.73  450.11   1 0.48230-0.54780 0.81480-0.84930-0.70950 0.54710
   1   1   338478.71  451.54   1-0.11480 0.18030-0.95530 0.98920 0.59680-0.43440
   1   1   338191.26  454.22   1 0.13900-0.07350 0.99420-0.96020-0.41730 0.57970
  -1  -1  -340175.66  458.85   1 0.90650-0.97190-0.11920 0.08510-0.48240 0.31980
  -1  -1  -340429.93  467.40   1-0.94410 0.87870-0.29800 0.26400 0.48240-0.64480
   1   1   338205.91  452.09   1 0.71930-0.65370 0.70430-0.66990-0.56340 0.72580
  -1  -1  -4  894.27   31.45   1-0.45690 0.40610 0.85320-0.86290-0.25710 0.02250
   1   1   4  862.69   31.99   1 0.87900-0.82830 0.53220-0.52170-0.37080 0.60530
   1   1   4  964.03   36.77   1 0.14980-0.09920 0.99270-0.98280-0.26670 0.50140
  -1  -1  -4  976.31   31.30   1-0.64390 0.59330-0.80650 0.79640 0.37940-0.61410
  -1  -1  -4  965.12   34.85   1 0.08890-0.13950 0.98350-0.99340-0.49740 0.26260
   1   1   4  989.26   32.93   1-0.93870 0.98930-0.19210 0.20200 0.52990-0.29530
  -1  -1  -514293.11  198.07   1-0.77140 0.73570-0.67570 0.68960 0.24990-0.55690
   1   1   514725.95  218.03   1 0.15500-0.11930 0.97550-0.98960-0.15590 0.46290
  -1  -1  -514639.71  205.33   1-0.45500 0.41900 0.85400-0.83960-0.26070-0.04630
   1   1   514247.93  199.36   1-0.94430 0.98010-0.26330 0.24920 0.49930-0.19250
   1   1   6 5762.63  111.12   1 0.96280-0.94180 0.27230-0.30960-0.10590 0.48480
   1   1   6 5586.10  104.81   1-0.94410 0.96500-0.29980 0.26160 0.48160-0.10250
  -1  -1  -6 5511.55  111.15   1-0.44570 0.42470 0.85790-0.81940-0.27750-0.10170
  -1  -1  -6 5434.25  104.68   1-0.84430 0.82340-0.54960 0.58750 0.13960-0.51880
   1   1   726180.02  358.26   1 0.96450-0.95830 0.17640-0.23760-0.01300 0.46410
   1   1   724945.25  366.22   1-0.13260 0.13880-0.99200 0.92970 0.44200 0.00940
  -1  -1  -726604.67  347.33   1-0.88470 0.87870-0.43350 0.49540 0.04580-0.49720
   1   1   726318.21  346.70   1-0.94340 0.94950-0.31330 0.25100 0.47460-0.02330
  -1  -1  -726503.14  362.11   1-0.43260 0.42640 0.86290-0.80030-0.30080-0.15060
  -1  -1  -832989.95  459.79   1-0.41700 0.42560 0.86800-0.78130-0.32790-0.19590
  -1  -1  -833642.98  433.11   1-0.90490 0.91380-0.32650 0.41240-0.03560-0.48800
   1   1   832547.56  462.08   1-0.13200 0.12340-0.99130 0.90500 0.44750 0.07620
   1   1   834121.36  437.06   1-0.94360 0.93480-0.31090 0.22460 0.47580 0.04770
   1   1   936285.14  531.75   1-0.13090 0.10740-0.98970 0.87930 0.45950 0.13640
   1   1   939911.57  502.02   1-0.94420 0.92060-0.29680 0.18640 0.48310 0.11270
  -1  -1  -937682.34  531.24   1-0.39940 0.42290 0.87280-0.76190-0.35710-0.23880
  -1  -1  -939470.15  501.00   1-0.91130 0.93510-0.22650 0.33640-0.10810-0.48780
   1   1  1025109.46  412.07   1-0.12920 0.09090-0.98710 0.85270 0.47620 0.19200
  -1  -1 -1025650.70  406.63   1-0.38030 0.41860 0.87690-0.74190-0.38790-0.28030
   1   1  1114378.40  295.51   1-0.12710 0.07400-0.98350 0.82500 0.49620 0.24420
  -1  -1 -1114828.71  286.98   1-0.35970 0.41290 0.88000-0.72100-0.41980-0.32070
  -1  -1 -1115209.74  296.87   1 0.08670-0.03330 0.98470-0.82650-0.49110-0.24950
   1   1  12 8588.93  224.80   1-0.12460 0.05670-0.97860 0.79610 0.51870 0.29390
  -1  -1 -12 8481.49  214.18   1-0.33780 0.40580 0.88210-0.69900-0.45240-0.36040
  -1  -1 -12 8521.74  221.27   1 0.09530-0.02700 0.97950-0.79720-0.51530-0.29750
  -1  -1 -13 5256.17  170.17   1-0.31460 0.39750 0.88310-0.67580-0.48550-0.39950
  -1  -1 -13 5201.63  176.78   1 0.10450-0.02150 0.97300-0.76660-0.54130-0.34380
  -1  -2  11  652.50   62.86   1-0.14670-0.13290-0.99150 0.52150 0.25110 0.63090
   1   2 -10  541.87   52.58   1-0.42780 0.69330 0.86460-0.41820-0.30930-0.50070
  -1  -2  10  524.11   53.99   1-0.14960-0.11520-0.98330 0.53730 0.19350 0.61620
  -1  -2   9  815.49   62.15   1-0.15210-0.09790-0.97070 0.54880 0.13250 0.60500
   1   2  -9  829.32   62.10   1-0.45280 0.70350 0.85500-0.43270-0.26460-0.47310
   1   2  -9  873.86   55.57   1-0.74700 0.99760 0.34770 0.07390-0.46570-0.27180
   1   2  -8  608.28   44.32   1-0.76420 0.99990 0.31780 0.07980-0.44960-0.21570
  -1  -2   8  543.71   47.29   1-0.15400-0.08120-0.95310 0.55530 0.06710 0.59820
   1   2  -8  598.56   48.62   1-0.47730 0.71310 0.84320-0.44500-0.21840-0.44710
   1   2  -7  247.58   27.68   1-0.77740 0.99830 0.29340 0.08020-0.43620-0.15680
  -1  -2   7  230.82   25.14   1-0.53460 0.31410-0.77800 0.40400-0.02240 0.61550
  -1  -2   7  269.76   32.17   1-0.15520-0.06510-0.92920 0.55540-0.00410 0.59710
   1   2  -6  257.02   26.54   1-0.78660 0.99260 0.27570 0.07390-0.42640-0.09440
  -1  -2   6  239.91   24.07   1-0.42840 0.22280-0.79700 0.44700-0.10230 0.62320
  -1  -2   6  319.00   32.88   1-0.15560-0.04990-0.89690 0.54720-0.08290 0.60360
  -1  -2   5 1831.78   62.21   1-0.30490 0.11400-0.80210 0.47620-0.18720 0.63580
  -1  -2   5 1689.80   69.14   1 0.10800-0.29900-0.89410 0.56870-0.11890 0.56770
   1   2  -5 1781.58   65.75   1-0.79130 0.98240 0.26640 0.05910-0.42120-0.02730
  -1  -2   4   46.53   12.06   1 0.13540-0.31150-0.84840 0.54700-0.21070 0.58720
   1   2  -4   55.41   11.96   1-0.79050 0.96670 0.26800 0.03360-0.42210 0.04580
  -1  -2   3 1108.89   47.92   1 0.16700-0.32820-0.78300 0.50560-0.31950 0.62360
  -1  -2   3 1076.02   41.68   1 0.00430-0.16540-0.75090 0.47320-0.36850 0.67260
   1   2  -3 1082.14   45.13   1-0.78240 0.94380 0.28390-0.00630-0.43100 0.12690
  -1  -2   2   23.93    6.18   1-0.07290-0.07300-0.59960 0.34620-0.53420 0.76590
   1   2  -2   16.08    8.73   1-0.76340 0.90990 0.31920-0.06570-0.45040 0.21860
  -1  -2   2   19.35    8.88   1 0.20410-0.35050-0.68500 0.43160-0.45220 0.68400
  -1  -2   1  102.03   13.56   1 0.24710-0.37860-0.53080 0.30140-0.61540 0.77480
   1   2  -1   93.55   12.04   1-0.72670 0.85830 0.38080-0.15130-0.48320 0.32360
  -1  -2   1  133.41   11.94   1 0.26040-0.39160-0.53470 0.30530-0.60880 0.76820
  -1  -2   0 1826.49   45.19   1 0.54790-0.66420-0.41800 0.21270-0.61630 0.70350
   1   2   0 1918.34   49.62   1-0.65950 0.77620 0.47670-0.27120-0.53130 0.44400
  -1  -2   0 1940.79   52.16   1 0.29090-0.40740-0.28450 0.07910-0.80220 0.88930
   1   2   1 4288.13   77.94   1-0.54030 0.64220 0.61120-0.42970-0.59150 0.57650
  -1  -2  -1 4325.56   79.23   1 0.74270-0.84430-0.29110 0.10980-0.57670 0.59160
   1   2   1 4440.71   69.36   1 0.53350-0.43160 0.17380 0.00770-0.92570 0.91050
   1   2   2 5173.42   92.65   1 0.06050 0.02630 0.72910-0.57170-0.87780 0.93500
   1   2   2 5165.66   82.16   1-0.16430 0.25130 0.76880-0.61120-0.77210 0.82940
   1   2   2 5454.19   74.40   1 0.09720-0.01020 0.71910-0.56170-0.88970 0.94680
  -1  -2  -2 5258.32   95.10   1 0.85410-0.94080-0.18580 0.02840-0.52340 0.46610
  -1  -2  -2 5406.87   76.03   1 0.42280-0.50980 0.36590-0.52330-0.97280 0.91570
   1   2   3  129.67    9.62   1-0.28260 0.35500 0.88220-0.74930-0.52900 0.65840
  -1  -2  -3  150.72    9.99   1 0.04620-0.11830 0.75540-0.88880-0.85690 0.72750
   1   2   3  135.60   13.93   1 0.09930-0.02730 0.89150-0.75820-0.72150 0.85090
  -1  -2  -3  140.70   13.26   1 0.24740-0.31950 0.70150-0.83460-0.90270 0.77310
  -1  -2  -3  145.94   10.30   1-0.16140 0.08920 0.76980-0.90350-0.77260 0.64310
   1   2   3  130.86    9.89   1 0.28870-0.21660 0.84390-0.71020-0.76960 0.89910
  -1  -2  -3  172.59   15.85   1 0.91230-0.98420-0.11060-0.02270-0.47670 0.34720
  -1  -2  -4  443.03   24.47   1 0.20030-0.25750 0.83610-0.94520-0.79400 0.59220
   1   2   4  445.43   25.88   1 0.12390-0.06680 0.96740-0.85810-0.56070 0.76230
   1   2   4  474.41   19.55   1 0.67500-0.61770 0.73370-0.62400-0.59920 0.80090
  -1  -2  -4  466.33   18.50   1 0.16930-0.22660 0.84210-0.95190-0.78770 0.58600
   1   2   5 3772.40   73.34   1 0.87150-0.82910 0.54420-0.45830-0.38360 0.65740
  -1  -2  -5 3858.62   86.72   1 0.16650-0.20880 0.90070-0.98580-0.70860 0.43450
  -1  -2  -5 3851.13   78.74   1-0.24410 0.20140 0.87810-0.96280-0.57810 0.30420
   1   2   5 3920.69   90.37   1 0.13880-0.09640 0.99400-0.90870-0.41990 0.69370
   1   2   5 4127.00   88.94   1-0.93710 0.97940-0.18110 0.26630 0.53420-0.26050
  -1  -2  -6 1726.16   46.98   1-0.70640 0.67890-0.75160 0.69020 0.32250-0.66860
  -1  -2  -6 1655.63   58.66   1 0.14480-0.17230 0.93210-0.99310-0.65140 0.30500
  -1  -2  -6 1692.72   53.51   1-0.28510 0.25730 0.88230-0.94290-0.52560 0.17940
   1   2   6 1718.58   61.58   1 0.14770-0.12020 0.99540-0.93420-0.30100 0.64710
   1   2   6 1723.25   57.30   1-0.94210 0.96960-0.22310 0.28420 0.51730-0.17130
   1   2   6 1852.63   50.34   1 0.94490-0.91720 0.37630-0.31430-0.20930 0.55530
  -1  -2  -7 1596.31   48.45   1-0.81670 0.80400-0.60490 0.56750 0.18670-0.60510
   1   2   7 1556.81   48.91   1 0.96480-0.95200 0.24190-0.20390-0.07630 0.49450
  -1  -2  -7 1529.87   55.17   1-0.30280 0.28980 0.88300-0.91950-0.50170 0.08330
   1   2   7 1497.31   56.08   1-0.94370 0.95640-0.24600 0.28300 0.50730-0.08900
   1   2   7 1402.14   59.96   1-0.11250 0.12530-0.94890 0.98590 0.61320-0.19480
   1   2   7 1436.95   60.50   1 0.15320-0.14060 0.98390-0.94680-0.20000 0.61840
  -1  -2  -7 1486.54   60.16   1 0.13180-0.14440 0.94760-0.98460-0.61640 0.19780
   1   2   8  653.61   43.51   1-0.11490 0.11290-0.95560 0.96850 0.59610-0.10550
  -1  -2  -8  642.20   31.74   1-0.87680 0.87900-0.46180 0.44850 0.06820-0.55880
   1   2   8  630.38   43.42   1 0.15650-0.15870 0.96520-0.95210-0.11240 0.60300
  -1  -2  -8  646.98   42.52   1 0.12480-0.12260 0.95490-0.96790-0.59740 0.10660
   1   2   8  634.69   38.03   1-0.94410 0.94190-0.25420 0.26720 0.50350-0.01310
  -1  -2  -8  633.29   38.46   1-0.30770 0.30960 0.88310-0.89540-0.49500 0.00430
  -1  -2  -9 1089.64   58.68   1 0.12210-0.10500 0.95770-0.94660-0.59000 0.02690
  -1  -2  -9  933.63   51.39   1-0.30490 0.32160 0.88300-0.87130-0.49900-0.06400
  -1  -2  -9 1092.56   43.69   1-0.90470 0.92180-0.32830 0.33890-0.03430-0.52860
   1   2   9 1096.63   52.36   1-0.94390 0.92690-0.25090 0.23980 0.50510 0.05760
   1   2   9  996.68   57.83   1-0.11580 0.09900-0.95800 0.94690 0.58930-0.02640
   1   2  10 1863.83   85.56   1-0.11570 0.08400-0.95770 0.92250 0.59020 0.04500
  -1  -2 -10 1958.11   85.43   1 0.12250-0.09050 0.95730-0.92220-0.59090-0.04450
  -1  -2 -10 1999.02   81.20   1-0.29670 0.32820 0.88290-0.84700-0.51010-0.12510
   1   2  10 2140.63   77.29   1-0.94320 0.91140-0.23800 0.20290 0.51080 0.12410
  -1  -2 -11  838.40   59.07   1 0.12500-0.07820 0.95480-0.89560-0.59790-0.10970
  -1  -2 -11  790.71   50.42   1 0.93770-0.89130-0.06890 0.12770-0.44810-0.25930
  -1  -2 -11  804.94   55.11   1-0.28470 0.33110 0.88230-0.82230-0.52620-0.18130
   1   2  11  833.89   59.39   1-0.11480 0.06830-0.95530 0.89600 0.59680 0.11060
  -1  -2 -12  414.93   41.50   1-0.26970 0.33090 0.88120-0.79710-0.54580-0.23390
  -1  -2 -12  513.19   50.12   1 0.12930-0.06760 0.95030-0.86720-0.60960-0.17040
   1   2  12  406.12   45.13   1-0.11330 0.05200-0.95110 0.86780 0.60790 0.17170
  -1  -2 -13  161.31   30.97   1 0.13490-0.05840 0.94410-0.83690-0.62480-0.22740
   1   2  13  163.86   29.84   1-0.11120 0.03500-0.94520 0.83780 0.62240 0.22950
  -1  -2 -13  186.55   32.42   1-0.25210 0.32820 0.87920-0.77100-0.56810-0.28380
  -1  -3  10 7815.76  227.53   1-0.15210-0.11930-0.97050 0.42530 0.13140 0.71140
   1   3  -916885.39  319.83   1-0.73650 0.99370 0.36510 0.15580-0.47490-0.29560
  -1  -3   916406.63  338.40   1-0.15400-0.10250-0.95230 0.43120 0.06440 0.70610
   1   3  -916987.17  339.34   1-0.47850 0.73600 0.84250-0.32110-0.21600-0.55480
  -1  -3   816096.76  322.05   1-0.15520-0.08650-0.92810 0.43100-0.00710 0.70540
   1   3  -816245.13  302.89   1-0.75330 0.99560 0.33700 0.15990-0.46000-0.23830
  -1  -3   712278.65  263.18   1-0.15560-0.07130-0.89640 0.42340-0.08410 0.71020
   1   3  -713133.08  253.61   1-0.76640 0.99390 0.31380 0.15910-0.44750-0.17860
   1   3  -620296.51  335.57   1-0.77580 0.98840 0.29640 0.15240-0.43790-0.11590
  -1  -3   619929.46  344.58   1 0.11070-0.32320-0.88990 0.44130-0.12800 0.68210
   1   3  -517680.22  291.93   1-0.78130 0.97910 0.28600 0.13890-0.43210-0.04940
  -1  -3   517124.47  297.58   1 0.13640-0.33400-0.84650 0.42190-0.21410 0.69590
  -1  -3   517445.42  265.97   1-0.18520-0.01220-0.79240 0.36720-0.26220 0.74390
   1   3  -411412.69  212.55   1-0.78230 0.96520 0.28410 0.11670-0.43110 0.02180
  -1  -3   411639.52  220.41   1 0.16430-0.34700-0.78910 0.38850-0.31010 0.71940
  -1  -3   332577.73  448.12   1 0.19470-0.36250-0.71240 0.33570-0.41800 0.75500
   1   3  -333004.64  444.54   1-0.77770 0.94570 0.29300 0.08380-0.43600 0.09900
   1   3  -2 6568.45  135.93   1-0.76550 0.91860 0.31550 0.03730-0.44840 0.18360
  -1  -3   2 6765.24  140.59   1 0.22740-0.38040-0.60810 0.25540-0.53920 0.80390
  -1  -3   2 6838.77  113.38   1 0.08630-0.23870-0.57700 0.22430-0.57770 0.84240
  -1  -3   113086.41  210.59   1 0.26120-0.39930-0.46570 0.13700-0.67240 0.86470
   1   3  -112899.52  204.05   1-0.74230 0.88060 0.35560-0.02680-0.46990 0.27730
  -1  -3   112721.40  182.54   1 0.38070-0.51840-0.49380 0.16510-0.61930 0.81170
  -1  -3   023022.23  316.50   1 0.29210-0.41520-0.27510-0.02960-0.80790 0.92790
   1   3   022710.56  306.46   1-0.70230 0.82570 0.41770-0.11290-0.50210 0.38180
  -1  -3   022927.23  295.58   1 0.60770-0.73050-0.38440 0.07980-0.60910 0.72930
  -1  -3  -116794.62  232.35   1 0.75870-0.86670-0.27800-0.00270-0.57090 0.61890
   1   3   116808.53  233.09   1-0.63580 0.74440 0.50650-0.22570-0.54540 0.49740
  -1  -3  -276589.44  871.66   1 0.57590-0.66960 0.08000-0.33680-0.88680 0.86280
  -1  -3  -278376.77  887.59   1 0.85010-0.94330-0.19020-0.06640-0.52590 0.50170
   1   3   276189.87  868.67   1-0.52800 0.62170 0.62320-0.36640-0.59640 0.62060
   1   3   381283.44  904.97   1-0.13950 0.21820 0.77760-0.54470-0.77650 0.87320
  -1  -3  -380062.41  910.93   1 0.39270-0.47150 0.40950-0.64220-0.97650 0.88020
  -1  -3  -382145.05  947.80   1 0.90260-0.98110-0.12470-0.10800-0.48600 0.38950
   1   3   383351.92  943.72   1 0.06800 0.01060 0.76310-0.53050-0.85470 0.95100
   1   3   461122.48  701.02   1 0.28460-0.22070 0.84400-0.63510-0.77040 0.93920
  -1  -3  -463494.92  750.70   1 0.93200-0.99570-0.07900-0.12960-0.45520 0.28650
  -1  -3  -463248.80  744.26   1 0.26630-0.33010 0.62430-0.83260-0.94090 0.77210
  -1  -3  -464209.36  722.92   1 0.18470-0.24860 0.64610-0.85470-0.93490 0.76630
   1   3   464169.75  751.71   1 0.09610-0.03240 0.87970-0.67110-0.73820 0.90680
  -1  -3  -566091.77  739.40   1-0.21360 0.16450 0.74950-0.93460-0.76160 0.52060
   1   3   565289.97  737.86   1 0.67960-0.63060 0.73090-0.54580-0.59570 0.83660
  -1  -3  -564750.87  744.95   1 0.02800-0.07700 0.76740-0.95180-0.84400 0.60310
   1   3   565932.72  772.94   1 0.11700-0.06810 0.94910-0.76450-0.61290 0.85370
  -1  -3  -565308.14  774.25   1 0.23660-0.28550 0.73840-0.92260-0.87920 0.63810
   1   3   618764.77  235.73   1 0.88990-0.85560 0.51360-0.35240-0.35100 0.66420
   1   3   618064.58  273.89   1 0.13180-0.09770 0.98410-0.82360-0.49210 0.80520
  -1  -3  -617560.80  268.80   1 0.21170-0.24570 0.80920-0.96940-0.82150 0.50810
   1   3   721091.66  268.43   1 0.95740-0.93800 0.31650-0.17920-0.14950 0.53480
  -1  -3  -719796.93  305.15   1 0.19280-0.21210 0.85230-0.98850-0.77560 0.38990
   1   3   719671.57  309.42   1 0.14200-0.12280 0.99630-0.85990-0.38120 0.76650
   1   3   720521.25  312.79   1-0.93730 0.95660-0.18230 0.31870 0.53380-0.14860
   1   3   817042.78  283.18   1-0.93930 0.94380-0.19740 0.30970 0.52780-0.07050
   1   3   816875.05  285.24   1 0.14900-0.14460 0.99400-0.88160-0.28100 0.73850
   1   3   816276.53  280.02   1-0.09290 0.09750-0.88490 0.99710 0.73060-0.27300
  -1  -3  -816916.16  280.68   1 0.17960-0.18400 0.87820-0.99030-0.74230 0.28440
  -1  -3  -914284.88  258.33   1 0.17100-0.16050 0.89330-0.98140-0.72030 0.19010
   1   3   913769.34  258.95   1 0.15360-0.16410 0.98220-0.89380-0.19020 0.72000
   1   3   913780.30  257.69   1-0.09660 0.08640-0.89820 0.98630 0.71100-0.18110
   1   3   914826.42  255.19   1-0.93990 0.92950-0.20170 0.29000 0.52610 0.00350
  -1  -3 -1031774.10  473.58   1 0.16610-0.14070 0.90140-0.96550-0.70750 0.10510
   1   3  1030806.04  473.77   1 0.15660-0.18190 0.96400-0.89970-0.10750 0.70960
   1   3  1030557.85  471.57   1-0.09870 0.07360-0.90540 0.96940 0.69970-0.09760
   1   3  1032347.94  463.63   1-0.93930 0.91400-0.19700 0.26110 0.52800 0.07380
  -1  -3 -1111185.69  244.95   1 0.16400-0.12390 0.90470-0.94470-0.70220 0.02750
   1   3  1111296.23  246.75   1-0.09950 0.05960-0.90810 0.94810 0.69520-0.02090
   1   3  1111748.25  231.42   1-0.93760 0.89740-0.18420 0.22430 0.53300 0.14110
   1   3  1214231.66  298.60   1-0.09930 0.04460-0.90750 0.92340 0.69630 0.05030
  -1  -3 -1214701.01  300.63   1 0.16430-0.10920 0.90430-0.92030-0.70280-0.04410
  -1  -3 -1214065.83  277.64   1 0.93110-0.87640-0.08050 0.06400-0.45630-0.29040
  -1  -3 -13 7692.60  213.78   1 0.16640-0.09640 0.90100-0.89300-0.70820-0.11100
   1   3  13 7201.16  209.73   1-0.09830 0.02880-0.90410 0.89600 0.70170 0.11710
   1   4  -9  141.87   30.21   1-0.72040 0.98430 0.39060 0.22970-0.48820-0.31530
  -1  -4   9  189.08   38.28   1-0.15490-0.10820-0.93640 0.31600 0.01580 0.78780
   1   4  -8 2380.57  106.24   1-0.73710 0.98610 0.36420 0.23210-0.47440-0.25690
  -1  -4   8 2336.19  115.86   1-0.15560-0.09270-0.90750 0.31120-0.05850 0.78990
  -1  -4   7   66.51   20.34   1 0.10420-0.33820-0.89960 0.32780-0.10650 0.76580
   1   4  -7   37.36   16.39   1-0.75020 0.98440 0.34230 0.22990-0.46280-0.19620
   1   4  -6  209.82   28.66   1-0.75990 0.97910 0.32550 0.22270-0.45380-0.13300
  -1  -4   6  250.51   34.09   1 0.12840-0.34750-0.86100 0.31310-0.18700 0.77390
  -1  -4   5  503.60   44.62   1 0.15380-0.35800-0.81210 0.28820-0.27360 0.78820
  -1  -4   5  478.45   35.70   1-0.10280-0.10130-0.77810 0.25360-0.31030 0.82510
   1   4  -5  531.53   44.62   1-0.76590 0.97030 0.31470 0.20940-0.44790-0.06660
  -1  -4   4  508.91   42.60   1 0.18050-0.36980-0.75020 0.25030-0.36720 0.80940
   1   4  -4  510.11   40.80   1-0.76790 0.95740 0.31120 0.18900-0.44600 0.00370
  -1  -4   3 2739.87   95.98   1 0.20840-0.38280-0.67180 0.19590-0.46810 0.83800
   1   4  -3 2755.84   92.74   1-0.76510 0.93980 0.31620 0.16000-0.44870 0.07870
  -1  -4   2  105.13   19.93   1 0.23700-0.39650-0.57240 0.12040-0.57570 0.87330
   1   4  -2  118.47   18.40   1-0.75630 0.91610 0.33170 0.12040-0.45710 0.15930
  -1  -4   2  131.30   14.11   1 0.16590-0.32480-0.56010 0.10800-0.59410 0.89180
  -1  -4   1  619.28   41.78   1 0.26480-0.40940-0.44750 0.01950-0.68720 0.91250
  -1  -4   1  710.33   32.33   1 0.42400-0.56810-0.47640 0.04840-0.62060 0.84610
   1   4  -1  654.63   39.72   1-0.73950 0.88450 0.36010 0.06800-0.47230 0.24670
  -1  -4   0  125.17   14.73   1 0.61640-0.74570-0.37920-0.02480-0.60780 0.76100
   1   4   0   94.85   15.33   1-0.71140 0.84150 0.40430-0.00020-0.49530 0.34190
  -1  -4   0  105.94   18.28   1 0.28960-0.41930-0.29430-0.10970-0.79610 0.94910
   1   4   1  526.04   31.52   1-0.66680 0.78200 0.46710-0.08700-0.52670 0.44560
  -1  -4  -1  458.64   27.97   1 0.74730-0.86190-0.28740-0.09260-0.57510 0.65610
  -1  -4  -1  515.29   35.33   1 0.30770-0.42250-0.11540-0.26460-0.89140 0.97190
   1   4   2 1084.90   43.45   1-0.59780 0.69810 0.55100-0.19490-0.56580 0.55690
  -1  -4  -2 1057.46   44.96   1 0.83140-0.93120-0.21030-0.14560-0.53710 0.54590
   1   4   3 1190.44   44.16   1-0.49330 0.57870 0.65520-0.32320-0.60890 0.67230
   1   4   3 1249.70   51.91   1 0.04950 0.03570 0.67640-0.34440-0.90720 0.97050
  -1  -4  -3 1249.06   42.23   1 0.53460-0.62010 0.17140-0.50340-0.92480 0.86160
  -1  -4  -3 1189.90   49.95   1 0.88360-0.96850-0.15030-0.18170-0.50220 0.43870
   1   4   4    8.11    4.81   1-0.06330 0.13380 0.80140-0.49310-0.78690 0.92280
  -1  -4  -4   -3.78    6.53   1 0.40490-0.47550 0.39220-0.70000-0.97540 0.83990
  -1  -4  -4   -9.45   10.01   1 0.91530-0.98550-0.10600-0.20190-0.47370 0.33800
   1   4   4    7.70    8.90   1 0.07530-0.00500 0.79570-0.48780-0.82880 0.96430
  -1  -4  -5   21.17   11.45   1 0.93420-0.98950-0.07530-0.20870-0.45260 0.24460
   1   4   5   16.87    4.69   1 0.34730-0.29160 0.83960-0.55520-0.75570 0.96380
   1   4   5   29.11   11.18   1 0.09730-0.04180 0.88410-0.60020-0.73220 0.94000
  -1  -4  -5   12.28    7.66   1 0.26760-0.32330 0.56360-0.84740-0.96380 0.75600
  -1  -4  -5    7.55    7.45   1 0.27880-0.33430 0.56100-0.84440-0.96330 0.75520
   1   4   6  895.77   48.04   1 0.11490-0.07420 0.94290-0.68310-0.62770 0.90770
  -1  -4  -6  991.65   41.01   1 0.15060-0.19150 0.67620-0.93590-0.91900 0.63890
  -1  -4  -6  966.08   48.90   1 0.25890-0.29950 0.65680-0.91620-0.92640 0.64600
   1   4   6 1018.74   28.20   1 0.73960-0.69880 0.68890-0.42850-0.54520 0.82550
  -1  -4  -7  128.47   19.94   1 0.24090-0.26670 0.72440-0.95970-0.88860 0.53590
   1   4   7  122.20   18.91   1 0.12840-0.10260 0.97760-0.74180-0.52280 0.87510
  -1  -4  -7  122.86   16.44   1 0.06310-0.08900 0.74390-0.97950-0.86820 0.51580
   1   4   7  163.24   10.82   1 0.93460-0.90860 0.41130-0.17470-0.24480 0.59730
  -1  -4  -8   16.41    9.70   1 0.22610-0.23700 0.77070-0.98200-0.85520 0.43030
   1   4   8   15.73   12.08   1 0.13860-0.12760 0.99380-0.78210-0.42190 0.84640
   1   4   9  481.82   41.14   1 0.14600-0.14990 0.99660-0.80890-0.32670 0.82350
  -1  -4  -9  522.22   42.09   1 0.21470-0.21070 0.80180-0.98900-0.82860 0.33140
   1   4  10    3.24    9.59   1 0.15140-0.17010 0.98950-0.82580-0.23760 0.80660
  -1  -4 -10  -11.92   12.39   1 0.20650-0.18770 0.82200-0.98520-0.80900 0.23950
   1   4  11 1321.32   76.51   1 0.15510-0.18860 0.97510-0.83560-0.15430 0.79560
  -1  -4 -11 1234.91   73.01   1 0.20110-0.16750 0.83440-0.97360-0.79600 0.15430
  -1  -4 -11 1329.96   74.35   1 0.94080-0.90740-0.06340-0.07650-0.44420-0.19720
  -1  -4 -12  712.27   56.19   1 0.93190-0.88370-0.07920-0.03670-0.45530-0.25830
  -1  -4 -12  627.60   54.35   1 0.19820-0.14970 0.84090-0.95610-0.78880 0.07480
  -1  -4 -13  432.16   48.86   1 0.19730-0.13400 0.84290-0.93410-0.78650 0.00030
  -1  -4 -13  496.26   50.09   1 0.92020-0.85720-0.09840 0.00660-0.46850-0.31730
   1   5  -8 6341.02  195.26   1-0.71650 0.97220 0.39660 0.29890-0.49130-0.27300
   1   5  -7 6281.31  188.97   1-0.72980 0.97060 0.37580 0.29570-0.48060-0.21150
  -1  -5   7 6318.27  196.99   1 0.11510-0.35570-0.88310 0.21200-0.14260 0.83480
  -1  -5   6 9400.23  236.46   1 0.13890-0.36460-0.84180 0.19460-0.22270 0.84260
   1   5  -6 9231.27  228.25   1-0.73980 0.96570 0.35980 0.28770-0.47210-0.14770
   1   5  -510585.79  238.64   1-0.74620 0.95730 0.34900 0.27440-0.46640-0.08110
  -1  -5   510940.34  249.45   1 0.16350-0.37430-0.79100 0.16780-0.30730 0.85480
  -1  -5   412743.83  264.52   1 0.18870-0.38460-0.72880 0.12970-0.39640 0.87160
   1   5  -412232.72  253.94   1-0.74890 0.94510 0.34450 0.25500-0.46400-0.01130
  -1  -5   323364.77  383.96   1 0.21430-0.39530-0.65320 0.07800-0.48970 0.89250
   1   5  -322681.62  373.74   1-0.74730 0.92870 0.34710 0.22830-0.46540 0.06230
   1   5  -224928.69  387.48   1-0.74060 0.90710 0.35830 0.19310-0.47130 0.14050
  -1  -5   224189.38  392.46   1 0.23960-0.40570-0.56180 0.01060-0.58600 0.91660
  -1  -5   225362.29  333.13   1 0.18900-0.35440-0.55440 0.00300-0.59820 0.92890
  -1  -5   130897.23  397.06   1 0.42360-0.57420-0.47660-0.05070-0.62060 0.87910
  -1  -5   129995.60  446.10   1 0.26380-0.41500-0.45270-0.07460-0.68300 0.94120
   1   5  -129758.11  434.92   1-0.72740 0.87900 0.37960 0.14780-0.48250 0.22400
  -1  -5   021766.36  343.72   1 0.28530-0.42160-0.32530-0.17800-0.77630 0.96210
  -1  -5   022203.71  308.14   1 0.59790-0.73370-0.39020-0.11310-0.61060 0.79680
   1   5   020934.02  328.51   1-0.70560 0.84230 0.41290 0.09040-0.49970 0.31340
   1   5   125963.71  372.19   1-0.67200 0.79380 0.46020 0.01910-0.52330 0.40920
  -1  -5  -126775.01  363.15   1 0.72000-0.84110-0.30890-0.17050-0.58410 0.69810
  -1  -5  -126395.55  396.77   1 0.30230-0.42370-0.18170-0.29760-0.85980 0.97330
   1   5   217299.20  267.41   1-0.62190 0.72880 0.52330-0.06800-0.55320 0.51140
  -1  -5  -218060.62  274.00   1 0.80250-0.90880-0.23900-0.21630-0.55220 0.59400
   1   5   329641.37  399.28   1-0.54860 0.64070 0.60300-0.17170-0.58820 0.61860
  -1  -5  -331598.21  406.73   1 0.60080-0.69290 0.01650-0.44780-0.85480 0.82480
  -1  -5  -330100.26  421.46   1 0.85690-0.94830-0.18250-0.24870-0.52150 0.49110
   1   5   437485.61  483.89   1-0.44350 0.52080 0.69730-0.29000-0.62410 0.72680
  -1  -5  -439820.26  491.31   1 0.52420-0.60150 0.19220-0.59940-0.93220 0.82980
   1   5   438381.77  469.14   1-0.25490 0.33200 0.73150-0.32400-0.75110 0.85420
   1   5   438831.51  516.85   1 0.06210 0.01480 0.73660-0.32930-0.87310 0.97550
  -1  -5  -439252.35  521.46   1 0.89220-0.96880-0.13910-0.26820-0.49520 0.39250
  -1  -5  -529343.07  380.08   1 0.42920-0.49160 0.35620-0.73930-0.97150 0.79690
  -1  -5  -528973.60  411.28   1 0.91470-0.97650-0.10700-0.27620-0.47440 0.29940
   1   5   528189.11  406.39   1 0.08260-0.02060 0.82650-0.44330-0.80030 0.97500
  -1  -5  -631158.48  405.34   1 0.33070-0.37820 0.49080-0.84980-0.97540 0.72840
   1   5   630215.84  355.11   1 0.46800-0.42060 0.81850-0.45880-0.71540 0.96280
  -1  -5  -629823.52  436.28   1 0.92860-0.97560-0.08480-0.27440-0.45920 0.21210
  -1  -5  -7 9447.30  195.24   1 0.27450-0.30690 0.58420-0.91870-0.95590 0.63630
  -1  -5  -7 9338.94  201.18   1 0.93670-0.96890-0.07080-0.26440-0.44950 0.13010
  -1  -5  -7 9914.40  175.34   1 0.24190-0.27450 0.59070-0.92560-0.95640 0.63710
   1   5   7 9437.41  195.50   1 0.11550-0.08310 0.94460-0.60950-0.62370 0.94290
  -1  -5  -8 9202.89  173.08   1 0.16910-0.18680 0.66020-0.97100-0.92790 0.53630
  -1  -5  -8 8516.38  190.47   1 0.26150-0.27900 0.64590-0.95640-0.93150 0.53960
   1   5   8 8940.35  194.87   1 0.12760-0.11000 0.97570-0.66470-0.53030 0.92170
  -1  -5  -8 8613.50  198.27   1 0.94050-0.95800-0.06380-0.24740-0.44450 0.05280
  -1  -5  -9 4074.48  110.33   1 0.11320-0.11600 0.70680-0.99350-0.89900 0.43510
  -1  -5  -9 3903.07  124.32   1 0.25020-0.25280 0.69140-0.97790-0.90850 0.44430
   1   5   9 3925.04  126.11   1 0.13710-0.13440 0.99220-0.70520-0.43790 0.90160
  -1  -5  -9 3737.60  126.36   1 0.94120-0.94380-0.06260-0.22460-0.44360-0.02030
  -1  -5 -1013475.82  272.14   1 0.24100-0.22880 0.72410-0.98650-0.88880 0.35230
  -1  -5 -1014381.51  251.37   1 0.07240-0.06040 0.73740-0.99990-0.87430 0.33810
  -1  -5 -1013112.54  273.88   1 0.93910-0.92700-0.06640-0.19670-0.44630-0.08980
   1   5  1013687.80  274.89   1 0.14450-0.15660 0.99690-0.73390-0.34850 0.88440
  -1  -5 -1112624.63  242.90   1 0.04400-0.01710 0.75690-0.99540-0.85540 0.24680
  -1  -5 -1112358.58  265.98   1 0.23400-0.20700 0.74680-0.98520-0.87330 0.26460
  -1  -5 -1111818.17  263.36   1 0.93450-0.90760-0.07460-0.16460-0.45210-0.15630
   1   5  1112548.75  270.40   1 0.15000-0.17700 0.99230-0.75340-0.26270 0.87080
  -1  -5 -1220260.38  377.00   1 0.22910-0.18720 0.76170-0.97610-0.86220 0.18120
   1   5  1220617.52  382.92   1 0.15400-0.19590 0.98050-0.76560-0.18070 0.86120
  -1  -5 -1219540.54  372.97   1 0.92750-0.88580-0.08660-0.12860-0.46040-0.22020
  -1  -5 -1219875.42  346.72   1 0.02580 0.01600 0.76880-0.98310-0.84240 0.16160
   1   5  1318066.09  367.90   1 0.15680-0.21340 0.96270-0.77190-0.10260 0.85530
  -1  -5 -1318451.51  367.42   1 0.22610-0.16940 0.77050-0.96090-0.85530 0.10210
  -1  -5 -1317586.92  356.07   1 0.91790-0.86150-0.10200-0.08920-0.47100-0.28190
  -1  -6   6  561.07   58.86   1 0.14420-0.37650-0.83160 0.08520-0.24070 0.89350
   1   6  -6  442.15   50.59   1-0.71590 0.94850 0.39750 0.34920-0.49180-0.16100
  -1  -6   5  247.82   38.05   1 0.16780-0.38510-0.78110 0.05870-0.32230 0.90280
   1   6  -5  233.05   36.81   1-0.72280 0.94050 0.38690 0.33590-0.48630-0.09420
  -1  -6   4  147.17   28.91   1 0.19160-0.39400-0.72100 0.02260-0.40670 0.91480
   1   6  -4  117.67   25.56   1-0.72610 0.92890 0.38170 0.31700-0.48360-0.02470
  -1  -6   3  250.50   36.30   1 0.21530-0.40280-0.65000-0.02450-0.49330 0.92910
   1   6  -3  245.27   33.63   1-0.72540 0.91340 0.38280 0.29190-0.48420 0.04810
  -1  -6   2  304.24   36.60   1 0.23840-0.41100-0.56690-0.08360-0.58110 0.94450
   1   6  -2  248.25   32.38   1-0.72010 0.89320 0.39110 0.25960-0.48850 0.12470
  -1  -6   1  303.52   34.75   1 0.26020-0.41800-0.47090-0.15560-0.66800 0.95910
   1   6  -1  291.33   33.08   1-0.70920 0.86740 0.40760 0.21910-0.49700 0.20540
  -1  -6   0  624.07   48.70   1 0.27970-0.42260-0.36220-0.24030-0.75120 0.97000
   1   6   0  594.38   44.52   1-0.69120 0.83450 0.43380 0.16890-0.51020 0.29090
  -1  -6   0  646.58   37.72   1 0.56110-0.70340-0.41100-0.19170-0.61500 0.83430
   1   6   1  451.13   37.73   1-0.66390 0.79240 0.47090 0.10770-0.52850 0.38140
  -1  -6  -1  426.20   32.27   1 0.68080-0.80830-0.33740-0.24120-0.59480 0.74180
  -1  -6  -1  418.75   39.96   1 0.29600-0.42400-0.24240-0.33610-0.82700 0.97350
  -1  -6  -2 1239.98   66.64   1 0.30770-0.42080-0.11500-0.43960-0.89150 0.96560
  -1  -6  -2 1216.76   57.01   1 0.76490-0.87760-0.27280-0.28180-0.56850 0.64330
   1   6   2 1165.80   58.05   1-0.62440 0.73800 0.52040 0.03430-0.55190 0.47700
   1   6   3 1199.89   56.74   1-0.56820 0.66690 0.58300-0.05240-0.57970 0.57710
  -1  -6  -3 1282.72   61.11   1 0.82300-0.92090-0.21900-0.31160-0.54180 0.54440
  -1  -6  -4  104.60   20.05   1 0.86260-0.94570-0.17600-0.33060-0.51770 0.44800
   1   6   4  125.42   22.71   1 0.05470 0.02880 0.70150-0.19490-0.89410 0.96350
   1   6   4  110.56   18.64   1-0.48970 0.57350 0.65850-0.15190-0.61010 0.67980
  -1  -6  -4   93.31   16.66   1 0.59150-0.67550 0.04110-0.54770-0.86770 0.79850
  -1  -6  -5   13.94    9.96   1 0.88930-0.95760-0.14290-0.33970-0.49760 0.35560
  -1  -6  -5   38.80   13.52   1 0.52990-0.59900 0.18100-0.66340-0.92830 0.78670
   1   6   5   48.67   16.00   1 0.07290-0.00430 0.78520-0.30270-0.83760 0.97920
   1   6   5   38.05    8.36   1-0.12240 0.19120 0.78340-0.30060-0.77930 0.92170
  -1  -6  -6  377.74   30.33   1 0.45820-0.51240 0.31050-0.76890-0.96400 0.75020
  -1  -6  -6  362.88   36.39   1 0.90690-0.96040-0.11850-0.34000-0.48200 0.26780
   1   6   6  382.94   37.24   1 0.08980-0.03600 0.85540-0.39690-0.76890 0.98280
  -1  -6  -7    5.98   14.32   1 0.91800-0.95680-0.10180-0.33270-0.47080 0.18450
   1   6   7    7.18    9.52   1 0.10480-0.06580 0.91060-0.47610-0.69140 0.97750
  -1  -6  -7   32.78   11.61   1 0.38450-0.42380 0.42100-0.85520-0.97710 0.69090
  -1  -6  -8  100.34   22.22   1 0.92440-0.94840-0.09160-0.31890-0.46400 0.10530
   1   6   8   55.12   17.56   1 0.11760-0.09350 0.95080-0.54040-0.60850 0.96690
  -1  -6  -8   70.60   15.65   1 0.31580-0.34020 0.50890-0.91910-0.97350 0.61510
   1   6   9  176.75   27.89   1 0.12840-0.11910 0.97750-0.59110-0.52320 0.95380
  -1  -6  -9  169.65   22.57   1 0.25650-0.26600 0.57550-0.96150-0.96080 0.53000
  -1  -6  -9  142.08   25.47   1 0.27680-0.28610 0.57180-0.95750-0.96000 0.52880
  -1  -6  -9  112.06   25.13   1 0.92720-0.93640-0.08710-0.29940-0.46080 0.03000
   1   6  10   39.73   16.37   1 0.13720-0.14270 0.99220-0.62990-0.43760 0.94050
  -1  -6 -10   99.90   24.58   1 0.92700-0.92130-0.08750-0.27500-0.46110-0.04200
  -1  -6 -10   61.95   19.33   1 0.26840-0.26280 0.61470-0.97630-0.94480 0.44130
  -1  -6 -10   79.89   19.66   1 0.20820-0.20290 0.62410-0.98610-0.94460 0.44150
  -1  -6 -11  285.95   39.93   1 0.92410-0.90370-0.09220-0.24630-0.46430-0.11100
   1   6  11  291.74   38.26   1 0.14410-0.16460 0.99690-0.65870-0.35330 0.92840
  -1  -6 -11  288.53   38.87   1 0.26130-0.24080 0.64680-0.98440-0.93110 0.35540
  -1  -6 -12  265.73   39.29   1 0.91880-0.88350-0.10070-0.21380-0.47010-0.17750
  -1  -6 -12  271.73   38.02   1 0.25560-0.22030 0.67010-0.98370-0.91980 0.27180
   1   6  12  217.07   34.93   1 0.14950-0.18480 0.99320-0.67900-0.27100 0.91830
   1   7  -4 6606.56  202.55   1-0.69960 0.90910 0.42160 0.37640-0.50410-0.03720
  -1  -7   4 6712.19  204.83   1 0.19070-0.39970-0.72340-0.07430-0.40350 0.94460
  -1  -7   310992.29  266.20   1 0.21290-0.40710-0.65750-0.11620-0.48470 0.95340
   1   7  -310941.32  262.30   1-0.69970 0.89430 0.42160 0.35240-0.50410 0.03500
  -1  -7   212038.45  274.44   1 0.23440-0.41370-0.58220-0.16760-0.56590 0.96220
   1   7  -212228.65  272.15   1-0.69540 0.87520 0.42770 0.32230-0.50710 0.11030
  -1  -7   112141.32  268.44   1 0.25470-0.41900-0.49710-0.22870-0.64560 0.96960
   1   7  -112253.60  264.26   1-0.68610 0.85100 0.44080 0.28510-0.51370 0.18920
  -1  -7   010932.69  247.24   1 0.27300-0.42250-0.40270-0.29920-0.72200 0.97360
   1   7   011144.15  240.24   1-0.67070 0.82070 0.46200 0.24000-0.52410 0.27180
   1   7   111331.89  238.34   1-0.64750 0.78270 0.49200 0.18590-0.53860 0.35850
  -1  -7  -111806.65  217.51   1 0.63060-0.76470-0.37040-0.30750-0.60540 0.78540
  -1  -7  -111726.36  254.63   1 0.28880-0.42340-0.30010-0.37780-0.79250 0.97180
  -1  -7  -2 4405.27  142.38   1 0.30130-0.42100-0.19160-0.46230-0.85470 0.96170
  -1  -7  -2 4402.54  122.51   1 0.71860-0.83780-0.31000-0.34390-0.58450 0.69230
   1   7   2 4306.62  128.48   1-0.61450 0.73470 0.53200 0.12190-0.55720 0.44940
  -1  -7  -3 8699.53  207.47   1 0.31000-0.41480-0.08040-0.54940-0.90630 0.94090
   1   7   3 8872.99  190.86   1-0.56860 0.67400 0.58260 0.04730-0.57960 0.54400
  -1  -7  -3 9066.46  193.46   1 0.78160-0.88600-0.25830-0.37160-0.56170 0.59730
   1   7   4 8110.90  198.54   1 0.05120 0.03880 0.68490-0.07900-0.90300 0.93930
   1   7   4 8254.99  176.77   1-0.50580 0.59630 0.64400-0.03810-0.60460 0.64130
  -1  -7  -4 8418.46  190.40   1 0.82630-0.91590-0.21560-0.39030-0.54000 0.50330
  -1  -7  -523478.77  353.19   1 0.59300-0.66880 0.03720-0.61900-0.86580 0.75730
   1   7   522099.40  379.66   1 0.06720 0.00800 0.76000-0.17810-0.85700 0.96560
  -1  -7  -522641.14  377.18   1 0.85770-0.93260-0.18160-0.40020-0.52100 0.41210
   1   7   523029.63  343.91   1-0.42100 0.49670 0.71500-0.13310-0.63000 0.73890
  -1  -7  -625821.16  426.59   1 0.87950-0.93950-0.15550-0.40240-0.50540 0.32420
   1   7   625700.82  424.91   1 0.08260-0.02220 0.82640-0.26870-0.80030 0.98110
  -1  -7  -732731.17  454.22   1 0.48910-0.53510 0.25790-0.79150-0.95200 0.69900
   1   7   731725.65  491.65   1 0.09680-0.05130 0.88230-0.34850-0.73470 0.98770
  -1  -7  -826432.71  446.40   1 0.90340-0.93390-0.12350-0.38630-0.48520 0.15960
   1   7   826335.97  437.32   1 0.10960-0.07890 0.92660-0.41690-0.66230 0.98760
  -1  -7  -911314.01  264.38   1 0.90860-0.92430-0.11600-0.36980-0.48030 0.08240
   1   7   911921.80  261.54   1 0.12080-0.10490 0.95940-0.47370-0.58540 0.98290
   1   7  1010473.72  249.62   1 0.13030-0.12930 0.98130-0.51970-0.50590 0.97570
  -1  -7 -1010439.47  257.51   1 0.91040-0.91130-0.11330-0.34850-0.47850 0.00840
   1   7  11 6593.97  195.79   1 0.13820-0.15210 0.99340-0.55590-0.42560 0.96760
  -1  -7 -11 6402.83  200.64   1 0.90940-0.89550-0.11490-0.32290-0.47960-0.06280
  -1  -7 -12 5405.74  180.59   1 0.27710-0.24840 0.57020-0.98290-0.96050 0.34550
   1   8  -2  239.67   36.86   1-0.66690 0.85330 0.46690 0.38230-0.52660 0.09670
  -1  -8   2  222.84   37.52   1 0.22850-0.41430-0.60440-0.24470-0.54310 0.97230
  -1  -8   1   82.91   23.34   1 0.24770-0.41860-0.52840-0.29670-0.61760 0.97450
   1   8  -1  119.29   30.64   1-0.65890 0.83040 0.47750 0.34780-0.53170 0.17410
  -1  -8   0 1043.55   75.41   1 0.26520-0.42130-0.44520-0.35590-0.68900 0.97360
   1   8   0  968.75   69.50   1-0.64530 0.80190 0.49480 0.30640-0.54000 0.25460
   1   8   1  154.28   28.63   1-0.62490 0.76670 0.51970 0.25750-0.55160 0.33850
  -1  -8  -1  112.09   28.41   1 0.28080-0.42190-0.35580-0.42130-0.75570 0.96790
   1   8   2  439.08   43.12   1-0.59620 0.72310 0.55270 0.20050-0.56660 0.42570
  -1  -8  -2  483.09   50.16   1 0.29370-0.42000-0.26170-0.49150-0.81590 0.95580
  -1  -8  -2  405.76   37.49   1 0.66320-0.78900-0.34940-0.40390-0.59890 0.73970
   1   8   3   14.34   13.41   1-0.55690 0.66900 0.59460 0.13460-0.58460 0.51600
  -1  -8  -3   15.91   13.36   1 0.73220-0.84320-0.29950-0.42980-0.58020 0.64880
  -1  -8  -3   30.14   21.79   1 0.30380-0.41510-0.16490-0.56420-0.86820 0.93570
  -1  -8  -4  177.22   33.73   1 0.31080-0.40720-0.06820-0.63700-0.91120 0.90640
   1   8   4  140.53   27.29   1 0.05060 0.04600 0.68190 0.02340-0.90450 0.90780
   1   8   4  120.62   23.43   1-0.50420 0.60140 0.64540 0.05980-0.60520 0.60880
  -1  -8  -4  126.65   23.21   1 0.78270-0.87880-0.25720-0.44800-0.56120 0.55760
  -1  -8  -5   99.03   22.34   1 0.81940-0.90080-0.22260-0.45860-0.54370 0.46780
   1   8   5   93.22   23.40   1 0.06460 0.01710 0.74810-0.06690-0.86540 0.94090
   1   8   5   70.98   18.11   1-0.43420 0.51650 0.70470-0.02360-0.62660 0.70250
   1   8   6    0.43   13.48   1 0.07840-0.01150 0.80880-0.15170-0.81720 0.96490
  -1  -8  -6   18.52   12.96   1 0.84580-0.91230-0.19500-0.46220-0.52860 0.38050
  -1  -8  -7  497.07   50.04   1 0.86440-0.91610-0.17380-0.45930-0.51640 0.29610
   1   8   7  514.29   50.48   1 0.09150-0.03940 0.86220-0.22910-0.76070 0.98070
  -1  -8  -8   59.71   22.16   1 0.87700-0.91400-0.15850-0.45060-0.50720 0.21460
   1   8   8   32.40   19.62   1 0.10370-0.06650 0.90700-0.29800-0.69740 0.98960
  -1  -8  -9  423.86   49.41   1 0.88500-0.90720-0.14840-0.43670-0.50100 0.13620
   1   8   9  407.37   47.48   1 0.11480-0.09230 0.94250-0.35760-0.62860 0.99310
  -1  -8 -10  179.56   34.63   1 0.88920-0.89660-0.14300-0.41820-0.49760 0.06050
   1   8  10  174.09   31.09   1 0.12450-0.11690 0.96880-0.40790-0.55590 0.99270
   1   9   0 9084.44  245.92   1-0.61540 0.77870 0.53090 0.36960-0.55670 0.23840
   1   9   113887.61  309.57   1-0.59710 0.74550 0.55180 0.32470-0.56610 0.32000
  -1  -9  -114539.35  327.58   1 0.27170-0.41940-0.41030-0.46610-0.71620 0.96140
   1   9   214453.72  307.59   1-0.57140 0.70500 0.57960 0.27290-0.57830 0.40440
  -1  -9  -214159.21  322.32   1 0.28500-0.41780-0.32740-0.52500-0.77490 0.94770
  -1  -9  -3 9868.94  257.56   1 0.29600-0.41390-0.24220-0.58630-0.82720 0.92760
   1   9   3 9611.98  234.29   1-0.53670 0.65540 0.61470 0.21370-0.59300 0.49140
  -1  -9  -4 6531.62  180.37   1 0.73110-0.83380-0.30030-0.50420-0.58060 0.60990
   1   9   4 6343.97  178.78   1-0.49080 0.59460 0.65750 0.14700-0.60980 0.58040
  -1  -9  -4 6589.39  204.43   1 0.30450-0.40760-0.15640-0.64810-0.87230 0.90040
   1   9   4 6626.12  204.03   1 0.05200 0.05120 0.68870 0.11590-0.90100 0.87120
   1   9   510638.28  266.84   1 0.06430 0.02400 0.74660 0.03390-0.86640 0.90880
  -1  -9  -510337.96  245.75   1 0.77380-0.86160-0.26520-0.51530-0.56500 0.52210
  -1  -9  -510710.52  267.39   1 0.31050-0.39870-0.07200-0.70850-0.90970 0.86550
  -1  -9  -6 2480.89  114.12   1 0.80530-0.87830-0.23640-0.52010-0.55090 0.43580
   1   9   6 2418.05  118.33   1 0.07660-0.00310 0.80110-0.04460-0.82420 0.93880
   1   9   716954.60  355.34   1 0.08850-0.02990 0.85050-0.11810-0.77460 0.96160
  -1  -9  -717433.57  352.94   1 0.82830-0.88660-0.21350-0.51890-0.53890 0.35150
   1   9   8 7364.02  216.06   1 0.09990-0.05610 0.89350-0.18520-0.71850 0.97770
  -1  -9  -8 6892.24  210.23   1 0.84470-0.88820-0.19610-0.51230-0.52930 0.26970
  -1 -10  -6  -12.69   22.75   1 0.75710-0.83670-0.27930-0.57650-0.57150 0.48940
   2  -9  -8   67.45   22.31   1 0.49360-0.22790 0.24990-0.93720-0.94990 0.62690
  -2   9   8   79.87   22.84   1 0.11050-0.37680 0.92930-0.24150-0.65680 0.97970
   2  -9  -7   37.66   18.02   1 0.52360-0.27280 0.19340-0.90480-0.93260 0.68190
  -2   9   7   43.11   23.10   1 0.09870-0.35010 0.88900-0.17710-0.72520 0.97580
  -2   9   6  280.47   39.32   1 0.08590-0.32250 0.83980-0.10390-0.78640 0.96480
   2  -9  -6  215.96   34.78   1 0.55380-0.31780 0.13090-0.86640-0.90910 0.73080
  -2   9   5  168.33   30.61   1 0.07240-0.29420 0.78300-0.02310-0.83940 0.94550
   2  -9  -5  198.27   35.72   1 0.58280-0.36170 0.06340-0.82300-0.87880 0.77280
   2  -9  -4  113.18   30.90   1 0.31160-0.10440-0.05250-0.73140-0.91740 0.88160
  -2   9   4   86.70   24.10   1 0.05870-0.26570 0.72050 0.06350-0.88310 0.91710
   2  -9  -3  330.73   47.93   1 0.30610-0.11380-0.13680-0.67110-0.88160 0.91820
   2  -9  -2   31.92   20.58   1 0.29810-0.12070-0.22300-0.60890-0.83790 0.94690
  -2   9   2  -27.65   20.04   1-0.76030 0.58360 0.32470 0.50700-0.45330 0.34330
  -2   9   1   55.31   25.23   1-0.77680 0.61490 0.29470 0.56100-0.43700 0.25470
   2  -9  -1  -21.85   14.01   1 0.28760-0.12510-0.30910-0.54670-0.78670 0.96800
  -2   9   0  192.25   32.64   1-0.78720 0.64020 0.27470 0.60510-0.42580 0.17130
   2  -8 -10 9957.79  251.45   1 0.36490-0.06280 0.44730-0.98700-0.97740 0.47670
  -2   8  10 9980.18  247.09   1 0.13510-0.43770 0.98950-0.44920-0.45900 0.95940
  -2   8   9 8771.94  224.60   1 0.12600-0.41380 0.97230-0.40790-0.54340 0.97160
  -2   8   9 9374.02  256.25   1-0.93770 0.65020-0.18520 0.74950 0.53260-0.10470
   2  -8  -9 8614.20  227.11   1 0.39420-0.10690 0.40740-0.97130-0.97640 0.54800
   2  -8  -8 8310.71  217.41   1 0.42700-0.15460 0.35960-0.94750-0.97200 0.61590
  -2   8   8 8259.68  212.63   1 0.11520-0.38820 0.94400-0.35550-0.62520 0.98120
  -2   8   8 8894.82  241.54   1-0.93610 0.66350-0.17490 0.76320 0.53660-0.18090
  -2   8   7 9499.04  228.02   1 0.10280-0.36090 0.90390-0.29140-0.70240 0.98610
   2  -8  -7 9459.85  230.91   1 0.46240-0.20500 0.30360-0.91560-0.96270 0.67890
   2  -8  -6 9390.54  227.97   1 0.49930-0.25670 0.23950-0.87570-0.94700 0.73550
  -2   8   6 9422.81  224.45   1 0.08900-0.33220 0.85230-0.21570-0.77260 0.98400
  -2   8   519472.22  354.81   1 0.07400-0.30240 0.79000-0.12930-0.83370 0.97290
   2  -8  -519336.42  359.03   1 0.53610-0.30840 0.16830-0.82860-0.92370 0.78450
   2  -8  -419474.51  363.48   1 0.57130-0.35840 0.09120-0.77560-0.89190 0.82500
  -2   8   419711.00  356.40   1 0.05840-0.27190 0.71900-0.03430-0.88400 0.95100
   2  -8  -317112.95  338.26   1 0.31190-0.11300-0.04730-0.66130-0.91940 0.92310
   2  -8  -317124.12  334.09   1 0.60310-0.40510 0.01010-0.71860-0.85140 0.85690
  -2   8   316811.87  303.89   1-0.77560 0.57730 0.29690 0.41140-0.43820 0.43340
   2  -8  -218151.69  358.01   1 0.30560-0.12160-0.14380-0.58880-0.87840 0.95440
  -2   8   217986.72  327.88   1-0.79940 0.61610 0.24980 0.48260-0.41180 0.33490
  -2   8   1 5758.07  168.45   1-0.81460 0.64610 0.21700 0.53940-0.39310 0.24380
   2  -8  -1 5852.70  182.20   1 0.29610-0.12710-0.24100-0.51550-0.82780 0.97620
  -2   8   0 3258.77  127.92   1-0.82380 0.67020 0.19570 0.58480-0.38070 0.15930
   2  -8   0 3231.46  132.88   1 0.28370-0.12950-0.33650-0.44410-0.76880 0.98950
  -2   8  -1 6857.98  198.31   1-0.82870 0.68990 0.18380 0.62060-0.37380 0.08010
   2  -8   1 7002.07  205.75   1 0.26850-0.12930-0.42780-0.37670-0.70280 0.99580
   2  -8   2 1517.72   93.64   1 0.25110-0.12670-0.51330-0.31520-0.63130 0.99660
  -2   8  -2 1532.73   93.13   1-0.83030 0.70640 0.17980 0.64860-0.37140 0.00550
   2  -8   3 9540.88  254.73   1 0.23190-0.12240-0.59190-0.26060-0.55610 0.99380
  -2   8  -3 9085.29  247.81   1-0.82930 0.72020 0.18250 0.67000-0.37300-0.06520
   2  -7 -11   95.37   24.93   1 0.25840 0.06530 0.57350-0.98980-0.96130 0.35520
  -2   7  11  113.18   26.64   1 0.14750-0.47150 0.99570-0.57860-0.30520 0.91100
  -2   7  10 1058.24   70.35   1 0.14090-0.45000 0.99570-0.55470-0.39470 0.92820
   2  -7 -10 1007.16   74.14   1 0.28130 0.02790 0.54660-0.98680-0.96740 0.43320
   2  -7 -10 1050.67   71.69   1 0.28310 0.02570 0.54660-0.98700-0.96750 0.43370
  -2   7  10 1157.42   84.82   1-0.94420 0.63520-0.25850 0.69940 0.50150 0.03170
  -2   7   9   21.56   16.70   1-0.94420 0.65010-0.25820 0.72310 0.50170-0.04070
   2  -7  -9  -20.18   16.79   1 0.31320-0.01930 0.51200-0.97650-0.97320 0.51170
  -2   7   9   10.16   15.08   1 0.13250-0.42680 0.98530-0.52020-0.48540 0.94660
  -2   7   8   86.26   25.49   1-0.94400 0.66470-0.25240 0.74130 0.50440-0.11560
   2  -7  -8   51.58   18.83   1 0.34850-0.06940 0.46860-0.95720-0.97680 0.58770
  -2   7   8  103.90   21.55   1 0.12200-0.40150 0.96270-0.47350-0.57560 0.96460
   2  -7  -7  184.77   29.14   1 0.38840-0.12420 0.41560-0.92830-0.97680 0.66000
  -2   7   7  190.68   28.98   1 0.10940-0.37410 0.92610-0.41290-0.66320 0.98000
  -2   7   7  213.13   34.73   1-0.94340 0.67890-0.24040 0.75340 0.50980-0.19330
  -2   7   6    3.72   12.70   1-0.94190 0.69230-0.22130 0.75840 0.51800-0.27380
  -2   7   6   13.66   13.24   1 0.09480-0.34460 0.87470-0.33740-0.74500 0.98950
   2  -7  -6   36.00   16.22   1 0.43170-0.18240 0.35240-0.88930-0.97100 0.72650
  -2   7   5   24.61   14.16   1-0.93890 0.70420-0.19400 0.75510 0.52920-0.35720
  -2   7   5    6.84   13.29   1 0.07830-0.31330 0.80840-0.24710-0.81760 0.98980
   2  -7  -5   -9.50   15.06   1 0.47680-0.24240 0.27940-0.84030-0.95740 0.78510
   2  -7  -4  482.45   44.49   1 0.52150-0.30200 0.19760-0.78260-0.93400 0.83400
  -2   7   4  514.19   43.87   1 0.06050-0.28060 0.72910-0.14370-0.87790 0.97790
   2  -7  -3 1293.72   72.19   1 0.56360-0.35890 0.10900-0.71810-0.89980 0.87220
  -2   7   3 1303.53   63.66   1-0.81290 0.60800 0.22080 0.38830-0.39530 0.42350
   2  -7  -2  311.40   37.05   1 0.60090-0.41110 0.01620-0.64950-0.85470 0.89940
  -2   7   2  271.19   31.15   1-0.83530 0.64530 0.16730 0.46580-0.36410 0.32010
   2  -7  -2  287.64   36.18   1 0.31130-0.12080-0.05730-0.57600-0.91560 0.95870
  -2   7   1  285.13   34.14   1-0.84860 0.67350 0.13160 0.52550-0.34270 0.22650
   2  -7  -1  304.10   38.63   1 0.30350-0.12780-0.16830-0.48900-0.86650 0.98190
   2  -7   0   40.99   16.62   1 0.29170-0.13100-0.27770-0.40350-0.80630 0.99410
  -2   7   0   52.76   19.67   1-0.85620 0.69590 0.10960 0.57160-0.32940 0.14090
   2  -7   1   22.38   13.27   1 0.27650-0.13060-0.38230-0.32300-0.73690 0.99700
  -2   7  -1   -4.61   11.05   1-0.85990 0.71450 0.09830 0.60690-0.32250 0.06180
   2  -7   2   79.98   21.45   1 0.25840-0.12750-0.47940-0.24990-0.66090 0.99330
  -2   7  -2   48.67   16.87   1-0.86070 0.73010 0.09570 0.63340-0.32090-0.01210
  -2   7  -3  377.83   46.95   1-0.85920 0.74360 0.10030 0.65290-0.32370-0.08150
   2  -7   3  320.77   43.21   1 0.23820-0.12210-0.56750-0.18570-0.58050 0.98530
   2  -7   4  342.32   44.70   1 0.21650-0.11530-0.64590-0.13130-0.49800 0.97510
  -2   7  -4  347.16   44.99   1-0.85580 0.75490 0.11090 0.66630-0.33020-0.14730
   2  -7   5  653.64   63.41   1 0.19380-0.10760-0.71470-0.08650-0.41500 0.96440
  -2   7  -5  631.58   62.63   1-0.85040 0.76450 0.12660 0.67470-0.33970-0.21000
  -2   6  12 5502.15  176.22   1 0.15590-0.50130 0.97010-0.67640-0.13200 0.84310
   2  -6 -1118608.20  368.63   1 0.25500 0.07560 0.67260-0.98960-0.91860 0.27910
  -2   6  1118052.22  345.46   1 0.15230-0.48290 0.98690-0.66920-0.21890 0.85770
   2  -6 -1118342.92  357.34   1 0.17210 0.15830 0.65750-0.97450-0.92930 0.29010
  -2   6  1118536.08  387.65   1-0.94320 0.61280-0.31620 0.63370 0.47300 0.16550
   2  -6 -1016118.42  327.78   1 0.26060 0.05530 0.64980-0.99080-0.92970 0.36250
  -2   6  1016053.95  308.01   1 0.14710-0.46290 0.99590-0.65420-0.30990 0.87650
   2  -6 -1015756.45  315.42   1 0.19420 0.12130 0.63740-0.97840-0.93900 0.37200
  -2   6  1016235.60  345.79   1-0.94250 0.62700-0.32560 0.66710 0.46800 0.09830
   2  -6  -920694.42  372.78   1 0.26750 0.03340 0.61860-0.98360-0.94320 0.44830
   2  -6  -920178.47  364.81   1 0.22290 0.07770 0.60980-0.97500-0.95000 0.45540
  -2   6   920855.14  395.89   1-0.94210 0.64140-0.33030 0.69580 0.46550 0.02860
  -2   6   920864.98  355.68   1 0.14000-0.44090 0.99510-0.62930-0.40490 0.89920
  -2   6   820646.21  346.09   1 0.13070-0.41670 0.98200-0.59220-0.50260 0.92470
   2  -6  -820671.72  358.78   1 0.25840 0.02740 0.57350-0.96280-0.96130 0.53900
  -2   6   821085.28  387.23   1-0.94220 0.65630-0.32970 0.71930 0.46580-0.04400
   2  -6  -820688.62  365.30   1 0.27580 0.01030 0.57720-0.96630-0.95820 0.53550
  -2   6   710490.24  214.80   1 0.11870-0.38990 0.95370-0.53980-0.60110 0.95090
  -2   6   710335.60  240.49   1-0.94270 0.67170-0.32320 0.73690 0.46940-0.11980
   2  -6  -710414.56  222.89   1 0.30070-0.02980 0.52670-0.94000-0.97110 0.62110
  -2   6   6 6376.68  154.26   1 0.10380-0.36020 0.90730-0.46940-0.69680 0.97440
   2  -6  -6 5930.42  157.32   1 0.34900-0.09300 0.46790-0.90540-0.97690 0.69920
  -2   6   6 6155.73  171.29   1-0.94360 0.68740-0.30970 0.74750 0.47640-0.19910
   2  -6  -5 6247.06  156.92   1 0.40200-0.16090 0.39640-0.85800-0.97570 0.77030
  -2   6   5 5892.57  146.65   1 0.08620-0.32770 0.84100-0.37900-0.78520 0.99050
  -2   6   5 5975.63  161.57   1-0.94440 0.70310-0.28810 0.75000 0.48740-0.28230
   2  -6  -4 7793.19  180.78   1 0.45720-0.23100 0.31220-0.79790-0.96440 0.83130
  -2   6   4 7819.47  184.71   1-0.94410 0.71760-0.25670 0.74260 0.50240-0.36950
  -2   6   4 7972.47  146.83   1-0.81030 0.58380 0.22660 0.25920-0.39860 0.53210
  -2   6   4 7841.33  172.62   1 0.06610-0.29280 0.75490-0.26890-0.86060 0.99370
   2  -6  -317302.62  304.06   1 0.51140-0.30010 0.21700-0.72680-0.94030 0.87950
  -2   6   317311.69  302.22   1-0.94120 0.72950-0.21340 0.72340 0.52130-0.46070
   2  -6  -225756.01  406.06   1 0.56140-0.36490 0.11400-0.64790-0.90200 0.91350
  -2   6   225644.75  375.45   1-0.86770 0.67110 0.07280 0.46100-0.30680 0.29580
   2  -6  -140052.55  572.17   1 0.60410-0.42250 0.00730-0.56530-0.84990 0.93370
   2  -6  -138771.95  558.67   1 0.30950-0.12730-0.08850-0.46950-0.90290 0.98550
   2  -6   012449.74  248.97   1 0.29880-0.13150-0.21630-0.36570-0.84160 0.99650
  -2   6   012112.10  238.61   1-0.88360 0.71670 0.01310 0.56880-0.26920 0.11380
  -2   6  -131415.53  477.74   1-0.88580 0.73370 0.00370 0.60220-0.26320 0.03550
   2  -6   133028.83  492.65   1 0.28350-0.13100-0.33810-0.26790-0.76780 0.99500
   2  -6   2 5295.34  154.65   1 0.26430-0.12680-0.44990-0.18010-0.68530 0.98480
  -2   6  -2 5640.57  158.65   1-0.88570 0.74850 0.00370 0.62620-0.26320-0.03670
   2  -6   313573.24  279.33   1 0.24270-0.12000-0.54950-0.10440-0.59780 0.96970
  -2   6  -313897.16  284.05   1-0.88400 0.76170 0.01140 0.64250-0.26810-0.10410
   2  -6   412129.29  268.34   1 0.21930-0.11160-0.63640-0.04150-0.50860 0.95280
  -2   6  -412288.27  271.08   1-0.88060 0.77320 0.02530 0.65270-0.27700-0.16750
   2  -6   510565.27  252.96   1 0.19520-0.10230-0.71100 0.00910-0.41970 0.93630
  -2   6  -510535.68  254.41   1-0.87570 0.78310 0.04440 0.65760-0.28900-0.22770
   2  -6   610423.67  260.29   1 0.17080-0.09280-0.77420 0.04830-0.33270 0.92160
  -2   6  -610711.71  264.18   1-0.86920 0.79140 0.06790 0.65810-0.30370-0.28520
   2  -6   7 8775.14  243.40   1 0.14640-0.08340-0.82720 0.07730-0.24830 0.90960
  -2   6  -7 8699.91  242.66   1-0.86080 0.79800 0.09540 0.65460-0.32070-0.34050
  -2   5  12  151.84   34.09   1-0.93900 0.58710-0.35740 0.55150 0.45030 0.29360
   2  -5 -12  177.48   32.10   1 0.07250 0.27940 0.73720-0.93080-0.87440 0.12970
  -2   5  11   89.48   26.26   1-0.93600 0.59900-0.37610 0.59420 0.43930 0.23230
   2  -5 -11   80.84   24.48   1 0.22940 0.10780 0.76080-0.97860-0.86290 0.19050
   2  -5 -11   77.15   19.94   1 0.08380 0.25330 0.72910-0.94680-0.88150 0.20920
  -2   5  11   57.05   18.08   1 0.15640-0.49360 0.96590-0.74750-0.11480 0.78670
   2  -5 -10  502.71   48.96   1 0.23430 0.08810 0.74580-0.98770-0.87400 0.27380
  -2   5  10  492.52   51.69   1-0.93320 0.61100-0.39050 0.63270 0.43040 0.16900
   2  -5 -10  518.55   47.03   1 0.10120 0.22100 0.71610-0.95780-0.89210 0.29200
  -2   5  10  426.14   42.79   1 0.15300-0.47530 0.98450-0.74210-0.20370 0.80330
   2  -5  -9  456.89   43.80   1 0.24120 0.06640 0.72350-0.98930-0.88920 0.36120
  -2   5   9  486.11   41.72   1 0.14790-0.45530 0.99530-0.72880-0.29880 0.82620
  -2   5   9  492.97   50.00   1-0.93100 0.62370-0.40060 0.66690 0.42410 0.10310
   2  -5  -9  480.51   43.52   1 0.12570 0.18160 0.69680-0.96270-0.90600 0.37830
  -2   5   8   76.27   20.09   1-0.92980 0.63730-0.40590 0.69630 0.42070 0.03420
   2  -5  -8   43.34   13.42   1 0.25010 0.04260 0.69160-0.98150-0.90830 0.45260
   2  -5  -8   80.45   19.31   1 0.15830 0.13410 0.66960-0.95950-0.92280 0.46740
  -2   5   8   71.29   17.69   1 0.14040-0.43310 0.99540-0.70490-0.40030 0.85550
  -2   5   7 1553.51   68.17   1 0.13010-0.40790 0.98100-0.66640-0.50740 0.89030
   2  -5  -7 1481.11   71.65   1 0.19970 0.07790 0.63230-0.94630-0.94120 0.55810
   2  -5  -7 1523.13   73.16   1 0.26100 0.01680 0.64780-0.96170-0.93070 0.54720
  -2   5   7 1514.80   79.76   1-0.92980 0.65220-0.40580 0.72020 0.42080-0.03810
  -2   5   6  549.04   39.09   1 0.11640-0.37930 0.94720-0.60860-0.61760 0.92830
  -2   5   6  548.01   45.87   1-0.93130 0.66850-0.39930 0.73770 0.42500-0.11450
   2  -5  -6  505.89   40.69   1 0.27360-0.01060 0.58870-0.92670-0.95440 0.64320
   2  -5  -6  589.70   42.99   1 0.25010 0.01260 0.58220-0.92040-0.95890 0.64810
  -2   5   5  224.42   25.13   1 0.09850-0.34670 0.88860-0.52590-0.72570 0.96410
   2  -5  -5  205.51   25.65   1 0.30900-0.06120 0.51700-0.87920-0.97250 0.73400
  -2   5   5  198.28   27.12   1-0.93430 0.68640-0.38500 0.74760 0.43380-0.19560
  -2   5   4   63.10   16.44   1-0.93840 0.70530-0.36130 0.74790 0.44800-0.28210
  -2   5   4   87.69   16.02   1 0.07670-0.30990 0.80150-0.41480-0.82380 0.98990
  -2   5   4   91.18   11.80   1-0.84540 0.61230 0.14070 0.24580-0.34820 0.51470
  -2   5   3  114.32   19.66   1-0.94260 0.72430-0.32550 0.73610 0.46810-0.37440
  -2   5   3  112.98   14.99   1-0.88060 0.66240 0.02520 0.38530-0.27690 0.37120
  -2   5   3  150.95   20.65   1 0.05160-0.27000 0.68650-0.27580-0.90210 0.99600
   2  -5  -3  110.62   19.78   1 0.44230-0.22430 0.33600-0.74650-0.96860 0.87470
  -2   5   2   32.58   11.30   1-0.89510 0.69180-0.04220 0.47670-0.23350 0.25560
  -2   5   2   27.30   10.42   1-0.94450 0.74110-0.27420 0.70890 0.49420-0.47270
   2  -5  -2   18.01   11.97   1 0.50820-0.30500 0.22320-0.65770-0.94220 0.92060
   2  -5  -1  529.58   39.59   1 0.56680-0.37850 0.10170-0.56030-0.89660 0.94730
  -2   5   1  467.41   34.21   1-0.90130 0.71280-0.08040 0.53890-0.20840 0.15820
  -2   5   1  469.29   33.72   1-0.94000 0.75140-0.20290 0.66170 0.52560-0.57640
  -2   5   0   20.27    8.96   1-0.90380 0.73020-0.09920 0.58170-0.19580 0.07340
   2  -5   0   11.78   12.12   1 0.30500-0.13110-0.15050-0.33220-0.87520 0.99710
   2  -5   1 1544.32   71.02   1 0.28940-0.13040-0.29590-0.21070-0.79510 0.98940
  -2   5  -1 1538.90   69.46   1-0.90440 0.74570-0.10440 0.61090-0.19240-0.00230
   2  -5   2  427.10   38.65   1 0.26860-0.12450-0.42720-0.10340-0.70320 0.96980
  -2   5  -2  366.00   36.07   1-0.90390 0.76000-0.09950 0.63010-0.19560-0.07130
   2  -5   3  596.70   46.51   1 0.24470-0.11540-0.54120-0.01340-0.60570 0.94470
  -2   5  -3  609.70   47.18   1-0.90220 0.77320-0.08680 0.64140-0.20410-0.13510
  -2   5  -4  137.73   24.88   1-0.89950 0.78540-0.06800 0.64670-0.21660-0.19490
   2  -5   4  133.24   24.28   1 0.21900-0.10470-0.63750 0.05890-0.50740 0.91870
   2  -5   5   16.90   15.08   1 0.19280-0.09340-0.71750 0.11490-0.41130 0.89490
  -2   5  -5   69.11   22.13   1-0.89550 0.79620-0.04420 0.64680-0.23230-0.25140
  -2   5  -6 1173.33   75.86   1-0.89000 0.80570-0.01600 0.64270-0.25050-0.30540
   2  -5   6 1117.54   73.32   1 0.16680-0.08230-0.78330 0.15680-0.31890 0.87490
   2  -5   7  199.54   34.64   1 0.14140-0.07170-0.83710 0.18650-0.23110 0.85940
  -2   5  -7  296.68   39.68   1-0.88290 0.81340 0.01580 0.63490-0.27100-0.35720
   2  -5   8   63.14   20.65   1-0.15560 0.21080-0.90280 0.22790-0.06950 0.77030
   2  -5   8   33.47   19.90   1 0.11660-0.06190-0.88060 0.20610-0.14770 0.84830
  -2   5  -8   44.87   20.32   1-0.87390 0.81930 0.05100 0.62370-0.29320-0.40730
   2  -4 -12 3793.27  147.08   1 0.19870 0.16000 0.83980-0.93440-0.79000 0.01230
  -2   4  12 3510.96  147.68   1-0.92900 0.57060-0.40900 0.50370 0.41880 0.35820
  -2   4  11 7399.91  212.90   1-0.92260 0.57890-0.43260 0.55140 0.40300 0.30170
   2  -4 -11 7156.16  200.12   1 0.19990 0.14400 0.83720-0.95580-0.79290 0.08740
   2  -4 -10 4959.78  154.56   1 0.20300 0.12600 0.83020-0.97280-0.80050 0.16730
  -2   4  10 4879.40  163.15   1-0.91620 0.58740-0.45250 0.59530 0.38920 0.24330
   2  -4  -915388.57  293.51   1 0.20840 0.10580 0.81740-0.98410-0.81360 0.25260
  -2   4   915824.83  279.77   1 0.15460-0.46860 0.97780-0.81060-0.16710 0.72750
   2  -4  -915279.50  288.07   1 0.02570 0.28820 0.76880-0.93530-0.84240 0.28150
  -2   4   915103.58  306.66   1-0.91040 0.59650-0.46830 0.63520 0.37770 0.18260
   2  -4  -820777.69  346.80   1 0.05200 0.24710 0.75150-0.94210-0.86080 0.37230
  -2   4   820793.34  367.08   1-0.90580 0.60670-0.47990 0.67090 0.36900 0.11900
   2  -4  -821426.82  350.34   1 0.21650 0.08280 0.79710-0.98780-0.83280 0.34420
  -2   4   821502.97  336.04   1 0.14990-0.44910 0.99260-0.80140-0.26540 0.75360
   2  -4  -734198.64  495.91   1 0.08820 0.19600 0.72580-0.94060-0.88420 0.46800
   2  -4  -735213.11  496.33   1 0.22750 0.05690 0.76640-0.98110-0.85860 0.44220
  -2   4   735507.34  480.41   1 0.14260-0.42690 0.99660-0.78130-0.37400 0.78990
  -2   4   735377.58  516.91   1-0.90290 0.61860-0.48670 0.70180 0.36370 0.05200
   2  -4  -631099.30  442.36   1 0.13580 0.13350 0.68860-0.92740-0.91140 0.56750
  -2   4   631335.94  461.74   1-0.90220 0.63280-0.48810 0.72730 0.36270-0.01910
   2  -4  -631236.94  446.77   1 0.24170 0.02780 0.72150-0.96030-0.89040 0.54630
  -2   4   631637.10  427.40   1 0.13170-0.40120 0.98390-0.74460-0.49310 0.83680
  -2   4   522058.15  314.51   1 0.11590-0.37060 0.94590-0.68260-0.62060 0.89200
  -2   4   522024.29  346.59   1-0.90450 0.64990-0.48290 0.74610 0.36670-0.09540
   2  -4  -521345.50  331.39   1 0.19600 0.05850 0.63570-0.89860-0.93970 0.66810
   2  -4  -522549.86  251.63   1 0.96230-0.70750 0.27840-0.54210-0.11190-0.16000
   2  -4  -522112.53  334.53   1 0.25890-0.00410 0.65700-0.91980-0.92630 0.65440
  -2   4   521358.27  248.02   1-0.72120 0.46670 0.38930-0.12610-0.48750 0.75930
   2  -4  -424750.63  357.62   1 0.27780-0.03790 0.56680-0.85360-0.96160 0.76200
  -2   4   424168.03  293.67   1-0.88290 0.64320 0.01600 0.27120-0.27110 0.47060
   2  -4  -424952.45  360.23   1 0.26830-0.02870 0.56290-0.84990-0.96400 0.76460
   2  -4  -426063.57  304.11   1 0.95310-0.71310 0.34070-0.62840-0.17360-0.02610
  -2   4   424343.14  368.89   1-0.91000 0.67030-0.46930 0.75660 0.37690-0.17780
  -2   4   424178.38  289.88   1-0.11320-0.12670 0.78640-0.49880-0.78070 0.98040
  -2   4   424416.38  341.09   1 0.09410-0.33390 0.87200-0.58460-0.74850 0.94770
   2  -4  -314904.34  198.00   1 0.95370-0.72860 0.33760-0.64910-0.17050 0.04290
  -2   4   313683.43  197.60   1-0.90680 0.68200-0.12670 0.43790-0.17730 0.30460
  -2   4   313897.59  217.43   1 0.06580-0.29080 0.75330-0.44180-0.86180 0.98880
  -2   4   314170.25  238.87   1-0.91880 0.69390-0.44470 0.75600 0.39470-0.26790
   2  -4  -313851.86  235.01   1 0.34990-0.12520 0.46670-0.77790-0.97690 0.84990
   2  -4  -227847.50  352.30   1 0.95720-0.74690 0.31790-0.65340-0.15090 0.09560
  -2   4   226337.39  346.70   1-0.91100 0.70100-0.19470 0.53000-0.13040 0.18550
   2  -4  -226795.30  380.25   1 0.43500-0.22520 0.34740-0.68260-0.97030 0.91560
  -2   4   227082.26  380.05   1-0.93000 0.72000-0.40490 0.74040 0.42130-0.36680
  -2   4   173756.86  873.16   1-0.91130 0.71620-0.22610 0.58530-0.10840 0.09120
   2  -4  -178539.96  898.94   1 0.96080-0.76540 0.29180-0.65110-0.12510 0.14180
   2  -4  -175774.59  923.34   1 0.51510-0.32020 0.21000-0.56930-0.93800 0.95560
  -2   4   176745.89  913.53   1-0.94070 0.74550-0.34390 0.70340 0.45800-0.47560
   2  -4   021876.13  312.21   1 0.96370-0.78310 0.26110-0.64430-0.09500 0.18390
   2  -4   022105.20  330.79   1 0.58230-0.40230 0.06450-0.44790-0.87940 0.96930
   2  -4   021667.40  319.64   1 0.31020-0.12970-0.07720-0.30630-0.90760 0.99670
  -2   4   022135.78  304.64   1-0.94400 0.76370-0.25260 0.63610 0.50430-0.59420
  -2   4   021240.87  312.81   1-0.91120 0.73090-0.23600 0.61930-0.10130 0.01190
   2  -4   181911.34  973.62   1 0.96530-0.79950 0.22790-0.63510-0.06270 0.22380
  -2   4  -179750.06  962.97   1-0.91120 0.74590-0.23220 0.63950-0.10410-0.05760
   2  -4   181013.71  974.41   1 0.29420-0.12860-0.25740-0.15000-0.81840 0.97980
   2  -4   212997.76  231.51   1 0.27070-0.12000-0.41590-0.01550-0.71190 0.94570
   2  -4   213466.45  232.90   1 0.96520-0.81420 0.19300-0.62410-0.02900 0.26230
  -2   4  -212926.30  232.34   1-0.91130 0.76080-0.21860 0.65000-0.11370-0.12030
   2  -4   311621.03  219.78   1 0.24310-0.10730-0.54770 0.09240-0.59960 0.90560
  -2   4  -311376.12  222.57   1-0.91110 0.77550-0.19800 0.65330-0.12820-0.17800
   2  -4   311760.22  223.35   1 0.96320-0.82710 0.15680-0.61180 0.00560 0.29980
   2  -4   4 9950.91  207.71   1 0.21410-0.09320-0.65380 0.17450-0.48900 0.86740
  -2   4  -410021.83  210.66   1-0.91010 0.78940-0.17180 0.65110-0.14640-0.23200
  -2   4  -5 6845.08  174.22   1-0.90810 0.80220-0.14110 0.64450-0.16750-0.28320
   2  -4   5 6915.59  174.26   1 0.18530-0.07930-0.73790 0.23460-0.38410 0.83490
   2  -4   6 8105.03  199.12   1 0.15750-0.06640-0.80420 0.27690-0.28640 0.80950
  -2   4  -6 7834.10  195.87   1-0.90470 0.81370-0.10670 0.63410-0.19080-0.33210
   2  -4   715706.78  321.27   1-0.15560 0.23220-0.88760 0.33590-0.10320 0.69870
   2  -4   716181.14  317.32   1 0.13090-0.05470-0.85640 0.30510-0.19570 0.79110
  -2   4  -715645.67  311.58   1-0.89960 0.82350-0.06900 0.62040-0.21590-0.37930
   2  -4   8 7602.77  216.88   1-0.15550 0.21720-0.91830 0.34260-0.03250 0.70020
   2  -4   8 7370.90  207.10   1 0.10570-0.04440-0.89740 0.32220-0.11140 0.77920
  -2   4  -8 7764.82  208.03   1-0.89250 0.83120-0.02850 0.60390-0.24250-0.42490
  -2   4  -911994.36  281.06   1-0.88320 0.83680 0.01480 0.58470-0.27030-0.46940
   2  -4   912073.61  294.92   1-0.15460 0.20160-0.94270 0.34290 0.03410 0.70580
  -2   4 -10 7399.35  216.10   1-0.87130 0.83970 0.06050 0.56300-0.29910-0.51280
  -2   3  12  544.78   56.19   1-0.91480 0.54970-0.45630 0.45170 0.38640 0.42360
   2  -3 -12  506.69   52.70   1 0.16910 0.19610 0.89650-0.89190-0.71540-0.09530
  -2   3  12  485.08   47.96   1-0.09310-0.27170-0.88550 0.88080 0.72970 0.08050
  -2   3  11  138.76   29.30   1-0.90350 0.55330-0.48520 0.50460 0.36500 0.37290
  -2   3  11   76.67   18.04   1-0.09370-0.25630-0.88780 0.90720 0.72640 0.01150
   2  -3 -11   93.24   22.05   1 0.16760 0.18280 0.89900-0.91850-0.71140-0.02710
  -2   3  10  242.58   34.61   1-0.89180 0.55640-0.51030 0.55380 0.34500 0.32060
  -2   3  10  176.61   26.41   1-0.09330-0.24180-0.88640 0.92990 0.72840-0.06270
   2  -3 -10  204.68   30.90   1 0.16780 0.16770 0.89860-0.94210-0.71200 0.04580
  -2   3   9 4894.34  151.54   1-0.88030 0.55980-0.53190 0.59940 0.32690 0.26640
   2  -3  -9 4804.47  142.48   1 0.17030 0.15040 0.89450-0.96200-0.71840 0.12450
   2  -3  -8 2104.37   84.76   1 0.17560 0.13030 0.88550-0.97700-0.73200 0.21030
  -2   3   8 2046.80   78.46   1 0.15680-0.46260 0.96220-0.87040-0.10100 0.62220
  -2   3   8 1964.59   89.00   1-0.86960 0.56390-0.54970 0.64140 0.31120 0.20990
  -2   3   7 7025.94  149.86   1 0.15320-0.44420 0.98370-0.86780-0.19880 0.64780
   2  -3  -7 6877.44  158.11   1 0.18430 0.10670 0.86940-0.98500-0.75420 0.30480
  -2   3   7 7159.81  173.33   1-0.86050 0.56960-0.56370 0.67940 0.29830 0.15060
  -2   3   6    1.07   12.54   1-0.85370 0.57770-0.57340 0.71320 0.28910 0.08750
   2  -3  -6   12.45    4.43   1 0.21010 0.06610 0.84430-0.98490-0.78300 0.40600
   2  -3  -6   -2.55    9.76   1 0.19730 0.07890 0.84280-0.98240-0.78660 0.40950
  -2   3   6   15.21    9.28   1 0.14700-0.42310 0.99600-0.85600-0.31220 0.68890
   2  -3  -5    8.35    7.48   1 0.21530 0.04600 0.80000-0.96370-0.83010 0.52530
  -2   3   5    8.29   10.03   1-0.85030 0.58910-0.57800 0.74190 0.28460 0.01980
   2  -3  -5   15.85    8.84   1 0.06490 0.19620 0.74260-0.90620-0.86950 0.56470
   2  -3  -5   25.26    5.38   1 0.43450-0.17310 0.82610-0.99060-0.72830 0.42350
  -2   3   5   12.94    7.63   1 0.13650-0.39770 0.99140-0.82730-0.44490 0.74950
   2  -3  -4 1509.23   57.75   1 0.13670 0.10950 0.68780-0.87550-0.91190 0.67950
   2  -3  -4 1585.21   35.73   1 0.63520-0.38870 0.75610-0.94450-0.62730 0.39470
   2  -3  -4 1424.45   54.90   1 0.23860 0.00780 0.73190-0.91950-0.88360 0.65100
  -2   3   4 1374.12   31.32   1-0.91060 0.66430-0.25490 0.44280-0.08790 0.32040
  -2   3   4 1493.76   62.24   1-0.85150 0.60520-0.57640 0.76430 0.28620-0.05400
  -2   3   4 1476.95   48.97   1 0.11910-0.36550 0.95480-0.76670-0.59800 0.83030
   2  -3  -3   53.91   11.51   1 0.26610-0.03450 0.62540-0.83710-0.94040 0.78010
  -2   3   3   34.88    6.10   1-0.00690-0.22480 0.81570-0.60340-0.79130 0.95170
  -2   3   3   30.99    6.79   1-0.89620 0.66470-0.38240 0.59430 0.00640 0.15390
  -2   3   3   37.34    9.52   1 0.09140-0.32300 0.86180-0.64970-0.76130 0.92130
   2  -3  -3   26.84   10.61   1 0.22710 0.00430 0.60570-0.81750-0.95150 0.79140
   2  -3  -3   21.71    5.44   1 0.76990-0.53820 0.66340-0.87570-0.51550 0.35510
   2  -3  -2  485.12   30.64   1 0.33190-0.11540 0.48930-0.72520-0.97550 0.88770
  -2   3   2  445.83   24.16   1 0.05180-0.26850 0.68770-0.45150-0.90150 0.98930
   2  -3  -2  471.80   22.55   1 0.84900-0.63220 0.57670-0.81290-0.41870 0.33050
  -2   3   2  500.29   25.26   1-0.88830 0.67160-0.41920 0.65510 0.03470 0.05340
  -2   3   2  474.84   30.46   1-0.87290 0.65630-0.54440 0.78050 0.31590-0.22820
  -2   3   1 1854.23   57.75   1-0.89500 0.69320-0.50400 0.76410 0.35020-0.33470
  -2   3   1 1735.87   54.40   1-0.88730 0.68550-0.42340 0.68340 0.03800-0.02220
   2  -3  -1 1790.88   60.01   1 0.44050-0.23880 0.33890-0.59890-0.96900 0.95350
   2  -3  -1 1937.30   52.90   1 0.89640-0.69440 0.50150-0.76160-0.33830 0.32220
  -2   3   0 1696.16   51.38   1-0.92240 0.73550-0.43310 0.71730 0.40270-0.45950
   2  -3   0 1791.13   56.56   1 0.92650-0.73930 0.43440-0.71840-0.26850 0.32460
  -2   3   0 1738.50   57.44   1-0.89010 0.70320-0.41130 0.69530 0.02860-0.08500
   2  -3   0 1641.70   59.17   1 0.53730-0.35050 0.16600-0.45010-0.92280 0.97960
  -2   3  -1  788.76   40.71   1-0.89490 0.72280-0.38930 0.69730 0.01170-0.14030
   2  -3   1  812.84   40.37   1 0.29780-0.12570-0.22580-0.08230-0.83640 0.96490
  -2   3  -1  854.41   32.47   1-0.94360 0.77150-0.30980 0.61810 0.47640-0.60540
   2  -3   1  916.68   41.60   1 0.94520-0.77290 0.37490-0.68290-0.20800 0.33620
   2  -3   2  199.45   21.36   1 0.26900-0.11180-0.42500 0.09290-0.70490 0.90570
  -2   3  -2  204.49   23.02   1-0.90010 0.74290-0.36070 0.69270-0.01010-0.19090
   2  -3   2  234.87   22.75   1 0.95700-0.79940 0.31920-0.65100-0.15220 0.35260
   2  -3   2  218.87   14.19   1-0.11760 0.27520-0.60320 0.27070-0.51940 0.72060
   2  -3   3 1559.65   61.83   1 0.23540-0.09300-0.57850 0.22250-0.56950 0.84270
   2  -3   3 1628.81   65.46   1 0.96330-0.82060 0.26730-0.62300-0.10100 0.37370
   2  -3   3 1512.58   29.25   1 0.45480-0.31200-0.46320 0.10670-0.62070 0.89420
  -2   3  -3 1558.39   64.89   1-0.90480 0.76250-0.32720 0.68320-0.03510-0.23800
   2  -3   3 1430.08   34.28   1-0.67520 0.81760-0.72520 0.36880 0.09680 0.17670
   2  -3   4    1.47    9.01   1 0.20160-0.07410-0.69250 0.31250-0.44300 0.78850
   2  -3   4   10.27   10.37   1 0.96540-0.83760 0.21710-0.59670-0.05220 0.39700
  -2   3  -4    8.08    9.01   1-0.90860 0.78120-0.28990 0.66990-0.06260-0.28290
   2  -3   5   -1.38   10.14   1 0.96400-0.85100 0.16820-0.57180-0.00530 0.42220
  -2   3  -5   27.25   15.41   1-0.91080 0.79830-0.24950 0.65350-0.09180-0.32590
   2  -3   5   -4.62   11.48   1 0.16970-0.05710-0.77660 0.37260-0.32910 0.74690
   2  -3   6 1769.41   82.87   1-0.15550 0.25350-0.88160 0.45330-0.11580 0.60600
  -2   3  -6 1855.72   82.29   1-0.91120 0.81360-0.20640 0.63450-0.12230-0.36760
   2  -3   6 1733.33   78.27   1 0.14030-0.04260-0.83910 0.41110-0.22740 0.71760
  -2   3  -7   49.62   18.61   1-0.90960 0.82670-0.16090 0.61300-0.15390-0.40830
   2  -3   7   28.19   16.74   1-0.15560 0.23870-0.91400 0.46160-0.04310 0.60560
   2  -3   8 2357.18  108.12   1-0.15480 0.22320-0.93920 0.46270 0.02380 0.61080
  -2   3  -8 2419.46  102.52   1-0.90550 0.83750-0.11330 0.58940-0.18640-0.44810
   2  -3   9  116.77   26.85   1-0.15350 0.20700-0.95870 0.45820 0.08630 0.62060
  -2   3  -9   97.85   24.31   1-0.89880 0.84570-0.06360 0.56370-0.21950-0.48720
   2  -3  10  933.88   75.73   1-0.15160 0.19030-0.97370 0.44910 0.14530 0.63380
  -2   3 -10  764.30   62.88   1-0.88920 0.85100-0.01180 0.53600-0.25320-0.52570
  -2   3 -11  435.60   48.56   1-0.87640 0.85300 0.04190 0.50620-0.28750-0.56370
   2  -2 -12 8912.76  237.02   1 0.13910 0.23280 0.93920-0.83550-0.63600-0.20770
  -2   2  12 8691.69  220.97   1-0.10810-0.26330-0.93620 0.83220 0.64260 0.20070
   2  -2 -1110359.56  246.68   1 0.13430 0.22270 0.94480-0.86510-0.62300-0.14840
  -2   2  1110335.31  247.70   1-0.87980 0.52290-0.53280 0.45290 0.32620 0.44480
  -2   2  11 9746.61  226.35   1-0.11030-0.24630-0.94250 0.86260 0.62860 0.14240
   2  -2 -1012780.22  267.38   1 0.13090 0.21130 0.94860-0.89290-0.61380-0.08530
  -2   2  1013007.75  273.93   1-0.86100 0.51890-0.56300 0.50720 0.29900 0.39970
   2  -2  -9 8278.95  196.70   1 0.12920 0.19810 0.95040-0.91870-0.60940-0.01750
  -2   2   9 8272.64  183.38   1-0.11240-0.21460-0.94850 0.91680 0.61420 0.01230
  -2   2   819471.70  333.86   1-0.82160 0.50930-0.61320 0.60560 0.24850 0.30570
  -2   2   819290.53  306.15   1-0.11200-0.20020-0.94740 0.93970 0.61700-0.06270
   2  -2  -819641.62  325.82   1 0.12990 0.18250 0.94960-0.94200-0.61120 0.05660
  -2   2   740709.66  530.52   1-0.11010-0.18720-0.94200 0.95830 0.62970-0.14770
  -2   2   740916.68  560.79   1-0.80230 0.50480-0.63350 0.64990 0.22580 0.25610
   2  -2  -740583.95  550.94   1 0.13360 0.16400 0.94550-0.96190-0.62140 0.13900
   2  -2  -641640.53  492.18   1-0.27720 0.55990 0.72110-0.76250-0.74480 0.33500
  -2   2   637950.80  429.03   1-0.86490 0.58210-0.49810 0.53870 0.09720 0.31280
   2  -2  -639731.46  523.42   1 0.14150 0.14120 0.93620-0.97670-0.64250 0.23240
   2  -2  -570319.73  781.78   1-0.14870 0.41660 0.77440-0.83970-0.77500 0.43730
   2  -2  -566598.87  798.65   1 0.15500 0.11290 0.91820-0.98260-0.67860 0.34080
  -2   2   564234.55  774.22   1 0.15370-0.42150 0.98190-0.91720-0.18880 0.52640
  -2   2   564575.96  805.80   1-0.76840 0.50060-0.66400 0.72860 0.18850 0.14900
  -2   2   566356.05  771.60   1-0.09800-0.16960-0.90310 0.96760 0.70330-0.36570
  -2   2   435940.52  444.67   1 0.14600-0.39900 0.99660-0.90780-0.32690 0.59220
   2  -2  -436947.39  462.58   1 0.17640 0.07660 0.88400-0.97250-0.73410 0.46850
  -2   2   435870.30  408.89   1-0.62700 0.37390 0.51730-0.42860-0.55040 0.81600
   2  -2  -437381.89  431.68   1 0.03580 0.21730 0.82460-0.91380-0.79290 0.52740
  -2   2   3 7938.71  110.21   1-0.65220 0.41400-0.80010 0.91270 0.37250-0.17920
  -2   2   3 8024.19  123.72   1 0.12960-0.36770 0.97990-0.86710-0.51260 0.70570
   2  -2  -3 7995.02  137.10   1 0.20790 0.03030 0.81860-0.93110-0.81240 0.61910
   2  -2  -3 7999.51  143.91   1 0.06960 0.16850 0.73940-0.85180-0.87250 0.67920
   2  -2  -3 8223.03  118.01   1 0.27790-0.03960 0.84430-0.95740-0.77170 0.57850
  -2   2   3 8169.27  150.27   1-0.74950 0.51140-0.67880 0.79150 0.16880 0.02420
   2  -2  -2 6540.14  100.25   1 0.50810-0.28470 0.80750-0.94440-0.69800 0.57690
   2  -2  -2 6304.22  110.89   1 0.24980-0.02640 0.69290-0.82950-0.90760 0.78650
  -2   2   2 6050.46   97.53   1-0.71380 0.49050-0.74410 0.88080 0.31500-0.19400
  -2   2   2 6512.82  121.87   1-0.75120 0.52800-0.67750 0.81420 0.17050-0.04980
  -2   2   2 6530.63   99.24   1 0.09390-0.31720 0.87140-0.73450-0.74930 0.87010
   2  -2  -2 6271.21  119.20   1 0.18550 0.03770 0.64540-0.78200-0.93530 0.81430
  -2   2   1  986.69   33.30   1-0.76050 0.55200-0.69020 0.85090 0.26340-0.21460
   2  -2  -1 1051.43   34.02   1 0.68270-0.47410 0.72900-0.88980-0.59330 0.54430
   2  -2  -1  928.26   38.72   1 0.32600-0.11770 0.49660-0.65720-0.97490 0.92620
  -2   2   1  932.81   37.58   1-0.76540 0.55700-0.66640 0.82720 0.18530-0.13680
  -2   2   018290.73  251.98   1-0.79740 0.60380-0.63750 0.82220 0.21540-0.23880
   2  -2   019232.91  250.68   1 0.79810-0.60430 0.63640-0.82110-0.48480 0.50800
  -2   2   018777.27  247.61   1-0.79810 0.60460-0.63760 0.82240 0.22110-0.24470
   2  -2   019374.00  263.88   1 0.46810-0.27470 0.29420-0.47890-0.96070 0.98440
   2  -2   146366.78  557.33   1 0.58060-0.40210 0.06870-0.27760-0.88140 0.97740
   2  -2   146754.61  556.81   1 0.86900-0.69010 0.54810-0.75670-0.38780 0.48320
  -2   2  -143219.61  535.49   1-0.82720 0.64850-0.58520 0.79390 0.16970-0.26540
   2  -2   145180.91  525.51   1 0.29940-0.12070-0.21080 0.00190-0.84460 0.94010
   2  -2   143781.45  509.44   1-0.53310 0.71180-0.77840 0.56940-0.02360 0.11950
  -2   2  -143302.13  514.99   1-0.85620 0.67750-0.56990 0.77890 0.29250-0.38840
   2  -2   266779.39  782.96   1 0.25900-0.09520-0.47640 0.24360-0.66330 0.83130
  -2   2  -266915.52  805.12   1-0.85150 0.68770-0.53280 0.76560 0.12570-0.29360
   2  -2   265841.90  733.51   1-0.44990 0.61370-0.79430 0.56130-0.08680 0.25490
   2  -2   271923.41  840.19   1 0.91260-0.74850 0.46820-0.70080-0.30350 0.47100
  -2   2  -271308.04  785.41   1-0.93190 0.76800-0.39680 0.62980 0.42650-0.59470
   2  -2   265474.38  742.81   1 0.11040 0.05370-0.57230 0.33920-0.58310 0.75130
  -2   2  -367349.68  794.29   1-0.87100 0.72210-0.48010 0.73690 0.08270-0.32290
   2  -2   370069.71  825.14   1 0.94030-0.79100 0.39300-0.64940-0.22620 0.46590
   2  -2   365486.02  728.96   1 0.58340-0.43410-0.39860 0.14140-0.61250 0.85290
   2  -2   432783.93  434.43   1 0.17520-0.04120-0.76340 0.48260-0.34850 0.66110
   2  -2   435123.54  472.00   1 0.95590-0.82140 0.32570-0.60610-0.15860 0.47050
  -2   2  -433858.68  455.91   1-0.88640 0.75230-0.42680 0.70760 0.04060-0.35300
   2  -2   544524.95  575.21   1-0.15560 0.27500-0.89310 0.58810-0.09130 0.47620
   2  -2   546862.15  614.36   1 0.96360-0.84400 0.26320-0.56750-0.09700 0.48110
   2  -2   544022.99  568.73   1 0.14110-0.02200-0.83750 0.53280-0.23030 0.61520
  -2   2  -544360.01  591.55   1-0.89800 0.77880-0.37280 0.67760-0.00090-0.38370
   2  -2   613602.74  248.31   1-0.15540 0.26000-0.92320 0.59420-0.01980 0.47690
   2  -2   613677.15  239.35   1 0.11160-0.00740-0.88850 0.55980-0.13100 0.58830
   2  -2   614321.61  257.51   1 0.96540-0.86060 0.20350-0.53170-0.03910 0.49540
  -2   2  -613598.81  248.07   1-0.90590 0.80160-0.31790 0.64670-0.04200-0.41490
  -2   2  -723589.02  377.29   1-0.91030 0.82090-0.26210 0.61490-0.08270-0.44650
   2  -2   723639.26  378.08   1-0.15440 0.24420-0.94600 0.59280 0.04420 0.48520
  -2   2  -815328.93  284.63   1-0.91120 0.83660-0.20520 0.58200-0.12310-0.47830
   2  -2   814605.94  288.64   1-0.15300 0.22800-0.96330 0.58610 0.10290 0.49870
   2  -2   910424.06  243.43   1-0.15110 0.21130-0.97640 0.57510 0.15770 0.51610
  -2   2  -910517.71  230.92   1-0.90860 0.84890-0.14710 0.54800-0.16340-0.51030
  -2   2 -10 8126.41  203.91   1-0.90230 0.85750-0.08770 0.51260-0.20350-0.54240
   2  -2  10 8089.00  221.03   1-0.14890 0.19420-0.98590 0.56060 0.20970 0.53640
  -2   2 -11 7522.43  202.29   1-0.89220 0.86220-0.02690 0.47580-0.24350-0.57460
   2  -2  11 7257.01  219.10   1-0.14620 0.17670-0.99240 0.54310 0.25940 0.55890
  -2   1  12 1798.17   95.76   1-0.12040-0.25760-0.96950 0.76630 0.55390 0.32240
  -2   1  11  412.76   45.84   1-0.85290 0.48940-0.57450 0.39540 0.28800 0.51600
   2  -1 -11  456.01   48.34   1 0.10170 0.26180 0.97500-0.79620-0.53350-0.27090
   2  -1 -11  518.89   51.83   1-0.22190 0.58530 0.87440-0.69400-0.60490-0.19930
  -2   1  11  426.67   43.53   1-0.12350-0.23970-0.97650 0.79730 0.52790 0.27610
  -2   1  10  163.52   28.76   1-0.82510 0.47650-0.60930 0.45420 0.25270 0.47910
   2  -1 -10   73.49   19.73   1 0.09440 0.25440 0.98010-0.82530-0.51280-0.21930
   2  -1 -10  140.01   27.18   1-0.23270 0.58130 0.87630-0.72010-0.59200-0.14000
  -2   1  10  113.09   22.68   1-0.12620-0.22210-0.98190 0.82690 0.50390 0.22790
  -2   1   9 2016.95   83.70   1-0.12850-0.20500-0.98600 0.85500 0.48250 0.17710
   2  -1  -9 2013.00   89.64   1-0.24010 0.57380 0.87750-0.74540-0.58290-0.07680
   2  -1  -9 2015.71   89.98   1 0.08810 0.24580 0.98400-0.85310-0.49510-0.16480
  -2   1   9 2032.40   91.32   1-0.79520 0.46140-0.64030 0.50930 0.21780 0.44180
  -2   1   8  995.23   53.98   1-0.13030-0.18840-0.98890 0.88200 0.46470 0.12260
   2  -1  -8 1050.28   60.11   1-0.24330 0.56210 0.87800-0.77000-0.57910-0.00840
  -2   1   8 1079.60   62.23   1-0.76340 0.44450-0.66810 0.56110 0.18320 0.40410
   2  -1  -8  943.92   56.41   1 0.08320 0.23580 0.98660-0.87980-0.48120-0.10640
   2  -1  -7 2315.53   84.93   1-0.24090 0.54490 0.87760-0.79370-0.58200 0.06680
  -2   1   7 2204.26   85.29   1-0.73000 0.42590-0.69260 0.60970 0.14910 0.36600
   2  -1  -7 2271.20   56.37   1-0.43210 0.73640 0.70640-0.62370-0.62720 0.11190
  -2   1   7 2269.54   76.88   1-0.13160-0.17230-0.99070 0.90780 0.45220 0.06290
  -2   1   6   18.96   11.07   1-0.69540 0.40620-0.71420 0.65540 0.11560 0.32720
   2  -1  -6   21.44    9.67   1-0.23100 0.52020 0.87600-0.81620-0.59400 0.15110
   2  -1  -5  536.78   33.56   1 0.08350 0.19090 0.98650-0.95170-0.48220 0.11130
  -2   1   5  485.52   28.23   1-0.13120-0.14300-0.99020 0.95540 0.45600-0.08540
   2  -1  -5  507.77   33.82   1-0.21030 0.48460 0.87200-0.83630-0.61860 0.24780
  -2   1   5  526.05   36.03   1-0.65990 0.38550-0.73290 0.69810 0.08290 0.28770
  -2   1   4   17.08    9.38   1-0.62390 0.36440-0.74890 0.73820 0.05120 0.24720
   2  -1  -4   14.30    7.46   1 0.09340 0.16630 0.98080-0.97010-0.51000 0.21150
  -2   1   4   10.51    6.16   1-0.12810-0.13140-0.98520 0.97450 0.48690-0.18850
  -2   1   4   11.77    4.53   1-0.79440 0.53470 0.26010-0.27070-0.41770 0.71620
   2  -1  -3  907.20   31.15   1-0.19460 0.43950 0.75720-0.77100-0.76590 0.53970
  -2   1   3  860.62   40.47   1-0.58820 0.34350-0.76220 0.77560 0.02100 0.20510
  -2   1   3  873.31   28.74   1-0.11940-0.12520-0.96710 0.98050 0.56170-0.33560
   2  -1  -3  823.63   34.06   1 0.11350 0.13120 0.96560-0.97890-0.56640 0.34010
  -2   1   3  847.78   26.14   1-0.57190 0.32700 0.57910-0.56570-0.57810 0.80440
   2  -1  -2  772.41   27.42   1 0.01740 0.21260 0.82100-0.85870-0.79240 0.63840
   2  -1  -2  716.72   27.94   1 0.15190 0.07810 0.92270-0.96000-0.67020 0.51610
  -2   1   2  769.80   35.04   1-0.55390 0.32400-0.77280 0.81030-0.00710 0.16100
   2  -1  -2  725.31   21.95   1-0.14880 0.37860-0.98600 0.94860 0.21020-0.36400
  -2   1   2  747.28   21.80   1 0.15310-0.38290 0.98450-0.94690-0.20330 0.35730
   2  -1  -2  751.98   21.73   1 0.09880 0.13110 0.88950-0.92710-0.72440 0.57050
   2  -1  -1  438.14   12.27   1-0.11520 0.33020-0.95650 0.89500 0.59360-0.67530
   2  -1  -1  412.01   19.88   1 0.27240-0.05720 0.84450-0.90610-0.77280 0.69100
   2  -1  -1  361.09   17.32   1 0.22010-0.00500 0.78730-0.84870-0.84140 0.75960
  -2   1   1  416.09   24.14   1-0.52270 0.30770-0.78090 0.84240-0.03170 0.11340
  -2   1   1  412.58   11.95   1 0.12110-0.33620 0.96030-0.89870-0.58270 0.66430
  -2   1   1  414.23   17.89   1 0.11980-0.33490 0.95990-0.89850-0.58370 0.66540
   2  -1  -1  426.02   22.20   1 0.14390 0.07110 0.68190-0.74320-0.91560 0.83390
  -2   1   0  261.79   17.23   1-0.49830 0.29810-0.78620 0.87180-0.05060 0.06000
   2  -1   0  262.20   16.59   1 0.50800-0.30760 0.80750-0.89310-0.69810 0.68850
  -2   1   0  266.80   12.53   1 0.23540-0.43560 0.74240-0.65690-0.87640 0.88590
   2  -1   0  238.28   16.67   1 0.34670-0.14670 0.47080-0.55620-0.97680 0.96730
   2  -1   1 1217.53   38.03   1 0.53510-0.34990 0.17050-0.28000-0.92450 0.98730
   2  -1   1 1145.89   38.32   1 0.68470-0.49920 0.72770-0.83710-0.59180 0.65430
   2  -1   1 1119.74   31.83   1-0.14890 0.33420-0.78680 0.67720-0.28380 0.34660
  -2   1  -1 1091.25   37.93   1-0.64730 0.46190-0.80390 0.91340 0.37660-0.43930
   2  -1   1 1120.75   30.07   1 0.29460-0.10920-0.25460 0.14500-0.82010 0.88270
  -2   1  -1 1129.35   31.57   1-0.48820 0.30290-0.78810 0.89780-0.05820-0.00460
   2  -1   2  199.92   17.52   1 0.80300-0.63230 0.63130-0.76460-0.47910 0.61380
  -2   1  -2  205.87   10.86   1-0.51350 0.34300-0.78300 0.91670-0.03890-0.09620
  -2   1  -2  217.63   15.17   1 0.29570-0.46610-0.24470 0.37830-0.82570 0.69080
  -2   1  -2  174.34   17.09   1-0.72620 0.55570-0.73090 0.86440 0.30210-0.43700
   2  -1   2  195.59   14.12   1 0.22070-0.05030-0.63170 0.49810-0.51380 0.64890
   2  -1   2  203.24   14.25   1 0.35460-0.18400-0.50350 0.36970-0.61780 0.75300
  -2   1  -2  182.18   13.42   1-0.08170-0.08890-0.60040 0.73420-0.53140 0.39620
   2  -1   3   58.98    7.55   1 0.68650-0.53070-0.33340 0.17560-0.59340 0.80080
  -2   1  -3   70.23    8.22   1 0.11240-0.26830-0.57190 0.72970-0.58350 0.37610
   2  -1   3   43.38   10.53   1-0.15560 0.31130-0.90940 0.75180-0.05400 0.26140
   2  -1   3   65.39   10.31   1 0.16250-0.00700-0.79310 0.63560-0.30390 0.51120
   2  -1   3   52.34   10.79   1 0.87590-0.72010 0.53720-0.69440-0.37610 0.58300
  -2   1  -3   46.81   10.97   1-0.78420 0.62860-0.65760 0.81510 0.23340-0.44050
   2  -1   4 5085.29  101.13   1 0.12180 0.01880-0.87210 0.69060-0.16510 0.44480
   2  -1   4 5296.61  109.38   1-0.15500 0.29590-0.93480 0.75300 0.01120 0.26840
   2  -1   4 5501.41  118.13   1 0.92050-0.77950 0.44960-0.63080-0.28420 0.56320
  -2   1  -4 5202.43  113.67   1-0.82720 0.68640-0.58530 0.76680 0.16980-0.44920
   2  -1   4 5193.05   84.70   1 0.91860-0.77750-0.10100-0.08080-0.47030 0.74990
  -2   1  -4 5234.99   83.19   1 0.29520-0.43630-0.52390 0.70580-0.61280 0.33310
  -2   1  -5  444.09   32.01   1-0.85890 0.73300-0.51430 0.71980 0.11040-0.46210
   2  -1   5  417.39   31.45   1-0.15400 0.28000-0.95300 0.74720 0.06650 0.28530
   2  -1   5  390.11   30.23   1 0.94680-0.82060 0.36860-0.57370-0.20160 0.55280
  -2   1  -5  421.40   18.63   1 0.43880-0.56510-0.47020 0.67600-0.62080 0.26890
   2  -1   6 1364.79   61.41   1-0.15260 0.26380-0.96680 0.73690 0.11630 0.30780
  -2   1  -6 1420.94   61.81   1-0.88180 0.77080-0.44430 0.67390 0.05430-0.47820
   2  -1   6 1496.92   63.90   1 0.96060-0.84920 0.29390-0.52280-0.12720 0.55050
  -2   1  -6 1491.57   39.05   1 0.53480-0.64630-0.42490 0.65480-0.61740 0.19330
  -2   1  -7  108.68   10.67   1 0.59020-0.68680-0.39470 0.64860-0.61160 0.11530
   2  -1   7  108.37   19.03   1 0.96530-0.86880 0.22420-0.47710-0.05910 0.55470
  -2   1  -7   99.13   18.42   1-0.89760 0.80140-0.37510 0.62870 0.00090-0.49700
   2  -1   7  115.78   20.41   1-0.15090 0.24730-0.97740 0.72350 0.16270 0.33370
   2  -1   8  378.33   35.19   1 0.96340-0.88160 0.15850-0.43520 0.00410 0.56370
  -2   1  -8  353.73   33.15   1-0.90710 0.82590-0.30630 0.58390-0.05050-0.51790
   2  -1   8  306.03   34.15   1-0.14900 0.23060-0.98550 0.70750 0.20680 0.36180
  -2   1  -9  515.64   43.11   1-0.91110 0.84480-0.23750 0.53910-0.10030-0.54040
   2  -1   9  591.25   51.17   1-0.14680 0.21350-0.99130 0.68930 0.24940 0.39140
   2  -1  10  185.67   31.95   1-0.14440 0.19630-0.99520 0.66910 0.29100 0.42210
  -2   1 -10  192.65   30.44   1-0.91000 0.85850-0.16840 0.49400-0.14880-0.56410
   2  -1  11  438.40   48.01   1-0.14160 0.17870-0.99700 0.64690 0.33170 0.45360
  -2   1 -11  493.08   45.05   1-0.90370 0.86710-0.09860 0.44820-0.19620-0.58890
  -2   1 -12  104.75   25.88   1-0.46330 0.44150 0.85020-0.47600-0.24510-0.61250
  -2   0  1210041.21  251.59   1-0.12990-0.25480-0.98820 0.68580 0.46960 0.43980
   2   0 -1113839.60  298.94   1-0.27530 0.64550 0.88170-0.60220-0.53850-0.29880
  -2   0  1112258.11  272.53   1-0.13350-0.23630-0.99310 0.71470 0.43190 0.40520
  -2   0  1013081.51  269.81   1-0.13680-0.21810-0.99610 0.74180 0.39410 0.37080
   2   0 -1013727.73  287.96   1-0.29170 0.64700 0.88270-0.62740-0.51690-0.24820
  -2   0  1013771.19  277.73   1-0.78650 0.43130-0.64840 0.39390 0.20810 0.55670
   2   0  -9 7429.56  189.76   1-0.30570 0.64620 0.88310-0.65190-0.49780-0.19500
  -2   0   9 7115.67  176.30   1-0.13990-0.20030-0.99720 0.76700 0.35590 0.33670
  -2   0   9 7426.17  184.12   1-0.74450 0.40410-0.68250 0.45210 0.16370 0.52900
  -2   0   8 3880.96  116.76   1-0.14260-0.18270-0.99660 0.79040 0.31730 0.30300
   2   0  -8 4161.55  127.74   1-0.31710 0.64270 0.88300-0.67590-0.48200-0.13860
   2   0  -8 4171.57   99.13   1-0.57780 0.90360 0.57290-0.36690-0.57540-0.04520
  -2   0   8 4150.56  125.82   1-0.69850 0.37300-0.71240 0.50610 0.11850 0.50190
   2   0  -7 7261.92  134.85   1-0.57920 0.89020 0.57130-0.38930-0.57470 0.02640
  -2   0   7 6772.64  152.61   1-0.14520-0.16540-0.99420 0.81200 0.27820 0.26990
   2   0  -7 7226.12  165.55   1-0.32510 0.63590 0.88280-0.69990-0.47060-0.07770
  -2   0   610346.91  186.00   1-0.14740-0.14820-0.99000 0.83190 0.23810 0.23770
   2   0  -610671.72  202.53   1-0.32880 0.62470 0.88270-0.72380-0.46540-0.01060
   2   0  -610978.46  171.90   1-0.56810 0.86410 0.58310-0.42510-0.57980 0.10370
  -2   0   610478.21  200.84   1-0.59350 0.29770-0.76040 0.60220 0.02540 0.45050
  -2   0   528337.40  398.39   1-0.53360 0.25260-0.77820 0.64420-0.02320 0.42690
   2   0  -530273.21  373.33   1-0.54000 0.82120 0.61150-0.47760-0.59170 0.18790
   2   0  -477275.05  896.73   1-0.31430 0.58050 0.88310-0.77240-0.48590 0.15440
   2   0  -478337.74  877.63   1-0.48820 0.75460 0.65970-0.54980-0.61060 0.27900
  -2   0   471735.86  834.04   1-0.15130-0.11470-0.97530 0.86530 0.15260 0.17880
  -2   0   367695.55  766.51   1-0.15300-0.09820-0.96340 0.87750 0.10350 0.15570
   2   0  -371697.43  827.98   1-0.28690 0.53830 0.88240-0.79590-0.52330 0.26400
   2   0  -372903.79  817.83   1-0.40300 0.65450 0.72850-0.64260-0.63430 0.37500
  -2   0   280013.05  903.90   1-0.15450-0.08190-0.94510 0.88320 0.04150 0.14540
  -2   0   278788.38  926.91   1-0.31130 0.07490-0.80220 0.74030-0.18290 0.36990
   2   0  -289876.01  992.88   1-0.23130 0.46780 0.87600-0.81370-0.59370 0.40670
   2   0  -291345.63 1009.32   1-0.32580 0.56240 0.69680-0.63520-0.72930 0.54240
   2   0  -137922.61  452.27   1-0.13950 0.36130 0.77760-0.74000-0.77650 0.66180
  -2   0   136799.83  405.78   1-0.15560-0.06590-0.90210 0.86440-0.07110 0.18570
  -2   0   135541.21  436.19   1-0.21590-0.00570-0.79610 0.75830-0.24360 0.35830
   2   0  -136270.95  422.04   1 0.09930 0.12240-0.90660 0.94430-0.09040-0.02450
   2   0   048436.69  533.56   1 0.10340 0.10340-0.90080 0.91450-0.10380 0.06120
   2   0   050421.26  551.91   1 0.10340 0.10340 0.97380-0.96010-0.53820 0.49570
   2   0   050827.25  583.63   1 0.10210 0.10480 0.83530-0.82160-0.79220 0.74970
   2   0   050833.98  571.85   1 0.10340 0.10340 0.71440-0.70050-0.89340 0.85080
  -2   0   046900.91  562.79   1-0.10330-0.10330-0.60220 0.58860-0.52430 0.56660
   2   0   118187.10  208.86   1 0.15510 0.03690 0.97510-0.98550-0.15430 0.18410
  -2   0  -117864.60  210.50   1 0.11590-0.30780 0.94570-0.93540-0.62110 0.59130
  -2   0  -117998.75  206.53   1-0.15160-0.04030-0.97350 0.98380 0.14440-0.17420
   2   0   117919.65  221.64   1 0.44000-0.24810 0.33950-0.34980-0.96920 0.99890
   2   0   118220.94  209.51   1-0.11270 0.30460-0.94950 0.93910 0.61190-0.58210
   2   0   117620.16  235.84   1 0.36290-0.17070 0.83780-0.84800-0.75140 0.78100
  -2   0  -117438.26  230.93   1 0.10190-0.29390-0.57400 0.58450-0.58120 0.55130
  -2   0  -118961.60  224.80   1 0.23220-0.42410 0.60060-0.59040-0.95320 0.92350
   2   0   272523.18  827.20   1 0.58290-0.40560 0.78060-0.81470-0.65970 0.76150
  -2   0  -267992.52  764.15   1-0.15450-0.02260-0.94570 0.98010 0.04330-0.14540
  -2   0  -272307.22  811.98   1 0.52660-0.70360 0.18760-0.15330-0.93060 0.82850
  -2   0  -270394.05  783.19   1 0.14200-0.31910 0.99640-0.96200-0.38090 0.27890
   2   0   267250.31  768.83   1-0.13830 0.31540-0.99690 0.96250 0.37560-0.27360
  -2   0  -271638.70  774.51   1 0.21170-0.38870-0.66150 0.69570-0.48020 0.37810
  -2   0  -270448.82  794.60   1 0.30470-0.48180-0.52080 0.55530-0.61370 0.51160
   2   0   356605.00  672.80   1 0.74080-0.57830 0.68800-0.74600-0.54410 0.71810
   2   0   353807.17  632.93   1-0.14370 0.30590-0.99580 0.93740 0.30160-0.12730
  -2   0  -356455.70  632.19   1 0.16860-0.33070-0.77930 0.83750-0.32510 0.15070
  -2   0  -357324.00  649.36   1 0.47780-0.64010-0.45280 0.51130-0.62030 0.44600
  -2   0  -443636.66  528.77   1-0.70220 0.55480-0.75580 0.83810 0.32670-0.57310
   2   0   444896.74  549.05   1 0.84170-0.69410 0.58640-0.66820-0.42930 0.67540
   2   0   443213.67  517.23   1-0.14510 0.29250-0.99430 0.91180 0.27980-0.03320
  -2   0  -443574.18  512.78   1 0.60580-0.75330-0.38560 0.46810-0.60940 0.36280
  -2   0  -443996.02  501.43   1-0.94430 0.79690-0.26230 0.34490 0.49980-0.74620
  -2   0  -546429.47  570.34   1-0.77430 0.64180-0.67170 0.77790 0.24620-0.56480
   2   0   546945.38  594.18   1 0.90420-0.77140 0.48620-0.59200-0.32220 0.64060
   2   0   546307.21  564.47   1-0.14500 0.27760-0.99440 0.88780 0.28030 0.03840
  -2   0  -546821.05  552.99   1 0.69030-0.82300-0.33070 0.43730-0.59240 0.27360
  -2   0  -547263.13  533.13   1-0.85670 0.72420-0.56920 0.67570 0.29320-0.61180
  -2   0  -611738.47  173.67   1 0.74130-0.85920-0.29230 0.42290-0.57720 0.18610
  -2   0  -611773.33  198.04   1-0.82650 0.70890-0.58660 0.71680 0.17090-0.56180
   2   0   611316.45  199.44   1-0.14430 0.26210-0.99530 0.86470 0.29240 0.09860
  -2   0  -611367.09  152.85   1-0.67920 0.56150-0.72310 0.85380 0.10050-0.49140
   2   0   612253.65  208.53   1 0.94040-0.82240 0.39250-0.52220-0.22570 0.61620
  -2   0  -718765.25  289.50   1-0.86340 0.76060-0.50220 0.65650 0.10060-0.56370
   2   0   719060.21  298.62   1 0.95880-0.85560 0.30750-0.46110-0.14070 0.60330
   2   0   718082.39  292.38   1-0.14310 0.24600-0.99630 0.84170 0.31120 0.15210
  -2   0  -719152.48  260.62   1 0.76880-0.87190-0.26950 0.42410-0.56700 0.10370
  -2   0  -813583.44  237.84   1-0.88830 0.80040-0.41900 0.59730 0.03450-0.56990
   2   0   813820.98  245.21   1 0.96530-0.87700 0.22860-0.40610-0.06330 0.59820
   2   0   812823.55  244.86   1-0.14150 0.22960-0.99710 0.81840 0.33410 0.20140
  -2   0  -813820.39  206.94   1 0.77980-0.86810-0.25990 0.43850-0.56250 0.02690
  -2   0  -913622.73  245.43   1-0.90360 0.83060-0.33680 0.53910-0.02800-0.57970
   2   0   913105.00  258.33   1-0.13960 0.21290-0.99720 0.79440 0.35990 0.24790
   2   0  1012694.77  267.15   1-0.13730 0.19590-0.99640 0.76960 0.38770 0.29230
  -2   0 -1013452.07  251.88   1-0.91060 0.85250-0.25540 0.48170-0.08750-0.59240
  -2   0 -1013307.19  258.10   1-0.48130 0.42300 0.84100-0.61400-0.21060-0.46940
   2   0  11 9930.71  239.64   1-0.13480 0.17850-0.99450 0.74360 0.41690 0.33540
  -2   0 -11 9589.67  222.41   1-0.45320 0.40980 0.85480-0.60370-0.26390-0.48840
  -2   0 -12 8579.51  218.94   1-0.42490 0.39630 0.86550-0.59040-0.31430-0.51020
   2   0  12 8741.88  233.69   1-0.13210 0.16090-0.99130 0.71640 0.44720 0.37730
  -2   0 -13 7570.92  212.72   1-0.39600 0.38230 0.87360-0.57430-0.36270-0.53410
  -2  -1  11  426.77   47.26   1-0.14060-0.23580-0.99720 0.61960 0.34650 0.52360
   2   1 -10  567.93   53.30   1-0.33860 0.70080 0.88210-0.52770-0.45120-0.34700
  -2  -1  10  493.26   48.23   1-0.14400-0.21760-0.99560 0.64200 0.29700 0.50090
  -2  -1   9  352.83   37.85   1-0.69310 0.34620-0.71550 0.38580 0.11350 0.61220
   2   1  -9  251.55   33.87   1-0.35760 0.70490 0.88030-0.55000-0.42290-0.30290
  -2  -1   9  281.49   35.24   1-0.14700-0.19970-0.99080 0.66130 0.24510 0.48050
   2   1  -8  485.79   44.19   1-0.37500 0.70740 0.87780-0.57160-0.39620-0.25740
   2   1  -8  554.31   38.24   1-0.62910 0.96160 0.51470-0.20940-0.54930-0.10430
  -2  -1   8  501.36   43.58   1-0.63200 0.29980-0.74550 0.43990 0.05820 0.59530
  -2  -1   8  445.77   39.99   1-0.14980-0.18210-0.98260 0.67720 0.19000 0.46340
  -2  -1   7  175.97   25.28   1-0.56420 0.24690-0.76990 0.48830 0.00120 0.58000
   2   1  -7  136.90   21.96   1-0.39050 0.70810 0.87480-0.59280-0.37160-0.20980
   2   1  -7  133.42   17.46   1-0.63710 0.95470 0.50490-0.22370-0.54470-0.03660
  -2  -1   7  155.18   23.66   1-0.15210-0.16500-0.97020 0.68880 0.13040 0.45080
  -2  -1   6 1011.76   52.07   1-0.15400-0.14820-0.95230 0.69500 0.06450 0.44440
   2   1  -6 1111.31   48.92   1-0.63720 0.93990 0.50490-0.24760-0.54470 0.03560
   2   1  -6 1110.32   56.87   1-0.40390 0.70670 0.87160-0.61370-0.34970-0.15940
  -2  -1   6 1100.35   56.42   1-0.48890 0.18650-0.78800 0.53050-0.05770 0.56670
   2   1  -5  540.04   36.26   1-0.41460 0.70240 0.86870-0.63490-0.33200-0.10490
  -2  -1   5  518.15   34.23   1-0.15530-0.13210-0.92670 0.69340-0.01080 0.44750
  -2  -1   5  505.88   36.05   1-0.40520 0.11760-0.79920 0.56580-0.11890 0.55570
   2   1  -5  458.36   29.26   1-0.62740 0.91530 0.51670-0.28350-0.55020 0.11340
  -2  -1   4  159.86   19.13   1-0.31150 0.03870-0.80220 0.59290-0.18280 0.54730
  -2  -1   4   79.46   13.27   1-0.15560-0.11700-0.88870 0.67950-0.10090 0.46530
   2   1  -4  140.28   16.28   1-0.60480 0.87780 0.54310-0.33390-0.56230 0.19770
   2   1  -4  116.84   16.69   1-0.42140 0.69440 0.86670-0.65690-0.32030-0.04430
   2   1  -3 8831.68  151.85   1-0.42230 0.68050 0.86630-0.68080-0.31870 0.02630
  -2  -1   3 8176.02  151.26   1-0.20620-0.05170-0.79500 0.60980-0.24950 0.54180
   2   1  -3 9125.47  148.19   1-0.56430 0.82240 0.58700-0.40180-0.58140 0.28910
   2   1  -2 1774.05   50.67   1-0.41300 0.65630 0.86920-0.70770-0.33460 0.11450
   2   1  -2 1750.11   51.21   1-0.49890 0.74220 0.65020-0.48900-0.60700 0.38690
  -2  -1   2 1817.03   51.08   1 0.10820-0.35140-0.89380 0.73280-0.11960 0.33970
  -2  -1   2 1804.75   56.39   1-0.08770-0.15540-0.77490 0.61370-0.31880 0.53880
   2   1  -1  889.44   29.83   1-0.38170 0.61020 0.87660-0.73920-0.38560 0.23780
   2   1  -1  889.44   33.26   1-0.39970 0.62810 0.73090-0.59380-0.63510 0.48730
  -2  -1   1  895.09   30.29   1 0.14350-0.37180-0.83290 0.69590-0.23850 0.38630
  -2  -1   1  858.53   36.08   1-0.07150-0.15650-0.59940 0.46260-0.53470 0.68220
   2   1   0 1058.63   29.81   1 0.28640-0.07300-0.31780 0.43080-0.78120 0.70570
   2   1   0 1021.83   35.68   1-0.22420 0.43770 0.74500-0.63200-0.75910 0.68370
   2   1   0 1036.20   26.70   1-0.28890 0.50250 0.88250-0.76930-0.52060 0.44500
  -2  -1   0 1032.26   27.69   1 0.20040-0.41370-0.69610 0.58310-0.43850 0.51400
  -2  -1   0 1009.85   37.04   1 0.13840-0.35160-0.56640 0.45350-0.58890 0.66420
  -2  -1  -1 2463.70   42.68   1 0.29290-0.49130-0.26860 0.17960-0.81180 0.81490
   2   1   1 2508.68   37.63   1 0.07060 0.12800 0.73860-0.64950-0.87310 0.86980
   2   1   1 2469.94   47.33   1 0.06430 0.13420 0.74640-0.65750-0.86650 0.86320
  -2  -1  -1 2496.33   37.96   1-0.42510 0.22640 0.86550-0.95460-0.31390 0.31720
   2   1   1 2454.18   56.69   1 0.00350 0.19520 0.81800-0.72890-0.79180 0.78860
  -2  -1  -1 2430.20   59.33   1 0.34000-0.53840-0.50880 0.42000-0.61680 0.61990
   2   1   2  930.55   28.42   1 0.11520 0.06840 0.94390-0.87900-0.62550 0.69440
  -2  -1  -2  878.77   27.98   1-0.11140-0.07230-0.94580 0.88090 0.62090-0.68990
   2   1   2  882.98   32.06   1 0.26570-0.08180 0.84460-0.77940-0.77410 0.84300
   2   1   2  919.93   21.58   1 0.14820 0.03550 0.92760-0.86280-0.66040 0.72950
  -2  -1  -2  857.82   33.42   1 0.51100-0.69460-0.43690 0.37210-0.61900 0.54980
   2   1   3   40.39    8.70   1-0.10240 0.27120-0.91780 0.95860 0.67840-0.53720
   2   1   3   49.79    9.32   1 0.13820 0.03070 0.99340-0.95250-0.42650 0.56770
  -2  -1  -3   30.39    8.12   1 0.63980-0.80860-0.36470 0.32390-0.60370 0.46230
   2   1   3   34.61    8.04   1 0.50940-0.34030 0.80710-0.76580-0.69750 0.83860
  -2  -1  -3   34.37    6.66   1 0.17610-0.34490 0.88460-0.92540-0.73320 0.59190
   2   1   4 1757.49   51.60   1 0.69580-0.54160 0.72060-0.70320-0.58300 0.79630
   2   1   4 1823.39   52.46   1 0.14880 0.00520 0.99420-0.97740-0.28350 0.49690
   2   1   4 1733.52   51.91   1-0.11720 0.27130-0.96160 0.97840 0.57890-0.36540
  -2  -1  -4 1752.07   45.59   1 0.11820-0.27220 0.96140-0.97820-0.57920 0.36560
  -2  -1  -4 1740.50   51.42   1 0.72810-0.88210-0.30270 0.28590-0.58160 0.36800
   2   1   5  214.83   20.09   1 0.15420-0.01510 0.97960-0.98680-0.17590 0.46160
   2   1   5  205.82   19.59   1-0.12430 0.26350-0.97800 0.97070 0.52150-0.23580
   2   1   5  206.24   19.11   1 0.82020-0.68090 0.61240-0.61890-0.45790 0.74340
  -2  -1  -5  211.68   18.57   1 0.78450-0.92370-0.25560 0.26290-0.56050 0.27460
  -2  -1  -5  211.55   17.66   1 0.09100-0.23020 0.98220-0.97500-0.50340 0.21760
  -2  -1  -6 1728.83   57.46   1-0.72090 0.59660-0.73670 0.76760 0.30770-0.66560
   2   1   6 1658.78   60.86   1 0.15710-0.03280 0.95920-0.99040-0.08970 0.44760
  -2  -1  -6 1705.48   55.30   1 0.81840-0.94290-0.22350 0.25480-0.54420 0.18610
   2   1   6 1828.07   60.60   1 0.89590-0.77140 0.50240-0.53280-0.33920 0.69680
   2   1   6 1643.71   60.98   1-0.12760 0.25200-0.98440 0.95310 0.49130-0.13330
  -2  -1  -7  176.68   19.55   1-0.48850 0.37890 0.83680-0.78130-0.19630-0.23390
   2   1   7  211.25   22.95   1 0.93880-0.82910 0.39780-0.45210-0.23110 0.66090
  -2  -1  -7  196.23   21.00   1-0.79480 0.68530-0.64160 0.69660 0.21900-0.64920
   2   1   7  190.40   22.94   1-0.12890 0.23850-0.98670 0.93130 0.47840-0.04820
  -2  -1  -7  221.37   20.67   1 0.83680-0.94650-0.20460 0.25990-0.53400 0.10370
  -2  -1  -8  173.69   21.09   1-0.46590 0.37110 0.84900-0.76930-0.24020-0.26230
   2   1   8  221.40   23.82   1 0.95950-0.86460 0.30250-0.38070-0.13560 0.63760
  -2  -1  -8  236.29   24.85   1-0.84660 0.75200-0.54430 0.62330 0.13520-0.63760
  -2  -1  -8  176.43   19.76   1 0.84420-0.93910-0.19670 0.27600-0.52960 0.02700
   2   1   8  158.43   22.04   1-0.12910 0.22380-0.98700 0.90750 0.47700 0.02550
   2   1   9 2591.94   96.66   1-0.12840 0.20840-0.98580 0.88230 0.48350 0.09120
   2   1   9 2709.51   89.88   1 0.96540-0.88540 0.21400-0.31610-0.04920 0.62340
  -2  -1  -9 2539.48   86.82   1-0.44320 0.36320 0.85890-0.75520-0.28210-0.29260
  -2  -1  -9 2747.88   88.54   1-0.88110 0.80140-0.44700 0.55000 0.05650-0.63110
  -2  -1  -9 2696.51   81.39   1 0.84330-0.92340-0.19770 0.30100-0.53010-0.04460
  -2  -1 -10    5.79    9.15   1 0.83540-0.90070-0.20610 0.33340-0.53480-0.11220
  -2  -1 -10    5.38   13.08   1 0.08400-0.14890 0.98620-0.85880-0.48350-0.16360
  -2  -1 -10   17.42   15.03   1-0.42000 0.35490 0.86710-0.73920-0.32270-0.32420
   2   1  10   -8.54   14.89   1-0.12710 0.19220-0.98360 0.85600 0.49560 0.15140
   2   1  11 3322.30  125.83   1-0.12540 0.17570-0.98020 0.82860 0.51170 0.20750
  -2  -1 -11 3311.86  115.26   1-0.39610 0.34590 0.87350-0.72160-0.36250-0.35670
  -2  -1 -11 3357.46  121.14   1 0.09090-0.14090 0.98230-0.83090-0.50300-0.21640
  -2  -1 -12   97.55   24.44   1 0.09880-0.13400 0.97720-0.80170-0.52530-0.26630
  -2  -1 -12   72.62   21.44   1-0.37150 0.33610 0.87840-0.70230-0.40170-0.38980
   2   1  12   82.10   25.62   1-0.12320 0.15860-0.97570 0.80000 0.53100 0.26050
  -2  -1 -13  246.64   38.89   1 0.10760-0.12790 0.97060-0.77110-0.54980-0.31410
  -2  -1 -13  205.84   33.65   1-0.34600 0.32540 0.88150-0.68130-0.44040-0.42340
   2   2 -1013401.71  299.05   1-0.37450 0.74340 0.87790-0.42440-0.39700-0.43420
  -2  -2  1012452.91  283.99   1-0.14850-0.21960-0.98700 0.53420 0.21670 0.61430
  -2  -2   918117.44  345.45   1-0.15120-0.20210-0.97580 0.54700 0.15500 0.60370
   2   2  -919393.12  362.00   1-0.39690 0.75100 0.87340-0.44400-0.36130-0.39770
  -2  -2   8 9569.21  220.73   1-0.15340-0.18510-0.95950 0.55480 0.08890 0.59760
   2   2  -810361.33  211.22   1-0.64920 0.98840 0.48980-0.08520-0.53760-0.14900
   2   2  -810158.42  230.19   1-0.41820 0.75750 0.86760-0.46240-0.32570-0.36100
  -2  -2   810097.60  216.97   1-0.56960 0.23080-0.76820 0.36330 0.00560 0.68090
   2   2  -721989.85  365.89   1-0.43860 0.76300 0.86070-0.47960-0.29030-0.32410
  -2  -2   720793.73  353.20   1-0.15490-0.16880-0.93680 0.55620 0.01690 0.59730
  -2  -2   721698.35  349.84   1-0.48560 0.16170-0.78860 0.40770-0.06020 0.67450
   2   2  -722510.02  349.40   1-0.65980 0.98410 0.47630-0.09570-0.53110-0.08320
   2   2  -6 9489.34  199.06   1-0.45790 0.76740 0.85270-0.49570-0.25520-0.28700
  -2  -2   6 9119.44  193.85   1-0.15560-0.15320-0.90580 0.54920-0.06270 0.60470
  -2  -2   6 9418.41  189.94   1-0.39280 0.08380-0.80010 0.44330-0.12760 0.66970
   2   2  -6 9480.49  188.37   1-0.66440 0.97380 0.47030-0.11370-0.52820-0.01390
   2   2  -511423.79  211.00   1-0.47620 0.77090 0.84370-0.51080-0.22040-0.24950
  -2  -2   510986.93  203.10   1-0.29050-0.00370-0.80160 0.46890-0.19650 0.66640
   2   2  -511413.22  204.70   1-0.66210 0.95660 0.47330-0.14080-0.52960 0.05980
  -2  -2   440478.91  530.61   1 0.11050-0.39010-0.89020 0.58200-0.12740 0.52510
  -2  -2   440135.02  516.75   1-0.17800-0.10140-0.79140 0.48270-0.26650 0.66420
   2   2  -440676.15  533.45   1-0.65130 0.93100 0.48720-0.17870-0.53630 0.13880
  -2  -2   327104.31  371.04   1-0.05530-0.20930-0.76730 0.48260-0.33670 0.66210
   2   2  -327793.87  377.30   1-0.62950 0.89430 0.51420-0.22970-0.54900 0.22370
  -2  -2   327608.13  377.35   1 0.13830-0.40290-0.84290 0.55870-0.22060 0.54600
  -2  -2   271141.12  834.42   1-0.12060-0.12870-0.60340 0.34320-0.51840 0.77130
  -2  -2   274563.00  872.29   1 0.17100-0.42080-0.77360 0.51330-0.33360 0.58670
   2   2  -275982.80  889.54   1-0.59280 0.84270 0.55660-0.29610-0.56820 0.31510
   2   2  -148887.61  587.77   1-0.53570 0.77070 0.61570-0.37930-0.59340 0.41260
  -2  -2   147148.55  565.06   1 0.21040-0.44530-0.66560 0.42940-0.47530 0.65610
  -2  -2   146531.24  565.69   1 0.08950-0.32400-0.57640 0.34030-0.57850 0.75910
   2   2   020823.00  283.48   1-0.45130 0.67150 0.69100-0.47860-0.62200 0.51340
  -2  -2   020863.68  270.55   1 0.25660-0.47660-0.48800 0.27570-0.65350 0.76190
  -2  -2   020708.04  277.92   1 0.29250-0.51220-0.52480 0.31260-0.61250 0.72080
   2   2   125136.30  324.82   1-0.25420 0.45940 0.73180-0.54350-0.75130 0.71520
  -2  -2  -125735.38  315.82   1 0.30080-0.50580-0.19730 0.00900-0.85170 0.88780
  -2  -2  -125010.20  325.44   1 0.46920-0.67410-0.45670 0.26860-0.62050 0.65670
   2   2   2  225.11   16.77   1-0.03830 0.22870 0.80810-0.64370-0.78920 0.82520
   2   2   2  225.90   16.96   1 0.06570 0.12460 0.75290-0.58860-0.86210 0.89800
   2   2   326458.66  337.07   1 0.21870-0.04310 0.84450-0.70400-0.78180 0.89000
  -2  -2  -327518.61  352.54   1 0.70890-0.88420-0.31720 0.17710-0.58740 0.47900
   2   2   327096.16  341.45   1 0.10060 0.07490 0.89590-0.75570-0.71500 0.82310
   2   2   427512.90  350.69   1 0.12340 0.03710 0.96610-0.85000-0.56480 0.74520
  -2  -2  -427696.20  358.31   1 0.77730-0.93780-0.26200 0.14600-0.56350 0.38290
  -2  -2  -427239.89  338.06   1 0.23240-0.39300 0.75180-0.86770-0.86970 0.68910
   2   2   533008.68  416.19   1 0.67550-0.52950 0.73340-0.64070-0.59880 0.85140
   2   2   532584.13  423.33   1 0.13770 0.00800 0.99290-0.90080-0.43150 0.68410
  -2  -2  -533629.16  395.87   1-0.29960 0.15350 0.88290-0.97470-0.50610 0.25350
  -2  -2  -533647.40  431.88   1 0.82170-0.96740-0.22030 0.12820-0.54250 0.28970
  -2  -2  -532482.30  407.46   1 0.19160-0.33730 0.85500-0.94690-0.77240 0.51950
   2   2   533198.86  421.90   1-0.09260 0.23840-0.88380 0.97580 0.73210-0.47940
   2   2   655825.41  706.35   1-0.10240 0.23340-0.91780 0.98570 0.67840-0.35350
   2   2   659082.68  696.85   1 0.81500-0.68390 0.61830-0.54940-0.46450 0.78920
  -2  -2  -658454.45  699.16   1 0.16380-0.29460 0.90510-0.97300-0.70150 0.37640
   2   2   659032.96  713.55   1 0.14670-0.01580 0.99620-0.92820-0.31720 0.64210
  -2  -2  -660697.84  701.75   1-0.33890 0.20760 0.88210-0.94980-0.45080 0.12590
  -2  -2  -659586.73  722.76   1 0.84910-0.98000-0.19140 0.12330-0.52660 0.20150
  -2  -2  -729486.88  380.19   1-0.67560 0.55950-0.78050 0.73620 0.35180-0.74900
   2   2   728434.36  402.32   1-0.10810 0.22430-0.93610 0.98000 0.64260-0.24540
  -2  -2  -729414.68  380.49   1-0.35130 0.23490 0.88100-0.92460-0.43240 0.03530
   2   2   728122.41  399.70   1 0.15230-0.03630 0.98690-0.94290-0.21900 0.61610
  -2  -2  -727714.35  388.39   1 0.14630-0.26240 0.93010-0.97390-0.65550 0.25820
   2   2   729865.45  392.60   1 0.89850-0.78230 0.49740-0.45250-0.33390 0.73090
  -2  -2  -728861.01  396.15   1 0.86460-0.98080-0.17360 0.12960-0.51630 0.11900
  -2  -2  -834016.64  435.79   1-0.76960 0.66840-0.67820 0.65790 0.25220-0.72150
   2   2   832932.44  466.01   1-0.11140 0.21270-0.94580 0.96560 0.62090-0.15150
   2   2   835358.18  460.43   1 0.94360-0.84210 0.38110-0.36010-0.21420 0.68330
  -2  -2  -832695.98  454.97   1 0.13630-0.23740 0.94250-0.96240-0.62840 0.15880
  -2  -2  -833372.51  455.42   1 0.87160-0.97290-0.16520 0.14520-0.51130 0.04180
  -2  -2  -833369.70  446.36   1-0.35120 0.24960 0.88100-0.90040-0.43260-0.03680
   2   2   833526.06  468.49   1 0.15580-0.05460 0.97030-0.95040-0.13300 0.60240
   2   2   933550.10  452.77   1 0.96270-0.87600 0.27420-0.27710-0.10780 0.64910
   2   2   931129.47  465.17   1-0.11300 0.19950-0.95030 0.94600 0.61000-0.06830
  -2  -2  -933475.71  437.95   1-0.83550 0.74920-0.56840 0.57210 0.15550-0.69710
  -2  -2  -931258.01  456.09   1 0.13130-0.21760 0.94820-0.94400-0.61490 0.07310
  -2  -2  -932739.29  450.56   1 0.87200-0.95860-0.16470 0.16870-0.51100-0.03080
  -2  -2  -932795.89  450.99   1-0.34410 0.25740 0.88170-0.87700-0.44320-0.09850
   2   2  1016679.06  309.29   1-0.11340 0.18510-0.95130 0.92300 0.60720 0.00680
  -2  -2 -1017401.14  293.85   1-0.33240 0.26050 0.88250-0.85370-0.46020-0.15370
  -2  -2 -1017382.20  303.99   1 0.12990-0.20140 0.94960-0.92140-0.61130-0.00290
   2   2  1018407.54  289.84   1 0.96450-0.89270 0.17620-0.20300-0.01280 0.62630
  -2  -2 -1018012.91  291.51   1 0.86700-0.93880-0.17070 0.19870-0.51460-0.09940
   2   2  1118729.45  345.85   1-0.11290 0.16980-0.95000 0.89760 0.61060 0.07560
  -2  -2 -1119570.30  329.45   1-0.31740 0.26040 0.88300-0.83010-0.48150-0.20470
  -2  -2 -1119494.91  318.98   1 0.85710-0.91400-0.18230 0.23440-0.52140-0.16480
  -2  -2 -1118947.27  338.24   1 0.13120-0.18780 0.94820-0.89600-0.61480-0.07160
   2   2  1210001.14  242.03   1-0.11170 0.15380-0.94660 0.87020 0.61880 0.13960
  -2  -2 -12 9684.09  220.37   1-0.29990 0.25780 0.88300-0.80590-0.50570-0.25270
  -2  -2 -12 9845.62  233.34   1 0.13450-0.17630 0.94450-0.86830-0.62370-0.13490
   2   2  13 4943.04  171.06   1-0.10990 0.13720-0.94150 0.84100 0.63090 0.19980
  -2  -2 -13 4691.66  152.01   1-0.28020 0.25290 0.88200-0.78090-0.53210-0.29860
  -2  -2 -13 4916.91  165.54   1 0.13930-0.16630 0.93890-0.83860-0.63670-0.19420
   2   3  -9  905.73   63.05   1-0.63650 0.99720 0.50570 0.02220-0.54510-0.24680
  -2  -3   9  785.82   65.34   1-0.15350-0.20650-0.95870 0.43070 0.08620 0.70560
   2   3  -9  937.72   70.29   1-0.42520 0.78610 0.86540-0.33700-0.31380-0.47820
  -2  -3   8  935.33   67.48   1-0.15500-0.19010-0.93570 0.43170 0.01380 0.70570
   2   3  -8 1010.62   63.88   1-0.65300 0.99880 0.48500 0.01890-0.53530-0.18430
   2   3  -8 1066.84   70.64   1-0.44900 0.79500 0.85660-0.35230-0.27160-0.44820
   2   3  -7  411.93   41.21   1-0.47210 0.80320 0.84590-0.36570-0.22850-0.41900
  -2  -3   7  390.35   37.36   1-0.41930 0.08880-0.79790 0.31770-0.10890 0.75630
  -2  -3   7  441.88   43.86   1-0.15560-0.17470-0.90510 0.42530-0.06410 0.71140
  -2  -3   6  277.73   30.65   1-0.31360-0.00210-0.80220 0.34610-0.18140 0.75660
   2   3  -6  237.00   28.25   1-0.67160 0.98770 0.46070-0.00490-0.52350-0.05160
  -2  -3   5   95.71   19.05   1-0.19950-0.10140-0.79420 0.36220-0.25360 0.75660
  -2  -3   5   74.28   16.77   1 0.11580-0.41680-0.88200 0.45050-0.14490 0.64790
   2   3  -5   87.23   18.98   1-0.67290 0.97410 0.45890-0.02710-0.52270 0.01980
  -2  -3   4    1.48   10.99   1-0.07770-0.20830-0.77260 0.36460-0.32430 0.75500
  -2  -3   4   -7.82   11.34   1 0.14170-0.42790-0.83640 0.42890-0.23230 0.66300
   2   3  -4    2.37    9.76   1-0.66780 0.95420 0.46570-0.05790-0.52600 0.09540
  -2  -3   3  287.75   28.13   1 0.17020-0.44140-0.77550 0.39200-0.33070 0.68900
   2   3  -3  269.70   26.28   1-0.65490 0.92630 0.48270-0.09890-0.53420 0.17580
  -2  -3   2   76.85   14.11   1-0.01680-0.23890-0.59340 0.23390-0.55120 0.83700
  -2  -3   2   47.11   12.24   1 0.20140-0.45780-0.69300 0.33350-0.44240 0.72840
   2   3  -2   56.09   13.05   1-0.63180 0.88840 0.51140-0.15170-0.54770 0.26160
  -2  -3   1  195.40   18.86   1 0.19000-0.43100-0.55410 0.21870-0.59840 0.81200
  -2  -3   1  150.72   18.58   1 0.23520-0.47670-0.57910 0.24350-0.56900 0.78270
   2   3  -1  124.06   17.16   1-0.59540 0.83710 0.55370-0.21800-0.56700 0.35310
  -2  -3   0  177.09   18.19   1 0.37650-0.60270-0.49540 0.18390-0.61910 0.76050
  -2  -3   0  188.73   19.14   1 0.26970-0.49620-0.42170 0.11010-0.70750 0.84880
   2   3   0  216.63   20.98   1-0.54110 0.76790 0.61040-0.29870-0.59120 0.44960
  -2  -3  -1 1069.58   43.31   1 0.29930-0.51100-0.21170-0.07590-0.84410 0.91300
   2   3   1  906.63   40.61   1-0.46350 0.67550 0.68090-0.39320-0.61840 0.54900
  -2  -3  -1  961.44   41.22   1 0.53060-0.74200-0.42700 0.13960-0.61770 0.68680
   2   3   2 1492.58   47.71   1-0.24480 0.44190 0.73600-0.47240-0.75380 0.75700
   2   3   2 1442.57   33.53   1 0.40340-0.20640 0.39430-0.13060-0.97550 0.97830
  -2  -3  -2 1481.75   52.49   1 0.64880-0.84540-0.35890 0.09550-0.60190 0.59880
  -2  -3  -3   90.31   14.59   1 0.73420-0.91600-0.29790 0.05850-0.57960 0.50420
   2   3   3   97.33   12.38   1-0.03510 0.21730 0.80890-0.56910-0.78940 0.86480
   2   3   3  108.20   14.02   1 0.07080 0.11120 0.77580-0.53630-0.84510 0.92020
  -2  -3  -4   41.87   12.12   1 0.79320-0.96020-0.24770 0.03230-0.55660 0.40900
   2   3   4   43.35    9.33   1 0.21670-0.04930 0.84450-0.62860-0.78210 0.92960
   2   3   4   49.80    5.66   1-0.38390 0.55170 0.87620-0.66120-0.38220 0.52950
   2   3   4   49.81   11.46   1 0.09690 0.07030 0.88240-0.66690-0.73450 0.88190
  -2  -3  -4   50.03    6.20   1 0.34790-0.51520 0.46930-0.68480-0.97680 0.82950
   2   3   5 1319.29   52.79   1 0.11650 0.03570 0.94780-0.75630-0.61620 0.83570
   2   3   5 1368.95   43.80   1 0.47240-0.31980 0.81740-0.62550-0.71360 0.93330
  -2  -3  -5 1266.47   48.43   1 0.25780-0.41010 0.66120-0.85230-0.92430 0.70440
  -2  -3  -5 1353.60   36.12   1 0.08330-0.23570 0.72940-0.92080-0.88120 0.66160
  -2  -3  -5 1378.92   55.90   1 0.83260-0.98480-0.20910 0.01770-0.53650 0.31660
  -2  -3  -6   70.02   15.21   1 0.85790-0.99540-0.18130 0.01400-0.52080 0.22880
  -2  -3  -6   80.45   14.00   1 0.23060-0.36810 0.75710-0.92420-0.86570 0.57360
   2   3   6   67.03   10.47   1 0.68370-0.54600 0.72830-0.56030-0.59250 0.88440
   2   3   6   57.81   12.30   1 0.13080 0.00670 0.98230-0.81490-0.50140 0.79320
   2   3   7 1155.26   55.28   1 0.14090-0.01830 0.99570-0.85240-0.39500 0.75900
  -2  -3  -7 1153.07   51.88   1 0.20890-0.33150 0.81620-0.95920-0.81480 0.45040
   2   3   7 1205.57   43.95   1 0.82930-0.70640 0.60180-0.45760-0.44620 0.81020
  -2  -3  -7 1145.41   54.68   1 0.87320-0.99580-0.16330 0.02000-0.51010 0.14590
   2   3   8  268.53   22.05   1 0.91390-0.80580 0.46540-0.34510-0.30050 0.73670
  -2  -3  -8  223.53   25.41   1 0.19290-0.30070 0.85210-0.97110-0.77580 0.33920
  -2  -3  -8  284.36   23.07   1-0.64600 0.53810-0.80490 0.68540 0.37780-0.81410
   2   3   8  243.94   27.35   1 0.14790-0.04020 0.99520-0.87600-0.29780 0.73410
  -2  -3  -8  243.89   26.61   1 0.88100-0.98880-0.15360 0.03430-0.50420 0.06770
  -2  -3  -9  753.16   47.96   1 0.18210-0.27500 0.87360-0.96860-0.74850 0.23960
   2   3   9  929.52   43.40   1 0.95420-0.86100 0.33500-0.23870-0.16790 0.67630
   2   3   9  764.79   50.94   1 0.15280-0.05980 0.98540-0.89020-0.20930 0.71780
  -2  -3  -9  831.52   44.21   1-0.20620 0.11270 0.87110-0.96550-0.62330 0.11480
  -2  -3  -9  896.75   52.67   1 0.88310-0.97610-0.15100 0.05560-0.50260-0.00620
   2   3   9  769.83   51.56   1-0.09360 0.18670-0.88740 0.98240 0.72700-0.21840
  -2  -3  -9  855.41   41.19   1-0.75640 0.66340-0.69550 0.59990 0.26830-0.77690
  -2  -3 -10  177.30   27.25   1 0.88040-0.95860-0.15430 0.08300-0.50470-0.07630
   2   3  10   95.25   22.34   1-0.09620 0.17450-0.89670 0.96760 0.71330-0.13250
  -2  -3 -10  110.43   20.20   1 0.17530-0.25340 0.88590-0.95690-0.73130 0.15010
  -2  -3 -10  160.98   22.00   1-0.21430 0.13570 0.87280-0.94310-0.61390 0.03300
   2   3  10  127.46   24.02   1 0.15600-0.07790 0.96920-0.89800-0.12810 0.70890
  -2  -3 -11 1363.42   65.65   1-0.21410 0.15030 0.87280-0.91900-0.61420-0.03890
  -2  -3 -11 1280.65   67.81   1 0.87350-0.93700-0.16290 0.11560-0.50990-0.14330
  -2  -3 -11 1199.65   69.40   1 0.17180-0.23500 0.89200-0.93890-0.72230 0.06890
   2   3  11 1270.36   74.64   1-0.09740 0.16090-0.90110 0.94790 0.70660-0.05340
  -2  -3 -12  211.52   30.24   1-0.20780 0.15880 0.87140-0.89350-0.62150-0.10390
  -2  -3 -12  171.84   29.14   1 0.17090-0.21920 0.89360-0.91650-0.71990-0.00580
   2   3  12  204.07   32.83   1-0.09760 0.14630-0.90180 0.92460 0.70540 0.02000
  -2  -3 -12  189.17   29.52   1 0.86250-0.91120-0.17600 0.15280-0.51770-0.20780
   2   3  13  332.95   43.56   1-0.09700 0.13090-0.89960 0.89830 0.70890 0.08870
  -2  -3 -13  379.18   44.94   1 0.17200-0.20550 0.89170-0.89050-0.72280-0.07520
   2   4  -9 8984.17  231.93   1-0.62980 0.99710 0.51390 0.11330-0.54890-0.27590
   2   4  -811741.32  270.38   1-0.46940 0.82230 0.84720-0.24380-0.23350-0.51940
   2   4  -811011.28  255.95   1-0.64660 0.99910 0.49310 0.11000-0.53910-0.21340
  -2  -4   811078.21  269.98   1-0.15550-0.19620-0.91590 0.31270-0.03840 0.79100
  -2  -4   713758.12  299.52   1-0.15550-0.18140-0.88040 0.30130-0.11840 0.79870
   2   4  -714611.91  292.90   1-0.65910 0.99670 0.47720 0.10200-0.53150-0.14880
  -2  -4   610033.40  211.05   1-0.25510-0.06710-0.79970 0.24420-0.21910 0.82740
  -2  -4   6 9867.14  231.76   1 0.11050-0.43300-0.89030 0.33560-0.12720 0.73550
  -2  -4   5 6500.54  174.06   1 0.13470-0.44230-0.84960 0.31880-0.20850 0.74440
  -2  -4   5 6759.88  161.37   1-0.13500-0.17240-0.78440 0.25300-0.29180 0.82790
   2   4  -5 6734.77  170.24   1-0.67060 0.97850 0.46200 0.06910-0.52420-0.01170
  -2  -4   4 4330.41  131.60   1 0.16030-0.45310-0.79790 0.29120-0.29640 0.76000
   2   4  -4 4441.20  129.95   1-0.66870 0.96170 0.46450 0.04260-0.52540 0.06180
   2   4  -3 8020.95  177.36   1-0.66060 0.93870 0.47530 0.00780-0.53060 0.13930
  -2  -4   3 8067.83  180.07   1 0.18740-0.46520-0.73230 0.24950-0.39180 0.78300
   2   4  -215597.09  266.09   1-0.64480 0.90800 0.49540-0.03640-0.54020 0.22110
  -2  -4   215669.48  269.64   1 0.21570-0.47860-0.64860 0.18980-0.49500 0.81390
  -2  -4   215741.29  240.56   1 0.04350-0.30580-0.58460 0.12580-0.56740 0.88630
  -2  -4   136143.26  491.99   1 0.24450-0.49250-0.54200 0.10720-0.60500 0.85160
   2   4  -136316.51  490.00   1-0.61930 0.86760 0.52630-0.09130-0.55460 0.30780
  -2  -4   136160.41  468.47   1 0.24170-0.48910-0.54020 0.10540-0.60630 0.85290
  -2  -4   042725.51  559.34   1 0.27210-0.50530-0.40780-0.00300-0.71810 0.89230
   2   4   042459.40  553.76   1-0.58130 0.81480 0.56910-0.15810-0.57370 0.39910
  -2  -4   042819.16  537.26   1 0.41320-0.64590-0.48090 0.07020-0.62040 0.79480
  -2  -4  -170276.88  860.43   1 0.29570-0.51400-0.24450-0.14230-0.82590 0.92770
   2   4   172845.70  860.76   1-0.52700 0.74560 0.62420-0.23720-0.59680 0.49450
  -2  -4  -172391.20  859.90   1 0.55190-0.76970-0.41590 0.02920-0.61590 0.71810
  -2  -4  -226981.78  367.65   1 0.31130-0.51470-0.05760-0.30520-0.91540 0.94500
   2   4   226164.39  363.03   1-0.45180 0.65550 0.69060-0.32760-0.62180 0.59170
  -2  -4  -226659.64  368.32   1 0.65790-0.86100-0.35290-0.00990-0.60000 0.62990
   2   4   357563.18  686.34   1-0.20490 0.39370 0.75300-0.41400-0.76360 0.80610
   2   4   357348.55  701.21   1 0.05290 0.13570 0.69280-0.35400-0.89880 0.94090
  -2  -4  -357748.42  711.47   1 0.73570-0.92390-0.29680-0.04200-0.57910 0.53680
   2   4   425432.22  327.58   1 0.00400 0.16990 0.81810-0.50300-0.79180 0.90650
  -2  -4  -426044.26  318.91   1 0.55540-0.72930 0.12740-0.44230-0.90770 0.79350
  -2  -4  -425202.49  363.80   1 0.79080-0.96430-0.25000-0.06480-0.55770 0.44310
   2   4   425347.49  357.39   1 0.07690 0.09680 0.80260-0.48780-0.82280 0.93710
   2   4   529851.86  376.41   1 0.25330-0.09420 0.84480-0.55360-0.77630 0.96320
  -2  -4  -530487.95  365.54   1 0.38900-0.54810 0.41470-0.70540-0.97680 0.79030
  -2  -4  -529386.31  419.91   1 0.82880-0.98750-0.21310-0.07760-0.53860 0.35180
   2   4   529595.31  410.99   1 0.09760 0.06130 0.88510-0.59440-0.73070 0.91720
   2   4   627950.35  399.89   1 0.11430 0.02970 0.94130-0.67460-0.63130 0.89010
  -2  -4  -628114.85  397.62   1 0.27370-0.41780 0.58830-0.85450-0.95450 0.69540
  -2  -4  -629614.46  363.54   1 0.22370-0.36790 0.60900-0.87560-0.95030 0.69150
   2   4   628606.37  361.47   1 0.50800-0.36370 0.80750-0.54020-0.69810 0.95710
  -2  -4  -628820.69  413.97   1 0.85420-0.99810-0.18560-0.08110-0.52330 0.26430
   2   4   716652.10  278.06   1 0.12750 0.00170 0.97550-0.73290-0.53120 0.86220
   2   4   717288.34  237.53   1 0.72190-0.59250 0.70240-0.45900-0.56110 0.89230
  -2  -4  -716666.47  272.14   1 0.25510-0.38430 0.67240-0.91460-0.91870 0.58730
  -2  -4  -716396.13  282.19   1 0.87040-0.99950-0.16670-0.07600-0.51220 0.18090
  -2  -4  -717009.86  239.82   1 0.09940-0.22880 0.71740-0.96000-0.89100 0.55990
   2   4   812111.59  230.60   1 0.13750-0.02310 0.99260-0.77400-0.43430 0.83750
  -2  -4  -811899.09  223.79   1 0.23890-0.35320 0.73100-0.94910-0.88420 0.48060
  -2  -4  -811904.06  231.85   1 0.87970-0.99400-0.15530-0.06340-0.50520 0.10180
   2   4   812967.34  191.84   1 0.86480-0.75020 0.55440-0.33490-0.39460 0.79790
   2   4   910889.60  223.13   1 0.14490-0.04540 0.99690-0.80230-0.34220 0.81770
  -2  -4  -910691.01  214.21   1 0.22600-0.32550 0.77090-0.96500-0.85510 0.37910
  -2  -4  -910428.88  219.66   1 0.88350-0.98310-0.15030-0.04430-0.50220 0.02650
  -2  -4 -1010239.62  220.29   1 0.21630-0.30100 0.79740-0.96750-0.83250 0.28440
   2   4  1010919.35  234.55   1 0.15040-0.06580 0.99160-0.82110-0.25550 0.80320
  -2  -4 -1010876.65  229.47   1 0.88300-0.96770-0.15100-0.01960-0.50260-0.04530
  -2  -4 -1112297.17  255.47   1 0.20970-0.27950 0.81430-0.96030-0.81670 0.19620
   2   4  1112237.06  262.65   1 0.15430-0.08450 0.97920-0.83270-0.17400 0.79400
  -2  -4 -1111887.64  252.79   1 0.87860-0.94850-0.15660 0.01000-0.50610-0.11410
  -2  -4 -1213832.92  283.29   1 0.87050-0.92560-0.16660 0.04400-0.51210-0.18030
   2   4  1213481.40  292.97   1 0.15690-0.10190 0.96120-0.83880-0.09720 0.78940
  -2  -4 -1213773.26  286.82   1 0.20560-0.26050 0.82410-0.94610-0.80680 0.11420
  -2  -4 -1315036.56  316.76   1 0.20370-0.24380 0.82850-0.92650-0.80230 0.03730
  -2  -4 -1315118.30  307.56   1 0.85870-0.89910-0.18050 0.08190-0.52030-0.24440
   2   5  -8  193.48   37.40   1-0.63290 0.99200 0.51010 0.19240-0.54710-0.23850
  -2  -5   7 1127.12   80.41   1 0.09900-0.44300-0.90700 0.22900-0.08940 0.80290
   2   5  -7 1136.55   77.94   1-0.64600 0.99020 0.49390 0.18450-0.53950-0.17380
  -2  -5   6   -8.47   16.12   1 0.12210-0.45120-0.87170 0.21770-0.16590 0.80700
   2   5  -6    9.90   16.49   1-0.65510 0.98440 0.48240 0.17200-0.53400-0.10710
  -2  -5   5 1114.31   73.33   1 0.14590-0.46010-0.82820 0.19810-0.24660 0.81540
   2   5  -5 1233.54   74.10   1-0.65990 0.97430 0.47620 0.15420-0.53110-0.03780
  -2  -5   4   60.73   20.77   1 0.17050-0.46980-0.77460 0.16860-0.33200 0.82850
   2   5  -4   19.34   14.88   1-0.66000 0.95960 0.47610 0.13030-0.53100 0.03440
   2   5  -3  129.94   23.94   1-0.65480 0.93950 0.48280 0.09960-0.53420 0.10980
  -2  -5   3  158.98   26.45   1 0.19580-0.48020-0.70910 0.12710-0.42210 0.84630
  -2  -5   2  439.26   40.58   1 0.22140-0.49090-0.62920 0.07120-0.51650 0.86830
   2   5  -2  523.03   42.76   1-0.64330 0.91320 0.49720 0.06110-0.54110 0.18900
  -2  -5   1   88.10   14.78   1 0.25700-0.51100-0.53570 0.00160-0.60830 0.88800
  -2  -5   1   77.01   18.49   1 0.24670-0.50130-0.53260-0.00140-0.61370 0.89320
   2   5  -1   87.53   18.41   1-0.62430 0.87930 0.52050 0.01390-0.55190 0.27210
  -2  -5   0  223.37   27.15   1 0.27040-0.51010-0.41760-0.09250-0.71060 0.91780
   2   5   0  239.26   27.25   1-0.59560 0.83580 0.55340-0.04310-0.56680 0.35920
  -2  -5   0  233.89   24.70   1 0.41810-0.65730-0.47890-0.03120-0.62050 0.82790
   2   5   1  595.31   40.17   1-0.55490 0.78020 0.59670-0.11040-0.58550 0.45020
  -2  -5  -1  665.97   45.07   1 0.29090-0.51570-0.28440-0.20180-0.80230 0.93710
  -2  -5  -1  608.64   38.43   1 0.54760-0.77200-0.41820-0.06790-0.61630 0.75150
  -2  -5  -2  407.99   34.40   1 0.30620-0.51610-0.13620-0.32590-0.88190 0.94430
   2   5   2  395.74   31.72   1-0.49880 0.70920 0.65030-0.18800-0.60710 0.54390
  -2  -5  -2  368.37   30.74   1 0.64740-0.85700-0.35980-0.10230-0.60220 0.66510
  -2  -5  -3   80.96   16.38   1 0.72190-0.91670-0.30740-0.13060-0.58350 0.57420
   2   5   3  124.78   16.19   1-0.30180 0.49720 0.70910-0.27080-0.73720 0.74690
   2   5   3   85.07   15.92   1-0.42340 0.61900 0.71310-0.27490-0.62940 0.63850
  -2  -5  -4  441.20   35.54   1 0.77610-0.95610-0.26310-0.15090-0.56400 0.48250
   2   5   4  426.93   34.96   1 0.06420 0.11610 0.74590-0.33180-0.86690 0.94810
  -2  -5  -5   76.61   17.15   1 0.81470-0.97990-0.22720-0.16280-0.54620 0.39240
   2   5   5   49.04   11.06   1 0.07790 0.08780 0.83190-0.44140-0.79290 0.94690
   2   5   5   60.38   16.44   1 0.08350 0.08200 0.83000-0.44000-0.79670 0.95010
  -2  -5  -5  108.47   12.50   1 0.54030-0.70610 0.15970-0.54980-0.92050 0.76710
  -2  -5  -6  591.53   29.80   1 0.42840-0.57930 0.35740-0.72340-0.97170 0.74600
   2   5   6  561.52   28.90   1 0.32430-0.17340 0.84170-0.47510-0.76150 0.98770
  -2  -5  -6  540.87   41.11   1 0.84160-0.99200-0.19960-0.16640-0.53120 0.30520
   2   5   6  590.11   42.44   1 0.10050 0.05010 0.89550-0.52950-0.71550 0.94120
  -2  -5  -7  139.78   23.41   1 0.85950-0.99510-0.17960-0.16240-0.51980 0.22150
  -2  -5  -7  147.87   16.25   1 0.31510-0.45110 0.50970-0.85160-0.97340 0.67540
   2   5   7  114.01   20.30   1 0.11480 0.02090 0.94270-0.60080-0.62810 0.92600
  -2  -5  -8  251.69   31.67   1 0.87070-0.99150-0.16630-0.15160-0.51200 0.14150
  -2  -5  -8  221.26   27.24   1 0.27220-0.39310 0.59610-0.91350-0.95180 0.58110
  -2  -5  -8  256.44   22.21   1 0.21880-0.33990 0.61390-0.93160-0.94850 0.57820
   2   5   8  226.06   28.35   1 0.12660-0.00570 0.97360-0.65570-0.53860 0.90870
  -2  -5  -9  218.01   30.22   1 0.87660-0.98260-0.15920-0.13480-0.50760 0.06490
  -2  -5  -9  197.74   27.34   1 0.26030-0.36640 0.65090-0.94420-0.92920 0.48630
   2   5   9  185.29   26.36   1 0.13600-0.03000 0.99080-0.69690-0.44970 0.89210
  -2  -5 -10  121.83   25.15   1 0.87810-0.96930-0.15730-0.11270-0.50650-0.00850
  -2  -5 -10  158.96   26.91   1 0.25030-0.34150 0.69090-0.96010-0.90880 0.39360
   2   5  10  177.67   29.03   1 0.14340-0.05220 0.99680-0.72700-0.36310 0.87780
   2   5  11  586.29   52.56   1 0.14900-0.07260 0.99390-0.74820-0.27970 0.86660
  -2  -5 -11  548.96   49.16   1 0.24240-0.31880 0.71920-0.96440-0.89190 0.30440
  -2  -5 -11  570.13   51.50   1 0.87580-0.95230-0.16010-0.08590-0.50820-0.07900
  -2  -5 -12 1112.12   73.37   1 0.23660-0.29820 0.73840-0.95960-0.87910 0.21940
   2   5  12 1110.07   75.02   1 0.15320-0.09170 0.98390-0.76210-0.19970 0.85890
  -2  -5 -12  928.85   67.83   1 0.87010-0.93170-0.16710-0.05480-0.51240-0.14700
  -2  -5 -13  602.18   55.92   1 0.23280-0.27950 0.75050-0.94770-0.87060 0.13860
  -2  -5 -13  503.81   50.97   1 0.86100-0.90780-0.17790-0.02000-0.51880-0.21290
  -2  -5 -14  536.43   54.99   1 0.84840-0.88050-0.19210 0.01820-0.52700-0.27690
  -2  -6   615329.96  340.43   1 0.12830-0.46400-0.86110 0.10780-0.18670 0.86080
   2   6  -615462.17  334.62   1-0.63690 0.97290 0.50520 0.24850-0.54480-0.12930
  -2  -6   511896.14  282.15   1 0.15150-0.47220-0.81690 0.08760-0.26570 0.86740
   2   6  -511805.96  276.43   1-0.64280 0.96390 0.49800 0.23170-0.54140-0.06040
   2   6  -413726.56  292.37   1-0.64430 0.95060 0.49600 0.20960-0.54050 0.01090
  -2  -6   413427.00  295.47   1 0.17500-0.48090-0.76400 0.05860-0.34760 0.87700
  -2  -6   312578.16  273.55   1 0.19870-0.48970-0.70100 0.01960-0.43240 0.88950
   2   6  -312181.32  266.80   1-0.64120 0.93260 0.49990 0.18170-0.54240 0.08500
   2   6  -2 8363.43  202.53   1-0.63260 0.90910 0.51050 0.14720-0.54730 0.16220
  -2  -6   2 7818.07  200.32   1 0.22220-0.49830-0.62660-0.03070-0.51940 0.90410
  -2  -6   115973.22  302.19   1 0.24500-0.50620-0.53980-0.09360-0.60710 0.91940
   2   6  -115480.82  295.89   1-0.61760 0.87930 0.52830 0.10530-0.55550 0.24270
  -2  -6   116547.05  264.75   1 0.24480-0.50530-0.53930-0.09410-0.60670 0.91940
  -2  -6   011623.91  241.33   1 0.26630-0.51260-0.43990-0.16950-0.69330 0.93330
   2   6   011148.94  231.85   1-0.59490 0.84170 0.55420 0.05540-0.56720 0.32660
  -2  -6   011760.19  212.22   1 0.40020-0.64590-0.48610-0.12330-0.62010 0.86050
  -2  -6  -124817.50  397.56   1 0.28500-0.51640-0.32750-0.25790-0.77480 0.94250
   2   6   124614.57  386.65   1-0.56260 0.79450 0.58880-0.00320-0.58220 0.41380
  -2  -6  -125979.13  380.45   1 0.52520-0.75610-0.42980-0.15560-0.61810 0.78630
  -2  -6  -214262.17  265.18   1 0.30000-0.51650-0.20500-0.35640-0.84770 0.94300
  -2  -6  -214555.77  252.39   1 0.62260-0.83870-0.37540-0.18600-0.60680 0.70270
  -2  -6  -314682.19  269.90   1 0.31030-0.51190-0.07650-0.46100-0.90790 0.93090
   2   6   315146.25  259.03   1-0.45930 0.66150 0.68450-0.14690-0.61960 0.59580
  -2  -6  -314794.78  263.39   1 0.69670-0.89800-0.32610-0.21120-0.59070 0.61440
   2   6   415556.29  244.43   1-0.22150 0.40870 0.74610-0.23250-0.75970 0.80870
   2   6   415710.21  280.50   1 0.05690 0.13000 0.71180-0.19840-0.88830 0.93640
  -2  -6  -415673.46  277.33   1 0.75200-0.93850-0.28360-0.22980-0.57340 0.52490
   2   6   511524.25  187.89   1-0.04710 0.21940 0.80580-0.31610-0.78840 0.90950
  -2  -6  -511368.64  228.44   1 0.79250-0.96420-0.24840-0.24090-0.55690 0.43620
  -2  -6  -614685.96  276.19   1 0.82160-0.97850-0.22040-0.24490-0.54260 0.34960
   2   6   614608.80  272.07   1 0.09010 0.06700 0.85680-0.39150-0.76730 0.95990
   2   6   725381.35  405.83   1 0.10450 0.03780 0.90960-0.46830-0.69300 0.95790
  -2  -6  -725607.42  413.08   1 0.84190-0.98400-0.19920-0.24210-0.53100 0.26580
   2   6   812315.46  250.91   1 0.11690 0.01060 0.94880-0.53160-0.61360 0.95080
  -2  -6  -811627.42  251.88   1 0.85540-0.98270-0.18430-0.23300-0.52250 0.18510
   2   6   919261.48  348.23   1 0.12740-0.01480 0.97540-0.58220-0.53170 0.94110
  -2  -6  -919503.81  356.54   1 0.86340-0.97600-0.17500-0.21830-0.51710 0.10740
  -2  -6 -1014418.86  290.11   1 0.27630-0.37410 0.57460-0.94310-0.95910 0.47690
  -2  -6 -1014237.30  300.34   1 0.86710-0.96480-0.17070-0.19860-0.51460 0.03260
   2   6  11 9132.54  229.78   1 0.14310-0.06010 0.99670-0.65170-0.36750 0.92140
  -2  -6 -11 8997.23  222.12   1 0.26880-0.35170 0.61270-0.95710-0.94560 0.39110
  -2  -6 -11 8763.25  229.10   1 0.86690-0.94980-0.17090-0.17430-0.51470-0.03950
  -2  -6 -1215225.42  320.49   1 0.26260-0.33070 0.64080-0.96120-0.93380 0.30710
  -2  -6 -1215335.83  328.76   1 0.86330-0.93140-0.17520-0.14610-0.51720-0.10920
   2   6  1216045.18  332.30   1 0.14860-0.08040 0.99450-0.67350-0.28750 0.91360
  -2  -6 -1314867.69  324.54   1 0.25800-0.31120 0.66070-0.95710-0.92450 0.22550
  -2  -6 -1314716.48  325.54   1 0.85640-0.90980-0.18310-0.11410-0.52180-0.17680
  -2  -7   4  177.81   33.71   1 0.17530-0.48770-0.76320-0.04140-0.34870 0.91100
   2   7  -4  185.58   35.30   1-0.62320 0.93610 0.52180 0.28320-0.55250-0.01010
   2   7  -3  148.59   30.48   1-0.62150 0.91960 0.52370 0.25720-0.55340 0.06310
  -2  -7   3  140.11   28.76   1 0.19770-0.49520-0.70380-0.07680-0.42880 0.91880
  -2  -7   2   20.32   18.06   1 0.21970-0.50230-0.63530-0.12130-0.50980 0.92740
   2   7  -2   15.28   14.00   1-0.61500 0.89820 0.53130 0.22560-0.55690 0.13880
  -2  -7   1  339.63   41.55   1 0.24080-0.50850-0.55730-0.17540-0.59050 0.93580
   2   7  -1  352.24   41.56   1-0.60290 0.87120 0.54530 0.18760-0.56320 0.21730
  -2  -7   0   32.24   16.90   1 0.26050-0.51330-0.46950-0.23920-0.66920 0.94210
   2   7   0   43.05   16.54   1-0.58410 0.83760 0.56600 0.14290-0.57240 0.29880
  -2  -7  -1  108.06   20.78   1 0.48820-0.72560-0.44790-0.23680-0.62000 0.82120
  -2  -7  -1   93.84   21.85   1 0.27810-0.51600-0.37260-0.31210-0.74380 0.94450
   2   7   1   93.14   20.74   1-0.55740 0.79600 0.59410 0.09070-0.58450 0.38310
  -2  -7  -2  318.89   38.80   1 0.29290-0.51600-0.26830-0.39240-0.81200 0.94020
   2   7   2  244.02   31.60   1-0.52090 0.74470 0.62990 0.03100-0.59910 0.46990
  -2  -7  -2  353.29   34.82   1 0.58600-0.80860-0.39710-0.26360-0.61220 0.74110
  -2  -7  -3  217.27   28.55   1 0.66180-0.86950-0.35030-0.28630-0.59920 0.65590
  -2  -7  -3  207.15   32.43   1 0.30430-0.51240-0.15920-0.47760-0.87100 0.92690
   2   7   3  213.94   28.30   1-0.47260 0.68140 0.67330-0.03640-0.61560 0.55870
  -2  -7  -4   23.95   14.86   1 0.71940-0.91240-0.30930-0.30330-0.58420 0.56870
   2   7   4    0.48   12.11   1-0.40970 0.60370 0.72350-0.11070-0.63280 0.64810
   2   7   4   34.90   17.61   1 0.05340 0.14000 0.69540-0.08270-0.89740 0.91250
   2   7   4   14.92    9.00   1-0.26280 0.45650 0.72790-0.11500-0.74890 0.76500
  -2  -7  -5  333.29   37.04   1 0.76280-0.94100-0.27460-0.31400-0.56940 0.48160
   2   7   5  382.27   40.08   1 0.06860 0.11000 0.76610-0.17740-0.85250 0.93980
  -2  -7  -6 3358.03  122.27   1 0.79480-0.95820-0.24620-0.31840-0.55590 0.39590
   2   7   6 3486.53  123.75   1 0.08320 0.08050 0.82900-0.26440-0.79770 0.95730
  -2  -7  -7 2075.87   96.34   1 0.81800-0.96660-0.22400-0.31660-0.54450 0.31220
   2   7   7 2077.76   95.29   1 0.09680 0.05210 0.88230-0.34170-0.73460 0.96640
   2   7   8 2180.84  100.30   1 0.10910 0.02490 0.92510-0.40850-0.66520 0.96920
  -2  -7  -8 2168.75  102.77   1 0.83410-0.96790-0.20750-0.30910-0.53560 0.23110
  -2  -7  -9   55.85   17.82   1 0.84460-0.96370-0.19620-0.29630-0.52930 0.15260
   2   7   9   42.37   15.26   1 0.12000-0.00080 0.95730-0.46480-0.59130 0.96760
  -2  -7 -10  151.36   31.42   1 0.85050-0.95480-0.18970-0.27880-0.52560 0.07670
   2   7  10  144.41   28.75   1 0.12930-0.02490 0.97940-0.51090-0.51490 0.96340
  -2  -7 -11  193.78   34.21   1 0.85250-0.94190-0.18750-0.25700-0.52440 0.00320
   2   7  11  271.99   38.88   1 0.13720-0.04760 0.99230-0.54790-0.43730 0.95810
  -2  -8   2 9716.10  257.88   1 0.21460-0.50390-0.65200-0.20390-0.49110 0.94160
  -2  -8   1 2602.71  123.37   1 0.23460-0.50890-0.58160-0.25030-0.56650 0.94470
   2   8  -1 2688.80  122.98   1-0.58180 0.85680 0.56850 0.26370-0.57350 0.19460
  -2  -8   0 6865.33  202.61   1 0.25320-0.51270-0.50370-0.30430-0.63980 0.94570
   2   8   0 6892.10  198.59   1-0.56590 0.82600 0.58530 0.22280-0.58070 0.27410
  -2  -8  -1 8798.00  228.09   1 0.27020-0.51470-0.41890-0.36510-0.70960 0.94320
   2   8   1 8339.56  217.46   1-0.54310 0.78830 0.60850 0.17570-0.59040 0.35610
  -2  -8  -210577.13  253.21   1 0.28490-0.51450-0.32840-0.43160-0.77420 0.93540
   2   8   210328.91  241.17   1-0.51200 0.74240 0.63820 0.12190-0.60240 0.44020
  -2  -8  -210913.35  228.90   1 0.53850-0.76760-0.42300-0.33700-0.61710 0.77910
  -2  -8  -314750.76  308.40   1 0.29690-0.51170-0.23380-0.50220-0.83190 0.92080
   2   8   314320.69  288.48   1-0.47100 0.68650 0.67460 0.06150-0.61610 0.52620
  -2  -8  -315013.77  286.04   1 0.61750-0.83180-0.37850-0.35740-0.60760 0.69730
   2   8   416866.97  312.04   1-0.41790 0.61860 0.71730-0.00520-0.63080 0.61310
   2   8   416939.91  337.56   1 0.05270 0.14730 0.69210 0.02000-0.89920 0.88120
  -2  -8  -417714.04  324.71   1 0.67870-0.87820-0.33880-0.37310-0.59530 0.61280
  -2  -8  -416932.32  338.21   1 0.30610-0.50590-0.13770-0.57440-0.88120 0.89770
  -2  -8  -514063.03  299.06   1 0.31210-0.49700-0.04260-0.64550-0.92120 0.86530
   2   8   514691.33  305.21   1 0.06610 0.11910 0.75460-0.06660-0.86090 0.91510
  -2  -8  -514751.24  294.52   1 0.72570-0.91040-0.30450-0.38340-0.58230 0.52760
  -2  -8  -614206.19  297.91   1 0.76130-0.93120-0.27580-0.38810-0.56990 0.44300
   2   8   614778.48  306.45   1 0.07920 0.09110 0.81220-0.14820-0.81410 0.94060
  -2  -8  -718860.39  361.08   1 0.78780-0.94290-0.25270-0.38720-0.55900 0.35980
   2   8   718712.91  361.92   1 0.09180 0.06370 0.86310-0.22320-0.75970 0.95850
   2   8   812320.27  279.83   1 0.10350 0.03720 0.90610-0.29030-0.69880 0.96980
  -2  -8  -812331.49  284.33   1 0.80700-0.94730-0.23480-0.38110-0.55010 0.27860
   2   8   911493.58  271.38   1 0.11420 0.01160 0.94070-0.34890-0.63270 0.97590
  -2  -8  -911701.81  282.10   1 0.82020-0.94580-0.22170-0.37010-0.54330 0.19960
   2   8  10 9631.20  250.64   1 0.12370-0.01270 0.96670-0.39900-0.56280 0.97830
  -2  -8 -10 9690.92  259.02   1 0.82860-0.93940-0.21320-0.35470-0.53870 0.12280
  -2  -9  -1    5.11   19.43   1 0.26120-0.51230-0.46590-0.41730-0.67210 0.93850
   2   9   1   44.77   14.96   1-0.52160 0.77350 0.62920 0.25420-0.59880 0.33140
   2   9   2  437.08   48.66   1-0.49440 0.73140 0.65420 0.20520-0.60850 0.41340
  -2  -9  -2  495.18   54.14   1 0.27580-0.51210-0.38620-0.47300-0.73410 0.92810
  -2  -9  -3   38.74   22.85   1 0.28840-0.50970-0.30320-0.53210-0.79050 0.91220
   2   9   3    9.94   15.16   1-0.45860 0.68080 0.68500 0.15040-0.61980 0.49690
   2   9   4   40.37   22.31   1 0.05400 0.15250 0.69840 0.11290-0.89580 0.84480
  -2  -9  -4   -0.42   17.33   1 0.62950-0.83550-0.37110-0.44020-0.60550 0.65610
  -2  -9  -4   -7.74   18.73   1 0.29860-0.50500-0.21850-0.59280-0.84040 0.88980
   2   9   4   -4.84   16.94   1-0.41250 0.61980 0.72140 0.09000-0.63210 0.58150
  -2  -9  -5  342.98   42.52   1 0.68100-0.87220-0.33730-0.45000-0.59480 0.57310
  -2  -9  -5  300.41   42.68   1 0.30630-0.49790-0.13400-0.65340-0.88290 0.86000
   2   9   5  343.24   46.69   1 0.06580 0.12600 0.75320 0.03410-0.86190 0.88310
  -2  -9  -6 1035.57   78.24   1 0.31160-0.48830-0.05160-0.71180-0.91780 0.82250
  -2  -9  -6 1075.05   75.04   1 0.72070-0.89710-0.30830-0.45490-0.58390 0.48990
   2   9   6 1195.11   82.55   1 0.07750 0.09940 0.80490-0.04160-0.82080 0.91420
  -2  -9  -7  233.50   37.86   1 0.75100-0.91260-0.28440-0.45480-0.57380 0.40760
   2   9   7  270.35   41.39   1 0.08890 0.07320 0.85190-0.11270-0.77290 0.93860
  -2  -9  -8  541.73   56.76   1 0.77360-0.92040-0.26520-0.45000-0.56500 0.32660
   3  -9  -612359.93  292.26   1 0.53890-0.19960 0.16260-0.89110-0.92160 0.72190
  -3   9   611893.28  272.95   1 0.09330-0.43330 0.86910-0.14000-0.75220 0.95180
   3  -9  -5 9667.69  253.50   1 0.56710-0.24270 0.10080-0.85350-0.89620 0.76890
  -3   9   5 9464.98  237.86   1 0.07970-0.40490 0.81450-0.06140-0.81190 0.93930
   3  -9  -4 9031.05  244.16   1 0.59400-0.28440 0.03480-0.81150-0.86450 0.80950
   3  -9  -4 9204.02  248.27   1 0.31190-0.00140-0.04540-0.73160-0.92010 0.86300
  -3   9   4 8679.46  228.39   1 0.06570-0.37600 0.75280 0.02430-0.86210 0.91730
   3  -9  -315982.39  347.46   1 0.30680-0.01110-0.12840-0.67260-0.88550 0.90080
  -3   9   315670.35  329.93   1 0.05160-0.34710 0.68640 0.11480-0.90220 0.88510
   3  -9  -2 5823.63  193.65   1 0.29910-0.01830-0.21380-0.61120-0.84290 0.93050
   3  -9  -1 9258.47  252.23   1 0.28890-0.02300-0.29970-0.54930-0.79270 0.95270
  -3   9   1 8796.73  233.09   1-0.81690 0.55160 0.21180 0.63700-0.39010 0.22920
  -3   9   0 5170.33  176.93   1-0.82470 0.57430 0.19350 0.67930-0.37940 0.14630
  -3   8   8   83.66   25.22   1-0.94330 0.56720-0.23840 0.81980 0.51060-0.13370
   3  -8  -8   38.56   16.30   1 0.41940-0.04360 0.37100-0.95200-0.97330 0.59600
  -3   8   7  -22.85   16.87   1-0.94230 0.58110-0.22600 0.83150 0.51600-0.21130
  -3   8   7  -14.77   16.47   1 0.11080-0.47220 0.93040-0.32470-0.65470 0.95970
  -3   8   6   63.52   21.65   1-0.94050 0.59420-0.20710 0.83670 0.52390-0.29150
  -3   8   6   57.37   20.47   1 0.09720-0.44380 0.88370-0.25390-0.73270 0.96540
   3  -8  -6   16.66   16.31   1 0.48540-0.13940 0.26440-0.89360-0.95370 0.72100
  -3   8   5  170.45   31.77   1-0.93700 0.60550-0.18070 0.83430 0.53430-0.37420
  -3   8   5  151.54   27.57   1 0.08220-0.41400 0.82480-0.17100-0.80200 0.96240
   3  -8  -5  123.84   27.20   1 0.52000-0.18890 0.20050-0.85380-0.93500 0.77450
  -3   8   4   -4.71   14.33   1 0.06630-0.38320 0.75550-0.07770-0.86020 0.94840
   3  -8  -4   23.69   20.56   1 0.55390-0.23770 0.13050-0.80800-0.90890 0.82080
   3  -8  -3   12.15   21.02   1 0.31230-0.01000-0.03820-0.66360-0.92280 0.90520
  -3   8   3   -6.49   14.58   1 0.05000-0.35210 0.67870 0.02320-0.90610 0.92200
   3  -8  -3  -12.75   18.80   1 0.58580-0.28440 0.05580-0.75730-0.87510 0.85930
   3  -8  -2  159.32   32.30   1 0.30640-0.01900-0.13350-0.59230-0.88320 0.93790
  -3   8   2  165.60   28.00   1-0.84240 0.55560 0.14880 0.57660-0.35310 0.29740
   3  -8  -1  -18.77   17.43   1 0.29730-0.02490-0.23020-0.51950-0.83390 0.96100
  -3   8   1   -3.06   16.27   1-0.85290 0.58100 0.11940 0.63010-0.33530 0.20740
  -3   8   0 1057.00   72.83   1-0.85890 0.60180 0.10140 0.67210-0.32440 0.12420
   3  -8   0 1013.58   74.10   1 0.28530-0.02770-0.32570-0.44800-0.77600 0.97540
   3  -8   1  732.70   63.66   1 0.27040-0.02770-0.41770-0.37990-0.71060 0.98230
  -3   8  -1  778.72   63.83   1-0.86160 0.61940 0.09280 0.70470-0.31910 0.04670
   3  -8   2 1022.45   75.87   1 0.25310-0.02530-0.50420-0.31740-0.63930 0.98340
  -3   8  -2  965.53   73.83   1-0.86190 0.63460 0.09190 0.72970-0.31850-0.02610
   3  -8   3   54.97   19.98   1 0.23390-0.02110-0.58400-0.26160-0.56400 0.98040
   3  -7 -10 8299.95  227.74   1 0.28950 0.12270 0.53940-0.97280-0.96890 0.41380
   3  -7  -910236.99  252.02   1 0.31590 0.08140 0.50870-0.96630-0.97360 0.49080
  -3   7   910534.76  273.47   1-0.94310 0.54560-0.31870 0.77670 0.47170 0.01050
  -3   7   819986.59  349.17   1 0.12970-0.51250 0.98010-0.49780-0.51150 0.92170
   3  -7  -819788.50  375.37   1 0.34700 0.03540 0.47050-0.95210-0.97680 0.56630
  -3   7   820541.69  400.73   1-0.94320 0.56050-0.31690 0.79900 0.47270-0.06270
  -3   7   7 7751.10  188.17   1 0.11800-0.48600 0.95170-0.44540-0.60620 0.94420
   3  -7  -7 8206.46  210.81   1 0.38240-0.01480 0.42390-0.92960-0.97710 0.63900
  -3   7   7 8035.81  221.21   1-0.94360 0.57580-0.30960 0.81570 0.47650-0.13880
  -3   7   621709.43  359.80   1 0.10390-0.45700 0.90750-0.37710-0.69660 0.96230
   3  -7  -621399.14  382.82   1 0.42110-0.06840 0.36840-0.89830-0.97310 0.70720
  -3   7   621592.92  396.52   1-0.94420 0.59130-0.29600 0.82620 0.48350-0.21800
   3  -7  -5 8840.50  217.04   1 0.46220-0.12430 0.30410-0.85800-0.96280 0.76920
  -3   7   5 9292.54  203.02   1 0.08760-0.42590 0.84670-0.29230-0.77890 0.97240
  -3   7   5 9022.57  221.20   1-0.94450 0.60640-0.27510 0.82940 0.49380-0.30050
   3  -7  -411344.37  251.18   1 0.50380-0.18090 0.23130-0.80940-0.94460 0.82340
  -3   7   411927.92  236.65   1 0.06960-0.39310 0.77060-0.19210-0.84910 0.97040
  -3   7   411428.07  248.98   1-0.94370 0.62040-0.24540 0.82380 0.50750-0.38650
   3  -7  -313481.16  282.60   1 0.54420-0.23620 0.15150-0.75370-0.91730 0.86840
  -3   7   313869.43  250.17   1-0.86180 0.55340 0.09230 0.50990-0.31880 0.36830
  -3   7   313951.37  265.10   1 0.05070-0.35930 0.68230-0.07970-0.90430 0.95330
  -3   7   313724.47  272.91   1-0.94030 0.63190-0.20540 0.80780 0.52460-0.47580
   3  -7  -210789.89  239.86   1 0.31190-0.01800-0.04580-0.58060-0.92000 0.94180
   3  -7  -210473.73  243.42   1 0.58160-0.28840 0.06640-0.69270-0.88030 0.90360
  -3   7   210759.62  220.80   1-0.87540 0.58190 0.04570 0.58050-0.28980 0.26710
   3  -7  -111302.01  251.72   1 0.30460-0.02550-0.15580-0.49460-0.87260 0.96680
  -3   7   111003.09  233.48   1-0.88280 0.60420 0.01640 0.63380-0.27130 0.17640
  -3   7   0 7111.50  185.86   1-0.88660 0.62280 0.00020 0.67410-0.26090 0.09380
   3  -7   0 7272.64  193.78   1 0.29330-0.02910-0.26520-0.40920-0.81380 0.98030
  -3   7  -1 9273.26  223.80   1-0.88790 0.63910-0.00600 0.70430-0.25700 0.01760
   3  -7   1 9430.36  228.07   1 0.27840-0.02920-0.37060-0.32780-0.74530 0.98410
  -3   7  -2 3490.41  134.08   1-0.88750 0.65350-0.00420 0.72640-0.25820-0.05350
   3  -7   2 3606.47  135.17   1 0.26060-0.02620-0.46900-0.25340-0.66960 0.98080
   3  -7   311891.15  275.05   1 0.24040-0.02090-0.55870-0.18770-0.58910 0.97260
  -3   7  -312623.15  284.32   1-0.88560 0.66650 0.00430 0.74200-0.26360-0.12030
   3  -7   4 9742.82  246.72   1 0.21860-0.01410-0.63880-0.13150-0.50600 0.96180
  -3   7  -4 9901.58  254.30   1-0.88230 0.67810 0.01830 0.75200-0.27250-0.18360
   3  -7   510942.60  272.65   1 0.19580-0.00610-0.70920-0.08510-0.42200 0.95020
  -3   6  10   30.34   15.43   1-0.93490 0.51590-0.38210 0.71680 0.43560 0.15190
   3  -6 -10   27.38   19.88   1 0.26310 0.15610 0.63870-0.97280-0.93480 0.34630
   3  -6 -10   21.18   16.37   1 0.20960 0.20930 0.62280-0.95690-0.94510 0.35690
  -3   6   9  453.93   51.08   1-0.93330 0.52920-0.39010 0.74870 0.43070 0.08460
  -3   6   9  467.38   42.67   1 0.14610-0.55040 0.99650-0.63750-0.32490 0.84040
   3  -6  -9  426.84   45.96   1 0.26960 0.13480 0.60900-0.96710-0.94700 0.43080
   3  -6  -9  371.02   43.23   1 0.23470 0.16930 0.59800-0.95620-0.95410 0.43820
  -3   6   8   22.15   15.98   1-0.93260 0.54330-0.39350 0.77620 0.42860 0.01450
   3  -6  -8   -1.77   12.56   1 0.27720 0.11230 0.56960-0.95180-0.96070 0.51670
   3  -6  -8    5.29   12.07   1 0.26580 0.12340 0.56560-0.94790-0.96330 0.51970
  -3   6   8  -11.40   12.60   1 0.13820-0.52760 0.99340-0.61040-0.42650 0.86980
  -3   6   7  176.84   31.78   1-0.93290 0.55850-0.39190 0.79870 0.42960-0.05880
   3  -6  -7  104.69   23.36   1 0.30270 0.07150 0.52430-0.93070-0.97140 0.60020
  -3   6   7  157.18   24.51   1 0.12750-0.50210 0.97550-0.56850-0.53110 0.90220
  -3   6   6  104.87   20.22   1 0.11370-0.47350 0.93940-0.50830-0.63560 0.93450
  -3   6   6  113.39   22.55   1-0.93440 0.57490-0.38450 0.81540 0.43420-0.13560
   3  -6  -6  128.28   24.13   1 0.34510 0.01430 0.47290-0.90340-0.97660 0.67770
  -3   6   5   40.12   14.01   1 0.09670-0.44170 0.88200-0.42680-0.73510 0.96170
   3  -6  -5   41.21   16.50   1 0.39190-0.04740 0.41060-0.86530-0.97660 0.74990
  -3   6   4   85.64   19.91   1-0.94030 0.61040-0.34770 0.82670 0.45590-0.30170
  -3   6   4  120.95   20.54   1 0.07680-0.40690 0.80210-0.32290-0.82320 0.97760
  -3   6   3   38.23   15.06   1-0.94330 0.62830-0.31480 0.81790 0.47380-0.39190
  -3   6   3   41.16   13.11   1 0.05480-0.37010 0.70220-0.19890-0.89380 0.97580
   3  -6  -3   43.67   16.31   1 0.49150-0.17680 0.25360-0.75640-0.95090 0.86880
  -3   6   3   49.35   13.17   1-0.89250 0.57750-0.02800 0.53090-0.24270 0.32530
  -3   6   2   11.16   12.31   1-0.94440 0.64420-0.26910 0.79620 0.49660-0.48700
  -3   6   2    3.97   11.17   1-0.90050 0.60040-0.07470 0.60160-0.21210 0.22240
   3  -6  -1   64.15   19.18   1 0.31040-0.02480-0.07420-0.47690-0.90880 0.97010
  -3   6   1   64.69   18.21   1-0.94050 0.65510-0.20690 0.75810 0.52400-0.58660
  -3   6   1   59.50   17.57   1-0.90410 0.61880-0.10140 0.65230-0.19440 0.13240
   3  -6  -1   62.46   19.43   1 0.58250-0.29760 0.06390-0.61500-0.87910 0.94160
   3  -6   0 2459.48   98.21   1 0.30030-0.02960-0.20170-0.37350-0.84940 0.98300
  -3   6   0 2456.58   95.73   1-0.90550 0.63520-0.11380 0.68870-0.18600 0.05180
   3  -6   1  492.59   44.80   1 0.28550-0.02960-0.32440-0.27470-0.77690 0.98280
  -3   6  -1  465.87   43.39   1-0.90570 0.65020-0.11560 0.71460-0.18480-0.02170
   3  -6   2 1108.66   67.67   1 0.26660-0.02570-0.43800-0.18510-0.69480 0.97300
  -3   6  -2 1150.05   70.10   1-0.90500 0.66440-0.10930 0.73230-0.18900-0.08960
   3  -6   3   13.26   15.45   1 0.24500-0.01890-0.53980-0.10720-0.60700 0.95760
  -3   6  -3   33.24   15.02   1-0.90350 0.67770-0.09640 0.74340-0.19770-0.15320
   3  -6   4   45.06   18.17   1 0.22150-0.01040-0.62890-0.04210-0.51690 0.93980
  -3   6  -4   95.82   27.41   1-0.90100 0.69010-0.07810 0.74910-0.20990-0.21320
   3  -6   5  316.76   40.02   1 0.19710-0.00090-0.70550 0.01040-0.42680 0.92200
  -3   6  -5  351.27   44.05   1-0.89740 0.70130-0.05510 0.75020-0.22510-0.27030
   3  -6   6 1218.10   81.68   1 0.17240 0.00900-0.77030 0.05130-0.33840 0.90600
  -3   6  -6 1388.26   88.97   1-0.89250 0.71130-0.02820 0.74730-0.24260-0.32500
   3  -6   7   55.89   23.14   1 0.14770 0.01880-0.82470 0.08170-0.25260 0.89250
   3  -6   7   20.56   21.54   1-0.15540 0.32220-0.87600 0.13280-0.12730 0.76770
   3  -5 -1110773.93  265.22   1 0.11090 0.32950 0.70860-0.91930-0.89770 0.20410
   3  -5 -1111500.88  271.29   1 0.23400 0.20670 0.74690-0.95780-0.87320 0.17950
  -3   5  1111171.42  287.41   1-0.92380 0.48340-0.42860 0.63990 0.40570 0.28710
   3  -5 -1012526.38  278.69   1 0.12660 0.29900 0.69620-0.93090-0.90650 0.28520
   3  -5 -1012848.77  280.97   1 0.23840 0.18740 0.73260-0.96760-0.88310 0.26170
  -3   5  1012280.61  295.92   1-0.91860 0.49310-0.44530 0.68060 0.39430 0.22640
   3  -5  -9 2949.12  116.29   1 0.24470 0.16620 0.71120-0.97020-0.89690 0.34770
  -3   5   9 2838.23  126.63   1-0.91420 0.50350-0.45820 0.71750 0.38510 0.16330
  -3   5   9 2987.76  105.97   1 0.15280-0.56370 0.98520-0.72560-0.20810 0.75670
   3  -5  -9 2856.45  115.75   1 0.14840 0.26220 0.67810-0.93690-0.91790 0.36890
  -3   5   822332.04  349.25   1 0.14710-0.54310 0.99590-0.71220-0.31050 0.78680
   3  -5  -821678.36  376.98   1 0.17720 0.21860 0.65300-0.93590-0.93160 0.45490
   3  -5  -821552.88  374.20   1 0.25300 0.14310 0.68070-0.96380-0.91430 0.43740
  -3   5   821838.16  398.24   1-0.91090 0.51500-0.46710 0.75050 0.37860 0.09760
   3  -5  -7 3605.73  121.38   1 0.21330 0.16760 0.61920-0.92630-0.94650 0.54210
  -3   5   7 3576.72  105.53   1 0.13870-0.51980 0.99390-0.68620-0.42090 0.82500
  -3   5   7 3551.32  129.96   1-0.90920 0.52810-0.47150 0.77900 0.37530 0.02870
   3  -5  -7 3385.94  115.87   1 0.26310 0.11820 0.63890-0.94590-0.93470 0.53000
  -3   5   619768.82  301.12   1 0.12670-0.49300 0.97380-0.64200-0.53790 0.86980
   3  -5  -619138.39  323.11   1 0.27480 0.09160 0.58270-0.91380-0.95640 0.62400
  -3   5   618856.76  342.82   1-0.90940 0.54320-0.47100 0.80250 0.37570-0.04400
   3  -5  -618968.97  329.52   1 0.25700 0.10900 0.57490-0.90610-0.96090 0.62880
   3  -5  -514232.97  268.98   1 0.30790 0.04320 0.51820-0.87350-0.97230 0.71250
  -3   5   514530.02  278.58   1-0.91190 0.56060-0.46440 0.82000 0.38060-0.12110
   3  -5  -412790.90  245.74   1 0.36470-0.02840 0.44760-0.82700-0.97740 0.78990
  -3   5   412749.90  248.87   1-0.91690 0.58040-0.45050 0.83020 0.39060-0.20340
  -3   5   412902.27  219.82   1 0.08940-0.42610 0.85390-0.47400-0.77070 0.95810
   3  -5  -320611.81  342.98   1 0.42490-0.10350 0.36280-0.76630-0.97240 0.85720
   3  -5  -323142.49  308.42   1 0.95310-0.63110 0.34050-0.74450-0.17340 0.05750
  -3   5   321120.71  316.81   1 0.06420-0.38600 0.74600-0.34210-0.86680 0.98200
  -3   5   321097.38  344.15   1-0.92420 0.60250-0.42720 0.83100 0.40670-0.29170
  -3   5   321520.39  302.81   1-0.91050 0.58890-0.18020 0.58380-0.14060 0.25610
   3  -5  -239991.30  499.87   1 0.95620-0.64900 0.32390-0.75180-0.15690 0.11310
   3  -5  -238271.03  534.18   1 0.48520-0.17860 0.26490-0.69250-0.95380 0.91100
  -3   5   236744.27  489.77   1-0.91130 0.60460-0.22110 0.64870-0.11190 0.15530
   3  -5  -128771.54  398.45   1 0.95960-0.66720 0.30180-0.75350-0.13500 0.16340
  -3   5   127691.95  395.49   1-0.91110 0.61920-0.24020 0.69190-0.09830 0.06940
   3  -5  -127705.61  422.92   1 0.54150-0.24980 0.15720-0.60890-0.91950 0.94900
  -3   5   128347.21  405.08   1-0.94120 0.64920-0.33980 0.79170 0.46030-0.48980
   3  -5   049006.13  643.38   1 0.30640-0.02910-0.13310-0.34280-0.88330 0.98400
   3  -5   049407.44  636.58   1 0.96260-0.68510 0.27480-0.75050-0.10850 0.20900
  -3   5   047493.09  626.13   1-0.91100 0.63390-0.24500 0.72070-0.09490-0.00620
   3  -5   047990.91  661.75   1 0.59030-0.31350 0.04430-0.52010-0.86940 0.97110
  -3   5   049676.86  624.71   1-0.94440 0.66730-0.26530 0.74120 0.49840-0.60010
   3  -5   130394.03  436.07   1 0.96470-0.70200 0.24490-0.74440-0.07920 0.25190
   3  -5   129733.35  438.90   1 0.29150-0.02910-0.27970-0.22010-0.80510 0.97810
  -3   5  -129227.61  439.02   1-0.91110 0.64890-0.23950 0.73920-0.09890-0.07460
   3  -5   212382.61  239.49   1 0.96540-0.71760 0.21270-0.73620-0.04800 0.29290
   3  -5   211992.94  235.64   1 0.27110-0.02360-0.41360-0.11020-0.71370 0.95910
  -3   5  -212215.94  242.27   1-0.91130 0.66400-0.22630 0.74990-0.10830-0.13740
   3  -5   313319.04  258.62   1 0.96460-0.73160 0.17870-0.72610-0.01530 0.33240
  -3   5  -312709.59  257.84   1-0.91130 0.67880-0.20690 0.75460-0.12190-0.19600
   3  -5   312400.28  246.18   1 0.24710-0.01450-0.53070-0.01710-0.61550 0.93320
  -3   5  -4 5039.02  154.31   1-0.91060 0.69310-0.18260 0.75440-0.13890-0.25130
   3  -5   4 5132.62  148.76   1 0.22120-0.00350-0.63000 0.05820-0.51570 0.90570
   3  -5   5 5872.42  166.41   1 0.19460 0.00820-0.71250 0.11670-0.41780 0.88020
  -3   5  -5 5565.56  169.07   1-0.90910 0.70640-0.15420 0.74990-0.15850-0.30380
   3  -5   612702.98  275.10   1 0.16820 0.01980-0.78020 0.16050-0.32360 0.85830
  -3   5  -613047.11  285.34   1-0.90640 0.71860-0.12210 0.74180-0.18040-0.35420
   3  -5   7 7212.17  210.41   1-0.15560 0.32890-0.88770 0.24370-0.10290 0.71020
   3  -5   7 7051.18  201.74   1 0.14220 0.03080-0.83540 0.19170-0.23400 0.84110
  -3   5  -7 7354.14  210.68   1-0.90220 0.72930-0.08680 0.73060-0.20410-0.40280
   3  -5   812188.27  299.62   1-0.15550 0.31400-0.91720 0.24920-0.03500 0.71460
   3  -5   812433.86  291.26   1 0.11710 0.04110-0.87990 0.21230-0.14910 0.82850
  -3   5  -812946.42  301.76   1-0.89630 0.73820-0.04860 0.71640-0.22930-0.44980
  -3   4  11  138.97   30.80   1-0.90450 0.45750-0.48300 0.59490 0.36660 0.35930
   3  -4 -11  129.53   26.39   1 0.20630 0.24100 0.82250-0.93420-0.80850 0.08180
   3  -4 -11  154.49   27.80   1 0.03270 0.41440 0.76430-0.87560-0.84740 0.12070
   3  -4 -10  818.75   62.35   1 0.04320 0.38900 0.75740-0.89280-0.85480 0.20040
   3  -4 -10  708.31   58.10   1 0.20910 0.22330 0.81560-0.95140-0.81530 0.16090
  -3   4  10  771.70   65.64   1-0.89490 0.46270-0.50410 0.64010 0.35010 0.30370
  -3   4   9   11.74   16.02   1-0.88590 0.46850-0.52180 0.68190 0.33550 0.24600
   3  -4  -9  -12.70   14.79   1 0.21410 0.20340 0.80320-0.96300-0.82720 0.24500
   3  -4  -9   16.11   14.04   1 0.06000 0.35740 0.74610-0.90560-0.86620 0.28410
  -3   4   8  223.67   33.85   1-0.87790 0.47540-0.53610 0.72020 0.32330 0.18600
   3  -4  -8  188.66   28.40   1 0.08400 0.31850 0.72900-0.91260-0.88160 0.37180
   3  -4  -8  180.87   27.30   1 0.22150 0.18110 0.78340-0.96720-0.84480 0.33490
  -3   4   8  225.86   28.25   1 0.15480-0.55740 0.97680-0.79250-0.16230 0.67170
   3  -4  -7  972.80   57.89   1 0.23180 0.15610 0.75370-0.96160-0.86820 0.43060
   3  -4  -7  958.86   59.14   1 0.11630 0.27130 0.70440-0.91210-0.90080 0.46330
  -3   4   7 1077.76   52.98   1 0.14970-0.53740 0.99300-0.78460-0.26890 0.70610
  -3   4   7  938.81   63.44   1-0.87160 0.48400-0.54660 0.75470 0.31400 0.12300
   3  -4  -6  700.29   48.61   1 0.15800 0.21480 0.66990-0.90180-0.92260 0.55740
  -3   4   6  683.64   39.20   1 0.14130-0.51420 0.99600-0.76350-0.38930 0.75430
   3  -4  -6  685.47   45.31   1 0.24490 0.12810 0.71060-0.94250-0.89720 0.53180
  -3   4   6  679.39   51.68   1-0.86760 0.49480-0.55290 0.78520 0.30820 0.05650
  -3   4   5 1225.14   49.91   1 0.12830-0.48640 0.97740-0.72090-0.52360 0.81630
   3  -4  -5 1146.54   56.63   1 0.26070 0.09750 0.64930-0.90530-0.92990 0.63680
   3  -4  -5 1145.78   60.05   1 0.20970 0.14820 0.62270-0.87870-0.94510 0.65220
  -3   4   5 1196.98   65.89   1-0.86660 0.50860-0.55450 0.81090 0.30680-0.01420
  -3   4   4    5.47    9.93   1-0.86930 0.52620-0.55030 0.83070 0.31060-0.09030
   3  -4  -4  -11.33   12.40   1 0.27820 0.06500 0.56410-0.84410-0.96240 0.74150
   3  -4  -4    6.61    5.23   1 0.81440-0.47090 0.61900-0.89980-0.46530 0.24430
   3  -4  -4   20.84   12.44   1 0.27120 0.07180 0.55970-0.83980-0.96470 0.74410
  -3   4   4   15.10    6.34   1-0.90490 0.56170-0.32660 0.60690-0.03550 0.25630
  -3   4   4    4.87    5.86   1 0.10890-0.45210 0.92430-0.64380-0.66660 0.88710
  -3   4   3  134.95   20.53   1-0.87640 0.54820-0.53860 0.84300 0.32110-0.17300
   3  -4  -3  148.65   15.33   1 0.85480-0.52620 0.56880-0.87350-0.41010 0.26130
  -3   4   3  116.53   14.82   1 0.08180-0.41020 0.82320-0.51860-0.80360 0.95180
   3  -4  -3  124.87   20.36   1 0.34080-0.01270 0.47840-0.78250-0.97630 0.82800
  -3   4   3  144.65   16.52   1-0.89610 0.56780-0.38290 0.68720 0.00680 0.14180
   3  -4  -2 1604.66   54.71   1 0.88600-0.57220 0.52050-0.84910-0.35830 0.28170
   3  -4  -2 1564.84   66.62   1 0.41470-0.10150 0.37800-0.70630-0.97410 0.89810
  -3   4   2 1630.66   57.99   1-0.89160 0.57820-0.40470 0.73300 0.02350 0.05290
  -3   4   2 1659.30   66.03   1-0.88850 0.57510-0.51680 0.84530 0.33970-0.26380
   3  -4  -1 1155.89   56.04   1 0.48740-0.18910 0.26090-0.61330-0.95280 0.94910
   3  -4  -1 1146.67   48.82   1 0.91020-0.61130 0.47350-0.82600-0.30900 0.30450
  -3   4   1 1050.05   49.28   1-0.89100 0.59240-0.40760 0.76000 0.02580-0.02170
  -3   4   1 1112.95   50.94   1-0.90540 0.60690-0.48070 0.83330 0.36840-0.36480
  -3   4   0  153.82   19.07   1-0.92530 0.64160-0.42330 0.79990 0.40940-0.47800
   3  -4   0  137.42   21.06   1 0.31140-0.02750-0.05590-0.32070-0.91610 0.98380
   3  -4   0  152.74   18.96   1 0.93000-0.64600 0.42460-0.80100-0.25850 0.32620
  -3   4   0  134.20   19.45   1-0.89290 0.60930-0.39870 0.77500 0.01880-0.08700
   3  -4   0  147.54   21.61   1 0.55290-0.26950 0.13280-0.50920-0.90990 0.97850
   3  -4   1 1068.07   52.34   1 0.29650-0.02750-0.23760-0.16290-0.82980 0.96990
   3  -4   1 1068.46   52.88   1 0.94420-0.67490 0.37890-0.77920-0.21200 0.35190
  -3   4  -1 1001.02   53.00   1-0.89640 0.62760-0.38140 0.78180 0.00560-0.14600
   3  -4   1 1046.09   56.78   1 0.60630-0.33770 0.00130-0.40180-0.84660 0.98750
  -3   4  -1 1082.36   43.76   1-0.94190 0.67300-0.33280 0.73350 0.46410-0.60500
   3  -4   2  234.66   25.73   1 0.27350-0.01940-0.40030-0.02430-0.72370 0.93620
   3  -4   2  293.84   29.34   1 0.95460-0.70020 0.33270-0.75690-0.16560 0.37770
  -3   4  -2  275.83   29.16   1-0.90050 0.64660-0.35790 0.78230-0.01210-0.20050
  -3   4  -2  286.63   20.54   1-0.93820 0.68420-0.18900 0.61380 0.53120-0.74430
   3  -4   3  -15.09   14.26   1 0.24570-0.00650-0.53680 0.08830-0.60980 0.89460
   3  -4   3   -6.29   11.04   1 0.96130-0.72170 0.28790-0.73600-0.12130 0.40550
  -3   4  -3    4.33   10.36   1-0.90450 0.66550-0.32960 0.77800-0.03330-0.25160
   3  -4   4  554.25   42.03   1 0.21620 0.00820-0.64700 0.17450-0.49670 0.85380
   3  -4   4  654.54   48.53   1 0.96480-0.74000 0.24270-0.71470-0.07710 0.43340
  -3   4  -4  550.27   45.32   1-0.90800 0.68380-0.29730 0.76970-0.05710-0.30000
   3  -4   5  446.28   40.38   1 0.18670 0.02270-0.73420 0.23780-0.38920 0.81860
   3  -4   5  469.73   43.88   1 0.96530-0.75540 0.19760-0.69350-0.03340 0.46200
  -3   4  -5  425.93   42.25   1-0.91040 0.70100-0.26160 0.75800-0.08310-0.34630
   3  -4   6 1042.78   68.68   1-0.15540 0.35020-0.87440 0.35370-0.13050 0.63260
  -3   4  -6 1102.82   70.05   1-0.91130 0.71690-0.22290 0.74330-0.11070-0.39100
   3  -4   6 1097.19   66.52   1 0.15820 0.03630-0.80260 0.28220-0.28890 0.79070
   3  -4   7  108.66   26.54   1-0.15560 0.33560-0.90680 0.36200-0.06030 0.63460
   3  -4   7   85.61   18.41   1 0.13110 0.04850-0.85610 0.31170-0.19620 0.77030
  -3   4  -7   99.87   23.64   1-0.91060 0.73100-0.18150 0.72600-0.13970-0.43420
   3  -4   8  971.03   70.06   1 0.10540 0.05940-0.89790 0.32950-0.11030 0.75670
   3  -4   8 1184.51   81.34   1-0.15510 0.32020-0.93270 0.36390 0.00550 0.64100
  -3   4  -8 1047.16   73.89   1-0.90790 0.74310-0.13770 0.70620-0.16980-0.47630
   3  -4   9 1157.78   84.25   1-0.15390 0.30420-0.95330 0.36040 0.06760 0.65120
  -3   4  -9 1195.70   82.10   1-0.90280 0.75300-0.09150 0.68400-0.20090-0.51740
  -3   3  12 5295.02  188.97   1-0.89510 0.42660-0.50370 0.49220 0.35040 0.48090
   3  -3 -1112455.57  281.19   1 0.17610 0.27780 0.88460-0.89720-0.73320-0.02650
  -3   3  1112412.39  295.16   1-0.88010 0.42640-0.53230 0.54490 0.32650 0.43250
   3  -3 -1011920.19  262.60   1 0.17630 0.26270 0.88420-0.92080-0.73380 0.04640
  -3   3  1012028.66  278.61   1-0.86450 0.42580-0.55760 0.59430 0.30400 0.38280
   3  -3  -912522.85  257.26   1 0.17870 0.24540 0.87990-0.94060-0.73990 0.12480
  -3   3   912116.16  271.98   1-0.84910 0.42510-0.57970 0.64040 0.28300 0.33160
   3  -3  -825591.71  402.12   1 0.18370 0.22560 0.87060-0.95530-0.75260 0.20970
  -3   3   824785.67  421.10   1-0.83410 0.42500-0.59870 0.68350 0.26380 0.27850
  -3   3   717653.72  321.16   1-0.82040 0.42610-0.61460 0.72340 0.24700 0.22310
   3  -3  -717738.19  298.68   1 0.19190 0.20260 0.85440-0.96310-0.77310 0.30250
   3  -3  -639197.61  466.51   1 0.26030 0.11940 0.84470-0.97850-0.77510 0.37690
  -3   3   637730.84  487.87   1 0.15390-0.53340 0.98100-0.84790-0.18370 0.58170
   3  -3  -636976.20  525.00   1 0.05120 0.32820 0.75210-0.88460-0.86030 0.46200
  -3   3   637897.22  541.54   1-0.80850 0.42910-0.62720 0.76010 0.23300 0.16490
   3  -3  -637643.27  514.47   1 0.20390 0.17570 0.82800-0.96070-0.80280 0.40440
   3  -3  -532932.20  469.67   1 0.09890 0.26560 0.71780-0.87440-0.89070 0.56470
   3  -3  -534923.81  417.24   1 0.38290-0.01810 0.83510-0.99270-0.74550 0.41940
  -3   3   533029.89  429.08   1 0.14710-0.51170 0.99590-0.83880-0.31100 0.63670
   3  -3  -532481.99  451.27   1 0.22050 0.14420 0.78630-0.94300-0.84230 0.51620
  -3   3   533677.54  387.57   1-0.81020 0.44550-0.61640 0.77340 0.19670 0.12940
  -3   3   533041.07  479.22   1-0.79940 0.43490-0.63630 0.79330 0.22260 0.10310
  -3   3   434724.44  435.64   1 0.13430-0.48410 0.98840-0.80710-0.46700 0.72050
   3  -3  -435683.59  428.64   1 0.50610-0.15610 0.80810-0.98960-0.69900 0.44510
   3  -3  -434990.16  465.10   1 0.24180 0.10810 0.72120-0.90200-0.89060 0.63670
   3  -3  -435249.89  477.38   1 0.16030 0.18940 0.66790-0.84860-0.92380 0.67010
  -3   3   434824.95  413.54   1-0.79240 0.44260-0.64530 0.82630 0.22240 0.03150
  -3   3   434275.64  482.84   1-0.79420 0.44450-0.64130 0.82240 0.21660 0.03680
  -3   3   314464.00  203.11   1 0.11140-0.44640 0.93230-0.72700-0.65080 0.83210
   3  -3  -314769.62  208.92   1 0.61840-0.28320 0.76450-0.97000-0.63830 0.45660
   3  -3  -314149.65  223.98   1 0.26690 0.06810 0.62150-0.82630-0.94210 0.76050
  -3   3   314575.52  202.33   1-0.79310 0.45810-0.64420 0.84930 0.22140-0.03980
  -3   3   314445.23  243.06   1-0.79410 0.45930-0.64140 0.84650 0.21660-0.03540
   3  -3  -314517.99  239.56   1 0.23550 0.09920 0.59720-0.80200-0.95430 0.77290
   3  -3  -220696.04  280.56   1 0.71170-0.39140 0.70970-0.93900-0.56990 0.46030
   3  -3  -221089.10  309.64   1 0.32240-0.00250 0.50100-0.72990-0.97440 0.86530
  -3   3   220357.26  276.89   1-0.80250 0.48250-0.62920 0.85820 0.20800-0.09860
  -3   3   220502.73  303.93   1-0.80090 0.48090-0.63480 0.86400 0.22430-0.11530
  -3   3   220552.66  268.62   1 0.07380-0.39390 0.78920-0.55980-0.83440 0.94340
   3  -3  -111389.51  181.40   1 0.78650-0.48100 0.64790-0.90120-0.49790 0.46050
   3  -3  -111310.43  197.88   1 0.41460-0.10960 0.37810-0.63120-0.97410 0.93730
  -3   3   111164.07  182.00   1-0.81620 0.51100-0.60580 0.85880 0.18750-0.15040
  -3   3   111291.20  189.89   1-0.81650 0.51140-0.61880 0.87200 0.24240-0.20570
   3  -3   026138.01  350.40   1 0.84110-0.55040 0.58710-0.86430-0.43010 0.46500
   3  -3   025260.87  360.16   1 0.50260-0.21250 0.23350-0.51070-0.94520 0.98080
  -3   3   024572.06  345.40   1-0.83160 0.54120-0.57650 0.85360 0.16230-0.19750
  -3   3   025175.66  337.60   1-0.84300 0.55270-0.58770 0.86500 0.27510-0.31060
   3  -3   139347.88  493.25   1 0.30040-0.02480-0.20070-0.10060-0.84990 0.95710
   3  -3   140546.27  518.98   1 0.88360-0.60770 0.52450-0.82560-0.36260 0.46960
  -3   3  -138680.57  506.69   1-0.84720 0.57170-0.54300 0.84410 0.13410-0.24150
   3  -3   139939.82  523.87   1 0.57670-0.30140 0.07830-0.37960-0.88590 0.99380
  -3   3  -139056.67  484.94   1-0.88110 0.60560-0.53040 0.83180 0.32810-0.43590
   3  -3   235619.93  470.41   1 0.27220-0.01150-0.40740 0.08220-0.71840 0.89790
   3  -3   238476.83  507.77   1 0.91390-0.65290 0.46520-0.79020-0.30030 0.47950
  -3   3  -238416.37  456.30   1-0.92550 0.66480-0.42260 0.74810 0.40980-0.58980
  -3   3  -236083.73  488.80   1-0.86200 0.60140-0.50590 0.83100 0.10360-0.28320
   3  -3   320918.92  307.73   1 0.23790 0.00790-0.56870 0.21950-0.57930 0.83120
   3  -3   321936.79  338.07   1 0.93660-0.69040 0.40510-0.75390-0.23850 0.48990
  -3   3  -320630.23  328.11   1-0.87550 0.62980-0.46590 0.81510 0.07140-0.32330
  -3   3  -321982.78  268.56   1-0.93980 0.69400-0.20090 0.55050 0.52640-0.77870
   3  -3   422650.98  336.36   1 0.20300 0.02790-0.68830 0.31510-0.44820 0.77240
   3  -3   424155.36  371.89   1 0.95130-0.72000 0.34930-0.72200-0.18220 0.50570
  -3   3  -422342.78  359.69   1-0.88730 0.65640-0.42340 0.79660 0.03800-0.36210
   3  -3   5 5572.95  144.35   1-0.15540 0.37160-0.87380 0.47640-0.13190 0.52860
   3  -3   5 5454.67  137.00   1 0.17000 0.04590-0.77580 0.37860-0.33030 0.72680
   3  -3   5 5715.70  150.30   1 0.96050-0.74400 0.29410-0.69080-0.12740 0.52300
  -3   3  -5 5377.22  147.14   1-0.89690 0.68090-0.37870 0.77580 0.00350-0.39990
   3  -3   614222.67  272.68   1 0.96490-0.76320 0.24020-0.66070-0.07460 0.54240
   3  -3   613338.89  250.24   1 0.13980 0.06130-0.84010 0.41900-0.22560 0.69450
  -3   3  -613229.40  264.13   1-0.90430 0.70310-0.33180 0.75300-0.03170-0.43690
   3  -3   613183.96  260.00   1-0.15560 0.35700-0.90680 0.48530-0.06030 0.52930
   3  -3   713832.65  265.68   1 0.11200 0.07420-0.88790 0.44280-0.13230 0.67350
   3  -3   714608.70  287.36   1 0.96500-0.77810 0.18710-0.63160-0.02340 0.56340
  -3   3  -713760.51  277.27   1-0.90910 0.72280-0.28300 0.72820-0.06760-0.47330
   3  -3   713208.15  273.39   1-0.15510 0.34170-0.93250 0.48700 0.00500 0.53620
   3  -3   815742.35  317.46   1-0.15400 0.32570-0.95270 0.48310 0.06560 0.54790
  -3   3  -816340.10  318.81   1-0.91120 0.73990-0.23230 0.70150-0.10400-0.50920
   3  -3   919582.33  378.69   1-0.15240 0.30930-0.96830 0.47470 0.12260 0.56320
  -3   3  -919694.98  372.74   1-0.91050 0.75400-0.17980 0.67300-0.14080-0.54450
   3  -3  1011422.26  282.83   1-0.15040 0.29240-0.98020 0.46250 0.17670 0.58120
  -3   3 -1010909.98  265.31   1-0.90670 0.76510-0.12550 0.64270-0.17810-0.57950
  -3   3 -11 8983.34  241.59   1-0.89960 0.77290-0.06920 0.61050-0.21580-0.61410
  -3   2  12  341.43   48.69   1-0.87340 0.39830-0.54370 0.43290 0.31660 0.54780
  -3   2  11  285.32   43.07   1-0.85180 0.39160-0.57600 0.48930 0.28660 0.50560
   3  -2 -11  256.39   35.88   1 0.14480 0.31560 0.93210-0.84550-0.65140-0.14120
  -3   2  10 1253.11   67.88   1-0.10590-0.33920-0.92930 0.86660 0.65680 0.06320
   3  -2 -10 1249.15   76.62   1 0.14180 0.30380 0.93590-0.87330-0.64330-0.07710
  -3   2  10 1228.04   80.04   1-0.82890 0.38350-0.60490 0.54220 0.25740 0.46250
  -3   2   9  338.97   40.73   1-0.80520 0.37470-0.63060 0.59190 0.22920 0.41850
   3  -2  -9  301.40   34.76   1 0.14050 0.29020 0.93750-0.89900-0.63980-0.00830
  -3   2   9  277.70   29.89   1-0.10640-0.32390-0.93070 0.89200 0.65400-0.00630
  -3   2   8  288.94   28.33   1-0.10560-0.30990-0.92820 0.91360 0.65880-0.08340
  -3   2   8  272.84   34.89   1-0.78110 0.36540-0.65320 0.63870 0.20210 0.37330
   3  -2  -8  260.13   30.64   1 0.14140 0.27440 0.93630-0.92180-0.64240 0.06650
  -3   2   7 1233.51   53.75   1-0.10310-0.29760-0.92010 0.92960 0.67430-0.17100
   3  -2  -7 1380.16   50.47   1-0.15240 0.55350 0.77310-0.78370-0.77430 0.27100
   3  -2  -7 1315.46   64.22   1 0.14530 0.25570 0.93140-0.94100-0.65280 0.14910
  -3   2   7 1253.95   69.06   1-0.75700 0.35620-0.67310 0.68260 0.17650 0.32670
  -3   2   6   30.42   14.39   1-0.73360 0.34760-0.69020 0.72380 0.15270 0.27830
   3  -2  -6   16.33    8.72   1 0.15310 0.23310 0.92100-0.95460-0.67330 0.24200
   3  -2  -6   15.77    7.06   1-0.08100 0.46720 0.79640-0.83080-0.78490 0.35380
  -3   2   5  110.57   20.01   1-0.71160 0.34040-0.70460 0.76220 0.13100 0.22770
   3  -2  -5   82.70   15.10   1 0.16600 0.20530 0.90160-0.95920-0.70720 0.34810
   3  -2  -5   82.63   11.29   1 0.01470 0.35670 0.82040-0.87880-0.79230 0.43340
   3  -2  -4  564.85   33.20   1 0.18580 0.17070 0.86650-0.94810-0.75790 0.47110
   3  -2  -4  518.20   27.67   1 0.13670 0.21990 0.83930-0.92160-0.79040 0.50360
   3  -2  -4  503.66   34.71   1 0.03490 0.32140 0.76290-0.84430-0.84900 0.56220
  -3   2   4  537.07   25.92   1 0.15570-0.51200 0.97150-0.88960-0.13810 0.42460
  -3   2   4  511.46   37.56   1-0.69190 0.33560-0.71620 0.79790 0.11230 0.17420
   3  -2  -3  871.26   43.06   1 0.10810 0.23330 0.71080-0.81630-0.89610 0.68160
   3  -2  -3  864.80   35.18   1 0.28230 0.05950 0.84410-0.95030-0.77090 0.55630
  -3   2   3  853.62   29.07   1 0.14770-0.48930 0.99540-0.88950-0.30080 0.51510
   3  -2  -3  837.38   37.57   1 0.21430 0.12730 0.80260-0.90830-0.82770 0.61320
  -3   2   3  843.93   45.85   1-0.67580 0.33430-0.72490 0.83070 0.09730 0.11690
  -3   2   2  492.06   19.28   1 0.12480-0.45150 0.96940-0.83940-0.55380 0.69590
   3  -2  -2  542.79   27.23   1 0.42770-0.10080 0.82750-0.95760-0.73070 0.58830
   3  -2  -2  498.69   18.93   1-0.11940 0.44600-0.96710 0.83740 0.56180-0.70380
   3  -2  -2  546.19   32.22   1 0.20210 0.12440 0.62990-0.75950-0.94220 0.80000
   3  -2  -2  501.42   26.36   1 0.25170 0.07510 0.68570-0.81530-0.91160 0.76930
  -3   2   2  504.35   32.63   1-0.66500 0.33840-0.73040 0.86030 0.08750 0.05450
   3  -2  -1  395.64   24.21   1 0.56190-0.24980 0.78900-0.94300-0.67130 0.60110
   3  -2  -1  420.70   28.27   1 0.31380-0.00210 0.51130-0.66500-0.97320 0.90330
  -3   2   1  413.01   24.67   1-0.64170 0.32990-0.80820 0.96200 0.38130-0.31120
  -3   2   1  380.30   27.02   1-0.66220 0.35040-0.73180 0.88570 0.08500-0.01520
  -3   2   1  405.62   16.58   1 0.06480-0.37670 0.74890-0.59490-0.86480 0.93470
   3  -2   0  649.74   32.64   1 0.67470-0.37740 0.73390-0.91180-0.59940 0.60140
   3  -2   0  686.43   35.24   1 0.43140-0.13460 0.35290-0.53070-0.97110 0.97350
  -3   2   0  686.23   33.86   1-0.69410 0.39710-0.76370 0.94140 0.33450-0.33670
  -3   2   0  648.83   32.43   1-0.67130 0.37430-0.72730 0.90530 0.09320-0.09560
   3  -2   1 1132.20   46.90   1 0.53670-0.25480 0.16720-0.36910-0.92330 0.99800
   3  -2   1 1096.79   39.00   1 0.30280-0.02060-0.17620-0.02580-0.86260 0.93690
   3  -2   1 1141.08   45.76   1 0.76440-0.48200 0.66830-0.87010-0.52110 0.59530
  -3   2  -1 1055.92   45.52   1-0.73950 0.45730-0.71600 0.91780 0.28770-0.36210
  -3   2  -1 1101.56   38.75   1-0.69840 0.41630-0.71250 0.91460 0.11840-0.19310
  -3   2  -2   36.45    7.44   1-0.75360 0.48640-0.67570 0.90180 0.17300-0.31990
   3  -2   2   39.00    9.34   1 0.26260 0.00470-0.45890 0.23290-0.67790 0.82450
   3  -2   2   54.93   12.53   1 0.83040-0.56280 0.60050-0.82620-0.44480 0.59110
  -3   2  -2   54.07   12.22   1-0.77840 0.51120-0.66600 0.89180 0.24100-0.38760
   3  -2   3 1194.11   53.17   1 0.87990-0.62720 0.53070-0.78030-0.36920 0.58760
   3  -2   3 1087.28   43.52   1 0.21620 0.03620-0.64700 0.39700-0.49680 0.71570
  -3   2  -3 1123.83   52.62   1-0.81150 0.55910-0.61400 0.86390 0.19470-0.41360
  -3   2  -3 1159.85   30.39   1-0.85210 0.59970-0.57560 0.82580 0.28690-0.50610
   3  -2   4 1326.21   52.02   1 0.17430 0.06310-0.76560 0.49160-0.34530 0.63660
  -3   2  -4 1357.73   61.11   1-0.83930 0.60180-0.56060 0.83440 0.14880-0.43990
   3  -2   4 1298.62   55.15   1-0.15560 0.39320-0.89730 0.62320-0.08200 0.37340
   3  -2   4 1483.06   63.53   1 0.91470-0.67680 0.46350-0.73700-0.29850 0.58920
   3  -2   5    2.14    8.14   1 0.13880 0.08380-0.84200 0.54410-0.22220 0.58590
   3  -2   5    6.90   10.25   1 0.93940-0.71630 0.39570-0.69320-0.22900 0.59180
   3  -2   5   21.60   11.26   1-0.15530 0.37810-0.92490 0.62670-0.01550 0.37920
  -3   2  -5   25.43   12.23   1-0.86210 0.63950-0.50570 0.80360 0.10340-0.46680
   3  -2   6  437.88   37.28   1-0.15450 0.36240-0.94580 0.62350 0.04350 0.39240
   3  -2   6  591.47   44.65   1 0.95470-0.74650 0.33200-0.65340-0.16500 0.60000
   3  -2   6  521.94   36.94   1 0.10840 0.09930-0.89340 0.57150-0.12040 0.55630
  -3   2  -6  544.08   42.20   1-0.88040 0.67260-0.44950 0.77140 0.05840-0.49400
   3  -2   7   45.42   16.15   1-0.15320 0.34630-0.96190 0.61560 0.09760 0.41050
   3  -2   7   44.25   16.50   1 0.96300-0.76960 0.27050-0.61570-0.10420 0.61130
  -3   2  -7   42.59   14.59   1-0.89430 0.70140-0.39200 0.73800 0.01380-0.52160
   3  -2   8  339.90   37.98   1 0.96540-0.78680 0.21010-0.57920-0.04540 0.62480
   3  -2   8  337.94   38.38   1-0.15150 0.32980-0.97430 0.60400 0.14830 0.43210
  -3   2  -8  407.56   41.05   1-0.90410 0.72600-0.33330 0.70320-0.03050-0.54960
  -3   2  -9  870.84   61.59   1-0.90970 0.74660-0.27330 0.66720-0.07460-0.57780
   3  -2   9  846.36   63.31   1-0.14950 0.31300-0.98380 0.58940 0.19650 0.45620
  -3   2 -10  891.29   65.16   1-0.91130 0.76300-0.21190 0.62980-0.11840-0.60620
   3  -2  10  866.21   68.35   1-0.14720 0.29590-0.99060 0.57210 0.24290 0.48210
  -3   2 -11  769.80   63.20   1-0.90870 0.77530-0.14900 0.59100-0.16210-0.63480
   3  -2  11  880.66   71.85   1-0.14450 0.27840-0.99490 0.55250 0.28780 0.50930
  -3   2 -12  312.50   43.43   1-0.90190 0.78330-0.08440 0.55040-0.20570-0.66340
  -3   1  1111753.78  281.30   1-0.82140 0.35450-0.61350 0.42740 0.24820 0.57710
   3  -1 -1112038.37  279.87   1 0.11420 0.35280 0.96500-0.77930-0.56820-0.25750
  -3   1  1010788.72  230.82   1-0.12160-0.33010-0.97240 0.81040 0.54370 0.20930
  -3   1  1010913.92  258.10   1-0.79000 0.33800-0.64520 0.48320 0.21190 0.54110
   3  -1 -1011017.92  252.71   1 0.10750 0.34460 0.97060-0.80890-0.54970-0.20370
   3  -1  -917698.64  323.75   1 0.10200 0.33530 0.97480-0.83710-0.53430-0.14680
  -3   1   916809.07  328.45   1-0.75660 0.31940-0.67340 0.53550 0.17610 0.50470
  -3   1   917091.56  299.16   1-0.12400-0.31290-0.97740 0.83950 0.52410 0.15660
   3  -1  -810324.55  220.27   1 0.09800 0.32440 0.97770-0.86400-0.52310-0.08570
  -3   1   810145.86  200.21   1-0.12570-0.29640-0.98090 0.86710 0.50870 0.09980
  -3   1   810519.33  231.73   1-0.72150 0.29910-0.69830 0.58450 0.14060 0.46790
   3  -1  -719907.99  324.51   1 0.09600 0.31150 0.97900-0.88940-0.51750-0.01910
  -3   1   719911.90  301.49   1-0.12670-0.28050-0.98290 0.89310 0.49940 0.03690
  -3   1   719002.71  333.36   1-0.68480 0.27740-0.72010 0.63030 0.10570 0.43060
   3  -1  -611386.38  210.34   1 0.09680 0.29590 0.97850-0.91290-0.51970 0.05540
   3  -1  -611876.03  197.73   1-0.29470 0.68750 0.71260-0.64790-0.73950 0.27550
  -3   1   611833.69  230.14   1-0.64700 0.25440-0.73900 0.67330 0.07140 0.39270
   3  -1  -522495.39  311.50   1-0.23330 0.61120 0.74110-0.70030-0.75680 0.36500
  -3   1   522499.43  297.94   1-0.12510-0.25250-0.97970 0.93810 0.51410-0.12230
   3  -1  -521827.61  320.38   1 0.10160 0.27630 0.97520-0.93360-0.53300 0.14100
  -3   1   521075.65  337.96   1-0.60820 0.23040-0.75500 0.71340 0.03770 0.35410
   3  -1  -442677.59  522.80   1-0.14500 0.50810 0.77570-0.75880-0.77560 0.45600
  -3   1   441001.06  490.13   1-0.12020-0.24260-0.96910 0.95150 0.55520-0.23570
   3  -1  -441947.48  520.95   1 0.11230 0.25080 0.96670-0.94910-0.56290 0.24310
  -3   1   439838.41  537.44   1-0.56890 0.20600-0.76840 0.75090 0.00510 0.31450
  -3   1   314216.40  183.76   1-0.10730-0.24070-0.93360 0.94000 0.64810-0.40080
   3  -1  -314408.99  208.45   1-0.03060 0.37900 0.81000-0.81700-0.78980 0.54230
   3  -1  -313767.28  206.36   1 0.13240 0.21580 0.94690-0.95340-0.61810 0.37050
  -3   1   313824.48  231.30   1-0.52950 0.18140-0.77930 0.78570-0.02640 0.27380
   3  -1  -243026.43  520.26   1 0.10950 0.22400 0.83630-0.86710-0.79190 0.61660
   3  -1  -242538.90  504.32   1 0.16790 0.16550 0.89850-0.92910-0.71210 0.53680
   3  -1  -241834.02  523.80   1 0.05180 0.28150 0.75170-0.78190-0.86070 0.68540
  -3   1   241602.42  530.73   1-0.49080 0.15750-0.78770 0.81820-0.05630 0.23140
   3  -1  -243411.22  482.65   1 0.07260 0.26070 0.78380-0.81450-0.83870 0.66360
   3  -1  -112629.61  184.92   1 0.26980 0.04890 0.84450-0.89930-0.77330 0.67020
   3  -1  -112112.45  184.96   1 0.17340 0.14500 0.65640-0.71080-0.92990 0.82690
   3  -1  -111777.67  163.87   1 0.22650 0.09200 0.76940-0.82390-0.85620 0.75320
  -3   1   112282.94  191.88   1-0.45370 0.13530-0.79380 0.84840-0.08400 0.18680
   3  -1   015051.79  214.13   1 0.42880-0.12500 0.82730-0.90590-0.73030 0.69930
  -3   1   014676.15  181.57   1 0.13670-0.44040 0.94190-0.86340-0.62980 0.66060
   3  -1   014351.67  209.44   1 0.32410-0.02060 0.49890-0.57740-0.97470 0.94390
  -3   1   013825.32  206.66   1-0.41990 0.11630-0.79790 0.87660-0.10850 0.13910
   3  -1   155177.60  649.76   1 0.57100-0.28200 0.78540-0.88800-0.66640 0.70760
   3  -1   151383.32  591.97   1 0.30070-0.01190-0.19830 0.09560-0.85120 0.89260
   3  -1   151514.83  571.55   1-0.15400 0.44270-0.95220 0.84950 0.06400-0.02230
  -3   1  -155704.73  611.88   1 0.25960-0.54830 0.65400-0.55140-0.92770 0.88630
   3  -1   152849.98  634.07   1 0.47770-0.18910 0.27790-0.38050-0.95700 0.99860
  -3   1  -150438.98  596.77   1-0.39210 0.10340-0.80020 0.90300-0.12810 0.08650
   3  -1   261350.57  697.37   1 0.22050 0.05340-0.63250 0.50590-0.51290 0.62660
   3  -1   267601.37  780.72   1 0.68870-0.41450 0.72520-0.85160-0.58870 0.70210
  -3   1  -263911.75  755.93   1-0.62820 0.35430-0.81830 0.94480 0.39230-0.50600
   3  -1   260967.50  700.48   1-0.15390 0.42770-0.95380 0.82710 0.06950 0.04440
   3  -1   266139.52  770.43   1 0.59550-0.32180 0.03060-0.15730-0.86230 0.97620
  -3   1  -261808.13  706.60   1-0.37520 0.10130-0.80120 0.92800-0.13990 0.02610
   3  -1   380402.66  914.26   1 0.15550 0.10350-0.80840 0.65780-0.27960 0.46560
   3  -1   388100.91 1014.20   1 0.78070-0.52130 0.65350-0.80380-0.50420 0.68980
  -3   1  -383865.20  982.76   1-0.69530 0.43630-0.76250 0.91300 0.33340-0.51920
   3  -1   379033.76  918.66   1-0.15330 0.41230-0.96040 0.80970 0.09240 0.09370
  -3   1  -381392.49  904.89   1-0.37960 0.12050-0.80100 0.95190-0.13680-0.04920
  -3   1  -382743.59  936.61   1-0.02590-0.23330-0.59450 0.74560-0.54850 0.36230
   3  -1   476180.65  892.70   1 0.11290 0.13120-0.88650 0.71190-0.13520 0.39360
   3  -1   477789.38  916.53   1-0.15240 0.39660-0.96800 0.79320 0.12140 0.13700
   3  -1   486838.62 1007.29   1 0.84720-0.60270 0.57910-0.75340-0.42140 0.67910
  -3   1  -480622.20  952.29   1-0.75080 0.50660-0.70240 0.87700 0.27470-0.53290
  -3   1  -479344.63  878.58   1-0.43360 0.18940-0.79640 0.97130-0.09860-0.15970
  -3   1  -482293.73  918.29   1 0.08160-0.32600-0.57790 0.75300-0.57660 0.31820
   3  -1   531704.26  428.23   1-0.15130 0.38070-0.97540 0.77640 0.15300 0.17760
   3  -1   533494.18  467.71   1 0.89510-0.66540 0.50390-0.70210-0.34080 0.67080
  -3   1  -532767.49  454.33   1-0.79610 0.56680-0.63950 0.83810 0.21710-0.54750
  -3   1  -533429.17  404.37   1 0.17640-0.40600-0.55750 0.75660-0.59600 0.26530
   3  -1   618308.36  292.07   1-0.14990 0.36450-0.98190 0.75900 0.18620 0.21670
   3  -1   619852.92  318.31   1 0.92830-0.71350 0.42930-0.65140-0.26330 0.66540
  -3   1  -619018.49  305.83   1-0.83250 0.61810-0.57470 0.79730 0.16080-0.56340
  -3   1  -619045.15  253.73   1 0.25290-0.46770-0.53690 0.76010-0.60780 0.20490
   3  -1   7 7326.41  172.39   1 0.94950-0.74950 0.35750-0.60350-0.19040 0.66470
  -3   1  -7 7160.94  166.34   1-0.86110 0.66150-0.50850 0.75510 0.10570-0.58050
   3  -1   7 6832.20  161.78   1-0.14840 0.34810-0.98750 0.74050 0.22020 0.25490
  -3   1  -7 7373.35  122.33   1 0.30790-0.50790-0.51980 0.76690-0.61400 0.13890
   3  -1   8 4976.57  141.50   1 0.96130-0.77610 0.28790-0.55780-0.12130 0.66770
  -3   1  -8 4913.01  138.56   1-0.88270 0.69800-0.44110 0.71170 0.05180-0.59890
   3  -1   8 4562.39  135.88   1-0.14650 0.33140-0.99190 0.72090 0.25480 0.29250
   3  -1   912050.29  250.83   1 0.96540-0.79510 0.22040-0.51420-0.05540 0.67410
  -3   1  -911682.45  242.69   1-0.89800 0.72820-0.37260 0.66730-0.00100-0.61830
   3  -1   911486.70  247.28   1-0.14440 0.31450-0.99510 0.69990 0.28990 0.32970
  -3   1 -10 6003.08  169.16   1-0.90740 0.75250-0.30310 0.62180-0.05290-0.63870
   3  -1  10 6173.97  180.72   1-0.14210 0.29740-0.99690 0.67770 0.32520 0.36660
  -3   1 -1117694.80  337.53   1-0.91120 0.77120-0.23240 0.57510-0.10390-0.65990
   3  -1  1117572.50  354.28   1-0.13950 0.27990-0.99720 0.65390 0.36080 0.40330
  -3   0  10  785.50   57.66   1-0.13330-0.32500-0.99280 0.73170 0.43420 0.35190
   3   0 -10  718.28   60.98   1-0.23300 0.69170 0.87630-0.61400-0.59170-0.19460
   3   0  -9  518.72   49.34   1-0.24330 0.68730 0.87800-0.63970-0.57900-0.13510
  -3   0   9  493.67   43.17   1-0.13650-0.30700-0.99590 0.75870 0.39760 0.31630
  -3   0   9  507.61   49.46   1-0.70620 0.26250-0.70780 0.47060 0.12590 0.58800
  -3   0   8  149.73   26.85   1-0.65910 0.23020-0.73330 0.52010 0.08220 0.55950
  -3   0   8  108.75   19.52   1-0.13950-0.28920-0.99720 0.78410 0.36100 0.28060
   3   0  -8  126.31   23.73   1-0.25030 0.67940 0.87900-0.66480-0.57040-0.07140
   3   0  -7 1637.91   76.04   1-0.25300 0.66720 0.87930-0.68930-0.56700-0.00260
  -3   0   7 1744.86   69.52   1-0.14210-0.27170-0.99680 0.80780 0.32440 0.24490
  -3   0   7 1595.27   78.58   1-0.60880 0.19470-0.75480 0.56570 0.03830 0.53110
  -3   0   6   16.56   11.80   1-0.55530 0.15610-0.77240 0.60740-0.00590 0.50310
  -3   0   6   27.44    9.52   1-0.14450-0.25450-0.99490 0.83000 0.28790 0.20920
   3   0  -6   15.69   11.25   1-0.25020 0.64950 0.87900-0.71300-0.57060 0.07320
  -3   0   5   17.11   10.70   1-0.49840 0.11400-0.78620 0.64520-0.05050 0.47540
   3   0  -5   31.46   12.01   1-0.23970 0.62420 0.87740-0.73560-0.58350 0.15840
   3   0  -4 3018.31   86.80   1-0.21840 0.58800 0.87370-0.75590-0.60910 0.25640
  -3   0   4 2954.16   93.11   1-0.43800 0.06840-0.79580 0.67890-0.09540 0.44810
  -3   0   4 3139.52   72.67   1-0.14860-0.22080-0.98680 0.86990 0.21500 0.13760
   3   0  -3  919.92   40.73   1-0.25020 0.60510 0.73360-0.64130-0.75240 0.47210
  -3   0   3  841.52   44.78   1-0.37370 0.01910-0.80130 0.70840-0.14090 0.42130
  -3   0   3  878.82   31.21   1-0.15030-0.20430-0.98060 0.88780 0.17880 0.10150
  -3   0   2 1516.86   35.40   1-0.15170-0.18810-0.97320 0.90440 0.14310 0.06500
   3   0  -2 1574.64   52.35   1-0.14200 0.48210 0.77680-0.70840-0.77610 0.56800
   3   0  -2 1550.47   35.85   1 0.15580 0.18400 0.97070-0.90200-0.13440-0.07380
  -3   0   2 1484.81   56.42   1-0.30540-0.03440-0.80210 0.73330-0.18680 0.39500
  -3   0   1  132.15   16.00   1-0.23260-0.09230-0.79780 0.75310-0.23320 0.36920
  -3   0   1  160.04    7.22   1-0.15280-0.17210-0.96500 0.92030 0.10940 0.02650
   3   0  -1  128.04   14.62   1-0.00600 0.33130 0.81590-0.77140-0.79130 0.65540
   3   0   0  989.65   23.59   1 0.15510 0.15510-0.80930 0.82980-0.27820 0.21430
   3   0   0 1010.14   23.03   1 0.15510 0.15510 0.91810-0.89750-0.67870 0.61500
   3   0   0 1018.70   39.93   1 0.15410 0.15630 0.84100-0.82040-0.78900 0.72520
   3   0   0 1025.95   34.26   1 0.15510 0.15510 0.67240-0.65150-0.92120 0.85740
  -3   0   0 1081.58   42.25   1-0.15510-0.15510-0.78790 0.76720-0.28010 0.34390
   3   0   1 5430.39  105.35   1 0.32530-0.02970 0.84160-0.84490-0.76130 0.76970
  -3   0  -1 5351.61   71.17   1-0.15480-0.14050-0.94000 0.94350 0.02630-0.03500
   3   0   1 5151.52   90.21   1 0.37650-0.08120 0.43190-0.43510-0.97730 0.98580
  -3   0  -1 5137.67   98.98   1-0.07240-0.22290-0.77140 0.77480-0.32730 0.31880
  -3   0  -1 5413.27   73.30   1 0.05770-0.35300 0.71590-0.71240-0.88590 0.87740
  -3   0  -1 5105.68  106.08   1-0.02050-0.27480-0.59380 0.59760-0.55010 0.54140
  -3   0  -2 6560.46   98.74   1 0.11920-0.39970 0.95510-0.92760-0.59720 0.51650
   3   0   2 6695.28   98.12   1-0.11570 0.39620-0.95780 0.93040 0.58980-0.50900
   3   0   2 6628.16  123.53   1 0.48720-0.20650 0.81350-0.84070-0.70730 0.78790
  -3   0  -2 6503.22   97.57   1-0.15530-0.12520-0.92770 0.95520-0.00820-0.07270
   3   0   2 6728.91  108.84   1 0.57370-0.29320 0.08550-0.11290-0.88930 0.97010
  -3   0  -2 6304.91  109.67   1 0.01530-0.29570-0.74760 0.77500-0.37420 0.29340
  -3   0  -2 6617.00  121.12   1 0.11280-0.39330-0.57180 0.59960-0.58360 0.50260
  -3   0  -3 1498.58   33.58   1 0.24880-0.51430-0.52370 0.57510-0.62190 0.46880
   3   0   3 1510.83   54.26   1 0.62670-0.36080 0.76040-0.81150-0.63290 0.78570
   3   0   3 1530.11   43.60   1-0.13130 0.39700-0.99040 0.93880 0.45450-0.30140
  -3   0  -3 1557.42   50.03   1 0.23690-0.50260-0.54150 0.59330-0.60560 0.45240
   3   0   4 1780.80   61.43   1 0.73790-0.48680 0.69020-0.76530-0.54680 0.77170
   3   0   4 1719.75   52.78   1-0.13680 0.38760-0.99610 0.92040 0.39410-0.16870
  -3   0  -4 1733.36   52.99   1 0.34460-0.59550-0.50710 0.58290-0.61710 0.39170
   3   0   5 3228.08   90.32   1 0.82070-0.58440 0.61190-0.71080-0.45740 0.75450
  -3   0  -5 3295.39   89.77   1-0.68760 0.45170-0.76970 0.86900 0.34070-0.63800
   3   0   5 3222.73   83.88   1-0.13880 0.37480-0.99700 0.89740 0.36930-0.07170
  -3   0  -5 3264.73   76.95   1 0.43170-0.66780-0.47320 0.57300-0.62070 0.32300
   3   0   6  271.30   26.03   1-0.13930 0.36040-0.99710 0.87340 0.36370 0.00620
   3   0   6  342.03   29.02   1 0.88070-0.65930 0.52940-0.65220-0.36780 0.73700
  -3   0  -6  278.31   26.52   1-0.75150 0.53040-0.70160 0.82490 0.27400-0.64360
  -3   0  -6  328.88   23.78   1 0.49700-0.71830-0.44370 0.56750-0.61970 0.24970
   3   0   7 1336.46   63.09   1 0.92120-0.71460 0.44800-0.59480-0.28250 0.72390
  -3   0  -7 1245.57   59.37   1-0.80240 0.59620-0.62940 0.77670 0.20820-0.65000
   3   0   7 1283.20   60.34   1-0.13880 0.34520-0.99700 0.84920 0.36940 0.07270
  -3   0  -7 1333.06   48.58   1 0.54210-0.74860-0.42110 0.56890-0.61680 0.17460
  -3   0  -8   17.10    9.12   1 0.56940-0.76110-0.40640 0.57820-0.61410 0.09970
   3   0   8    4.39   13.67   1-0.13780 0.32930-0.99660 0.82480 0.38250 0.13190
   3   0   8   24.26   14.65   1 0.94690-0.75510 0.36840-0.53900-0.20140 0.71490
  -3   0  -8   22.54   14.10   1-0.84210 0.65070-0.55450 0.72580 0.14370-0.65780
   3   0   9    2.53   11.60   1-0.13630 0.31300-0.99570 0.79980 0.40040 0.18610
   3   0   9    1.62   11.07   1 0.96090-0.78390 0.29130-0.48590-0.12460 0.71040
  -3   0  -9   -9.66   11.83   1-0.87180 0.69530-0.47770 0.67300 0.08080-0.66710
   3   0  10 1456.18   75.47   1 0.96540-0.80330 0.21690-0.43530-0.05200 0.70990
   3   0  10 1285.18   74.79   1-0.13440 0.29630-0.99410 0.77410 0.42180 0.23700
  -3   0 -10 1416.55   73.66   1-0.89280 0.73120-0.39950 0.61880 0.01940-0.67800
  -3   0 -11  498.99   46.41   1-0.48400 0.33710 0.83950-0.59550-0.20530-0.52580
  -3   0 -11  500.80   45.42   1-0.90570 0.75890-0.32000 0.56340-0.04040-0.69040
   3   0  11  432.60   46.17   1-0.13220 0.27920-0.99150 0.74750 0.44580 0.28530
   3   0  12 1050.53   76.72   1-0.12960 0.26190-0.98790 0.71980 0.47170 0.33160
  -3   0 -12  956.72   66.94   1-0.45370 0.32170 0.85460-0.58650-0.26290-0.54040
  -3   0 -13 1595.21   94.58   1 0.08460-0.20170 0.98590-0.69410-0.48510-0.39050
  -3   0 -13 1558.47   90.40   1-0.42310 0.30600 0.86610-0.57390-0.31740-0.55820
   3   1 -10 4916.50  167.13   1-0.27920 0.74480 0.88200-0.52050-0.53340-0.28600
  -3  -1  10 4815.14  154.67   1-0.14130-0.32360-0.99710 0.63670 0.33650 0.48270
   3   1  -9 8673.55  220.28   1-0.29470 0.74540 0.88280-0.54540-0.51280-0.23430
  -3  -1   9 8741.51  219.47   1-0.65760 0.20720-0.73400 0.39750 0.08080 0.66620
  -3  -1   9 8407.08  202.82   1-0.14470-0.30540-0.99480 0.65840 0.28560 0.46130
   3   1  -811932.19  253.60   1-0.30770 0.74360 0.88310-0.56980-0.49500-0.17990
  -3  -1   811539.63  250.58   1-0.59850 0.16290-0.75860 0.44610 0.02950 0.64520
  -3  -1   811380.38  232.47   1-0.14780-0.28750-0.98910 0.67680 0.23180 0.44290
  -3  -1   711626.66  223.32   1-0.15050-0.27000-0.97960 0.69140 0.17390 0.42850
   3   1  -712070.52  244.04   1-0.31800 0.73890 0.88300-0.59390-0.48080-0.12190
  -3  -1   711573.71  243.13   1-0.53480 0.11410-0.77790 0.48950-0.02230 0.62470
   3   1  -712467.17  220.04   1-0.47170 0.89280 0.67400-0.38580-0.61590 0.01330
   3   1  -616571.21  286.24   1-0.32460 0.73080 0.88280-0.61780-0.47130-0.05910
  -3  -1   615803.58  261.45   1-0.15280-0.25290-0.96520 0.70100 0.11010 0.42000
   3   1  -616927.32  264.17   1-0.46490 0.87110 0.67970-0.41550-0.61800 0.08760
  -3  -1   615399.96  283.48   1-0.46640 0.06060-0.79190 0.52750-0.07460 0.60480
   3   1  -522542.66  349.35   1-0.32660 0.71790 0.88270-0.64180-0.46850 0.01030
  -3  -1   521382.35  340.93   1-0.39290 0.00190-0.80010 0.55980-0.12750 0.58550
   3   1  -522778.12  328.97   1-0.44700 0.83830 0.69450-0.45440-0.62320 0.16510
   3   1  -438064.39  291.48   1-0.32200 0.69840 0.88290-0.66610-0.47510 0.08920
  -3  -1   435641.14  308.52   1-0.31420-0.06200-0.80230 0.58600-0.18110 0.56680
   3   1  -438084.16  268.24   1-0.41560 0.79200 0.71910-0.50290-0.63140 0.24550
   3   1  -359466.95  713.92   1-0.30730 0.66880 0.88310-0.69040-0.49560 0.18210
  -3  -1   354413.91  689.77   1-0.22980-0.13150-0.79760 0.60540-0.23500 0.54860
   3   1  -271214.48  844.46   1-0.31110 0.65780 0.70440-0.53670-0.73420 0.49320
   3   1  -270963.38  817.88   1-0.27570 0.62240 0.88170-0.71310-0.53800 0.29660
  -3  -1   264734.78  795.82   1-0.13960-0.20690-0.78520 0.61710-0.28920 0.53050
  -3  -1   154614.09  674.44   1-0.13450-0.19690-0.60420 0.46060-0.51360 0.68230
   3   1  -160535.20  709.64   1-0.20960 0.54140 0.75110-0.60740-0.76250 0.59370
   3   1  -159185.59  686.65   1-0.21330 0.54510 0.87260-0.72820-0.61510 0.44600
  -3  -1   154951.98  679.17   1-0.04370-0.28790-0.76430 0.62030-0.34300 0.51210
   3   1   033483.07  419.05   1-0.07780 0.39480 0.79730-0.67740-0.78530 0.68860
   3   1   031452.38  378.97   1 0.28420 0.03260-0.33310 0.45290-0.77110 0.67430
  -3  -1   032144.37  373.92   1 0.10840-0.42520-0.89350 0.77360-0.12020 0.21700
  -3  -1   031704.44  411.45   1 0.01140-0.32800-0.58950 0.46990-0.55900 0.65550
   3   1   1 2908.21   52.89   1 0.16790 0.13400 0.66120-0.56510-0.92740 0.90270
   3   1   1 3069.18   74.56   1 0.08060 0.22150 0.83230-0.73630-0.79280 0.76830
  -3  -1  -1 3018.01   45.99   1 0.16110-0.46300-0.79620 0.70030-0.29910 0.32360
  -3  -1  -1 3031.69   53.34   1-0.34100 0.03880 0.88190-0.97820-0.44770 0.47230
   3   1   1 2877.30   54.25   1 0.08340 0.21850 0.82970-0.73390-0.79700 0.77250
  -3  -1  -1 2766.25   75.88   1 0.15480-0.45660-0.56270 0.46710-0.59210 0.61630
   3   1   212594.24  172.74   1 0.12280 0.16430 0.96450-0.89280-0.56990 0.61760
   3   1   212827.87  197.97   1 0.25620 0.03110 0.84480-0.77270-0.77580 0.82350
  -3  -1  -213294.86  152.82   1 0.29680-0.58380-0.23540 0.16360-0.83100 0.78310
   3   1   213133.20  162.03   1 0.54580-0.25870 0.14800-0.07610-0.91600 0.96360
  -3  -1  -212826.92  200.39   1 0.28760-0.57460-0.52630 0.45480-0.61200 0.56400
  -3  -1  -310917.99  137.03   1 0.26300-0.53530 0.63920-0.68690-0.93450 0.81450
  -3  -1  -310915.14  140.10   1 0.34650-0.61870 0.47120-0.51910-0.97670 0.85680
  -3  -1  -310518.44  172.97   1 0.40310-0.67530-0.48500 0.43740-0.62020 0.49990
   3   1   310597.36  174.61   1 0.42970-0.15720 0.82710-0.77890-0.73000 0.84980
   3   1   310815.78  155.68   1 0.14110 0.13110 0.99590-0.94810-0.39250 0.51250
   3   1   427435.30  353.35   1-0.10420 0.36160-0.92380 0.94740 0.66740-0.47510
  -3  -1  -428804.00  342.25   1 0.57840-0.83570 0.07410-0.09780-0.88390 0.69170
   3   1   427876.07  353.73   1 0.15000 0.10740 0.99250-0.96880-0.26380 0.45600
  -3  -1  -427440.11  330.98   1 0.17490-0.43230 0.88660-0.91030-0.73030 0.53800
   3   1   428352.87  374.59   1 0.58370-0.32610 0.78020-0.75600-0.65920 0.85120
  -3  -1  -427676.92  369.32   1 0.49740-0.75480-0.44350 0.42000-0.61960 0.42720
   3   1   559313.93  712.07   1-0.11470 0.35730-0.95510 0.95470 0.59730-0.33270
  -3  -1  -561080.84  696.71   1 0.12870-0.37120 0.95100-0.95060-0.60790 0.34330
   3   1   559667.98  715.79   1 0.15470 0.08790 0.97740-0.97780-0.16530 0.42970
   3   1   560939.69  741.60   1 0.70990-0.46710 0.71090-0.71060-0.57140 0.83560
  -3  -1  -560393.16  726.74   1 0.57000-0.81260-0.40610 0.40650-0.61410 0.34940
   3   1   632037.17  430.62   1-0.12030 0.34800-0.96920 0.94470 0.55500-0.21820
  -3  -1  -632302.54  412.90   1 0.10590-0.33360 0.97190-0.94750-0.54520 0.20830
  -3  -1  -632201.83  435.06   1-0.62990 0.40210-0.81700 0.84110 0.39100-0.72760
   3   1   632679.02  432.93   1 0.80640-0.57840 0.62770-0.65130-0.47500 0.81140
  -3  -1  -633033.39  429.28   1 0.62290-0.85060-0.37530 0.39980-0.60670 0.26980
   3   1   727431.51  397.58   1-0.12300 0.33600-0.97540 0.92690 0.53190-0.12290
   3   1   729000.75  410.08   1 0.87450-0.66130 0.53950-0.58700-0.37860 0.78710
  -3  -1  -728753.96  395.34   1-0.71100 0.49810-0.74700 0.79510 0.31790-0.72670
  -3  -1  -727890.38  376.73   1 0.09530-0.30820 0.97950-0.93100-0.51560 0.10650
  -3  -1  -728078.67  384.06   1 0.65880-0.87180-0.35230 0.40080-0.59980 0.19070
   3   1   818005.26  300.42   1-0.12420 0.32230-0.97790 0.90530 0.52210-0.04080
  -3  -1  -817682.73  281.26   1 0.09170-0.28970 0.98180-0.90930-0.50520 0.02390
   3   1   819217.74  306.80   1 0.92000-0.72160 0.45100-0.52240-0.28560 0.76630
  -3  -1  -818405.89  293.35   1-0.77600 0.57800-0.66940 0.74140 0.24410-0.72520
  -3  -1  -818885.61  280.74   1 0.68070-0.87890-0.33750 0.41000-0.59480 0.11350
   3   1   910174.27  217.50   1-0.12420 0.30750-0.97800 0.88130 0.52160 0.03190
  -3  -1  -910511.75  204.92   1 0.09220-0.27540 0.98150-0.88500-0.50680-0.04680
   3   1   910881.93  217.97   1 0.94810-0.76450 0.36360-0.45890-0.19660 0.74950
  -3  -1  -910963.56  200.56   1-0.48050 0.29720 0.84140-0.74470-0.21210-0.34140
  -3  -1  -910696.44  209.48   1-0.82650 0.64330-0.58670 0.68270 0.17100-0.72430
  -3  -1  -910837.34  193.98   1 0.69100-0.87440-0.33020 0.42680-0.59230 0.03860
   3   1  1011922.18  251.99   1-0.12350 0.29200-0.97650 0.85580 0.52790 0.09790
  -3  -1 -1011930.38  236.53   1 0.09560-0.26390 0.97930-0.85880-0.51620-0.10960
  -3  -1 -1012463.56  238.88   1-0.86400 0.69570-0.50050 0.62060 0.09920-0.72480
   3   1  1013077.14  249.46   1 0.96220-0.79350 0.27900-0.39820-0.11250 0.73760
  -3  -1 -1011751.64  227.40   1-0.45360 0.28510 0.85460-0.73390-0.26320-0.36250
  -3  -1 -1012608.08  218.96   1 0.69130-0.85990-0.33000 0.45060-0.59220-0.03370
  -3  -1 -1116135.93  291.93   1-0.42670 0.27300 0.86490-0.72000-0.31120-0.38670
  -3  -1 -1115586.31  297.46   1 0.10090-0.25430 0.97570-0.83110-0.53110-0.16700
   3   1  1115444.63  313.55   1-0.12220 0.27580-0.97360 0.82880 0.53920 0.15880
  -3  -1 -1116544.20  296.64   1-0.89000 0.73660-0.41200 0.55610 0.02910-0.72690
   3   1  1117175.13  307.08   1 0.96530-0.81140 0.19740-0.34050-0.03320 0.73040
   3   1  1211884.90  274.24   1-0.12040 0.25920-0.96930 0.80050 0.55430 0.21590
  -3  -1 -1211301.34  254.98   1 0.10760-0.24620 0.97060-0.80200-0.54980-0.22060
  -3  -1 -1211936.44  250.77   1-0.39950 0.26070 0.87280-0.70380-0.35710-0.41310
  -3  -1 -1313464.32  296.18   1 0.11540-0.23910 0.96400-0.77130-0.57150-0.27120
  -3  -1 -1313508.23  285.99   1-0.37170 0.24770 0.87830-0.68520-0.40140-0.44110
  -3  -2  10  630.00   57.21   1-0.14650-0.32500-0.99200 0.53230 0.25500 0.59720
   3   2  -9  231.88   34.97   1-0.33490 0.79240 0.88230-0.44590-0.45660-0.32360
  -3  -2   9  213.20   33.91   1-0.14960-0.30710-0.98330 0.54770 0.19380 0.58610
  -3  -2   8  609.79   50.69   1-0.15220-0.28970-0.96970 0.55820 0.12830 0.57930
   3   2  -8  642.06   54.68   1-0.35250 0.79510 0.88090-0.46850-0.43060-0.27730
  -3  -2   8  622.75   53.58   1-0.54380 0.10170-0.77560 0.36380-0.01510 0.72290
   3   2  -8  703.18   49.81   1-0.51480 0.95730 0.63570-0.22420-0.60140-0.10650
  -3  -2   7  637.06   48.25   1-0.15420-0.27290-0.95010 0.56260 0.05720 0.57820
   3   2  -7  610.56   49.02   1-0.36830 0.79610 0.87880-0.49060-0.40660-0.22900
  -3  -2   7  617.26   50.21   1-0.46830 0.04100-0.79160 0.40380-0.07320 0.70880
   3   2  -7  610.36   44.28   1-0.52220 0.94990 0.62870-0.24120-0.59860-0.03700
   3   2  -6  591.17   45.56   1-0.38190 0.79490 0.87650-0.51240-0.38530-0.17810
  -3  -2   6  561.25   44.75   1-0.38730-0.02510-0.80050 0.43680-0.13150 0.69480
  -3  -2   6  568.95   43.17   1-0.15540-0.25680-0.92260 0.55920-0.02140 0.58460
   3   2  -6  518.02   39.06   1-0.52230 0.93510 0.62860-0.26520-0.59860 0.03520
  -3  -2   5  407.89   34.39   1-0.15550-0.24190-0.88430 0.54490-0.11020 0.60110
   3   2  -5  399.33   34.74   1-0.39300 0.79110 0.87430-0.53430-0.36760-0.12350
  -3  -2   5  440.13   38.32   1-0.30090-0.09670-0.80200 0.46240-0.18980 0.68090
   3   2  -5  406.57   33.60   1-0.51410 0.91210 0.63630-0.29680-0.60160 0.11050
  -3  -2   4   16.70   11.13   1-0.20900-0.17370-0.79540 0.47980-0.24780 0.66670
   3   2  -4   20.11   10.81   1-0.40060 0.78380 0.87250-0.55660-0.35520-0.06370
   3   2  -4   24.69   11.96   1-0.49630 0.87930 0.65260-0.33720-0.60790 0.18910
  -3  -2   3  733.72   40.49   1 0.10390-0.47200-0.90010 0.60900-0.10540 0.45220
   3   2  -3  764.49   40.43   1-0.40340 0.77180 0.87180-0.58000-0.35060 0.00390
  -3  -2   3  802.22   46.54   1-0.11200-0.25590-0.78000 0.48850-0.30510 0.65170
   3   2  -3  784.88   42.46   1-0.46680 0.83500 0.67820-0.38670-0.61740 0.27080
  -3  -2   2   26.36    9.40   1 0.13090-0.48410-0.85640 0.58940-0.19560 0.47000
   3   2  -2   32.41   10.48   1-0.42340 0.77670 0.71320-0.44570-0.62940 0.35510
   3   2  -2   50.47   10.79   1-0.39850 0.75200 0.87300-0.60530-0.35860 0.08420
  -3  -2   2   31.47   11.45   1-0.01040-0.34260-0.75520 0.48780-0.36080 0.63520
  -3  -2   1  166.33   20.72   1-0.01830-0.31950-0.59360 0.35070-0.55070 0.75250
   3   2  -1  202.01   16.77   1-0.38000 0.71860 0.87690-0.63340-0.38840 0.18630
  -3  -2   1  206.35   18.24   1 0.16370-0.50200-0.79050 0.54740-0.30800 0.51000
  -3  -2   0   98.58   16.14   1 0.13210-0.45510-0.56770 0.34890-0.58760 0.71710
  -3  -2   0   88.17   11.55   1 0.20500-0.52830-0.68240 0.46330-0.45540 0.58510
   3   2   0  101.87   10.59   1-0.33180 0.65560 0.88250-0.66310-0.46110 0.33120
   3   2   0   97.72   15.45   1-0.24070 0.56430 0.73790-0.51880-0.75490 0.62540
   3   2   1  909.39   40.54   1-0.11130 0.42010 0.78700-0.59180-0.78090 0.72360
  -3  -2  -1  925.72   31.73   1 0.25600-0.56450-0.49090 0.29570-0.65100 0.70840
  -3  -2  -1  942.62   43.89   1 0.27250-0.58070-0.53110 0.33620-0.61020 0.66750
   3   2   2 3810.72   88.02   1 0.04490 0.24900 0.82630-0.65500-0.79300 0.80780
  -3  -2  -2 3864.47   72.85   1 0.30410-0.59760-0.16170-0.00950-0.86980 0.85480
   3   2   2 3846.97   68.28   1 0.27380 0.01990 0.58790-0.41700-0.95470 0.96950
   3   2   2 3816.27   78.34   1 0.07650 0.21720 0.80050-0.62950-0.82460 0.83930
  -3  -2  -2 3753.30   93.68   1 0.39630-0.68980-0.48770 0.31680-0.61990 0.60500
   3   2   3 3852.74   81.53   1 0.10640 0.17240 0.91620-0.76910-0.68170 0.76860
   3   2   3 3859.36   88.58   1 0.22110 0.05800 0.84460-0.69720-0.78140 0.86840
  -3  -2  -3 3767.82   94.00   1 0.49960-0.77830-0.44250 0.29560-0.61950 0.53240
   3   2   4 1965.74   58.44   1 0.12630 0.13760 0.97300-0.85000-0.54090 0.70010
   3   2   4 1861.68   60.58   1 0.40010-0.13580 0.83250-0.70900-0.74010 0.89920
  -3  -2  -4 2042.00   50.32   1 0.27520-0.53920 0.58050-0.70330-0.95720 0.79790
  -3  -2  -4 1918.68   64.37   1 0.58150-0.84540-0.39970 0.27680-0.61270 0.45330
  -3  -2  -5  152.45   18.77   1 0.64340-0.89250-0.36230 0.26350-0.60300 0.37130
  -3  -2  -5  143.92   14.05   1 0.22990-0.47910 0.75920-0.85800-0.86410 0.63250
  -3  -2  -5  154.34   10.06   1-0.35280 0.10330 0.88080-0.97970-0.43010 0.19880
   3   2   5  155.98   18.01   1 0.56450-0.31510 0.78800-0.68840-0.66990 0.90120
   3   2   5  148.08   17.29   1 0.13910 0.11000 0.99430-0.89530-0.41630 0.64770
  -3  -2  -6  895.63   38.68   1 0.19470-0.42900 0.84830-0.92310-0.78030 0.47640
   3   2   6  878.36   43.16   1 0.70020-0.46560 0.71760-0.64200-0.57950 0.88300
  -3  -2  -6  921.20   32.10   1-0.38840 0.15370 0.87530-0.95000-0.37500 0.07140
   3   2   6  883.29   44.22   1 0.14720 0.08700 0.99590-0.92100-0.30890 0.61250
  -3  -2  -6  969.61   46.82   1 0.68820-0.92250-0.33220 0.25740-0.59300 0.28910
   3   2   6  844.73   44.20   1-0.09370 0.32810-0.88780 0.96260 0.72640-0.42270
   3   2   7 1200.25   55.82   1-0.10110 0.32060-0.91360 0.96430 0.68590-0.30990
   3   2   7 1319.38   55.28   1 0.80490-0.58520 0.62920-0.57750-0.47680 0.85240
  -3  -2  -7 1214.97   49.89   1 0.17110-0.39050 0.89320-0.94390-0.72050 0.34440
   3   2   7 1154.40   54.65   1 0.15250 0.06700 0.98640-0.93560-0.21570 0.59160
  -3  -2  -7 1246.13   43.37   1-0.39390 0.17410 0.87410-0.92470-0.36610-0.00970
  -3  -2  -7 1237.05   55.04   1 0.71880-0.93830-0.30980 0.25900-0.58440 0.20830
   3   2   8 1009.59   55.67   1-0.10560 0.31030-0.92810 0.95480 0.65900-0.21080
   3   2   8 1112.35   53.28   1 0.87790-0.67300 0.53400-0.50610-0.37270 0.82050
   3   2   8 1066.43   56.19   1 0.15580 0.04880 0.97050-0.94370-0.13360 0.58170
  -3  -2  -8 1084.27   52.28   1-0.67960 0.47490-0.77690 0.74970 0.34820-0.79620
  -3  -2  -8 1099.09   51.85   1 0.15630-0.36090 0.91640-0.94300-0.68190 0.23360
  -3  -2  -8 1082.14   53.32   1 0.73800-0.94270-0.29490 0.26810-0.57830 0.12990
  -3  -2  -8 1166.56   46.68   1-0.38820 0.18320 0.87530-0.90180-0.37540-0.07280
  -3  -2  -9  150.44   20.69   1 0.74780-0.93770-0.28710 0.28430-0.57490 0.05430
   3   2   9  112.62   21.79   1-0.10810 0.29790-0.93590 0.93850 0.64320-0.12270
  -3  -2  -9  144.99   18.96   1-0.37670 0.18650 0.87750-0.87990-0.39360-0.12680
   3   2   9  158.43   22.85   1 0.92570-0.73560 0.43650-0.43250-0.27060 0.79070
  -3  -2  -9  118.37   19.23   1-0.75700 0.56720-0.69470 0.69140 0.26750-0.78780
  -3  -2  -9  155.25   21.98   1 0.14790-0.33760 0.92810-0.93080-0.65960 0.13890
  -3  -2 -10  187.55   24.87   1 0.74960-0.92470-0.28560 0.30680-0.57430-0.01860
  -3  -2 -10  161.33   23.68   1 0.14390-0.31880 0.93320-0.91190-0.64900 0.05610
   3   2  10  147.34   24.56   1-0.10920 0.28420-0.93920 0.91780 0.63590-0.04320
  -3  -2 -10  161.42   22.04   1-0.36150 0.18620 0.87980-0.85810-0.41710-0.17560
   3   2  10  163.69   23.94   1 0.95310-0.77780 0.34070-0.36060-0.17360 0.76580
  -3  -2 -10  186.11   25.02   1-0.81710 0.64220-0.60410 0.62490 0.18600-0.77860
   3   2  11  544.97   49.63   1-0.10930 0.26950-0.93950 0.89400 0.63530 0.02960
   3   2  11  575.57   44.37   1 0.96450-0.80410 0.24810-0.29190-0.08230 0.74660
  -3  -2 -11  499.31   39.74   1-0.34370 0.18330 0.88170-0.83590-0.44370-0.22120
  -3  -2 -11  463.84   42.50   1 0.14320-0.30320 0.93410-0.88870-0.64710-0.01800
  -3  -2 -11  468.27   39.23   1 0.74430-0.90460-0.28980 0.33510-0.57610-0.08890
  -3  -2 -12  271.93   35.43   1 0.14490-0.29010 0.93190-0.86250-0.65170-0.08570
   3   2  12  253.53   36.05   1-0.10850 0.25390-0.93730 0.86770 0.64010 0.09710
   3   2  13  322.18   42.92   1-0.10720 0.23770-0.93310 0.83950 0.64900 0.16050
  -3  -2 -13  366.59   43.52   1 0.14850-0.27880 0.92720-0.83380-0.66130-0.14840
  -3  -2 -14 2019.34  107.71   1 0.15360-0.26900 0.92030-0.80280-0.67470-0.20720
  -3  -3   9 8025.89  219.78   1-0.15240-0.31090-0.96850 0.43360 0.12330 0.68970
  -3  -3   813979.99  294.26   1-0.15430-0.29420-0.94810 0.43730 0.05100 0.68970
   3   3  -814698.70  305.57   1-0.38570 0.83520 0.87580-0.36440-0.37920-0.36180
   3   3  -814740.63  290.20   1-0.53600 0.98530 0.61540-0.10460-0.59330-0.14760
  -3  -3   7 9078.52  215.84   1-0.41330-0.02060-0.79850 0.31140-0.11310 0.78180
   3   3  -7 9089.14  208.52   1-0.54600 0.98040 0.60560-0.11880-0.58920-0.07940
  -3  -3   7 8747.15  212.30   1-0.15540-0.27820-0.92050 0.43380-0.02680 0.69530
   3   3  -7 9015.13  217.09   1-0.40530 0.83990 0.87130-0.38400-0.34740-0.32140
  -3  -3   618103.76  323.65   1-0.15550-0.26330-0.88370 0.42100-0.11140 0.70770
   3   3  -618990.41  331.67   1-0.42360 0.84330 0.86590-0.40280-0.31660-0.27990
  -3  -3   618421.52  326.88   1-0.32280-0.09620-0.80230 0.33930-0.17530 0.77170
   3   3  -618405.75  323.28   1-0.55000 0.96940 0.60160-0.13890-0.58760-0.00880
   3   3  -5 5648.00  147.36   1-0.44040 0.84520 0.86000-0.42090-0.28710-0.23710
   3   3  -5 5600.94  146.37   1-0.54740 0.95200 0.60430-0.16550-0.58870 0.06460
  -3  -3   411872.97  227.44   1 0.11430-0.50380-0.88440 0.47010-0.13980 0.59180
  -3  -3   412219.83  233.12   1-0.12790-0.26150-0.78310 0.36820-0.29590 0.74790
   3   3  -412431.89  225.75   1-0.45550 0.84560 0.85380-0.43880-0.25960-0.19240
   3   3  -412061.50  230.51   1-0.53730 0.92700 0.61420-0.19950-0.59280 0.14090
  -3  -3   311065.24  207.26   1 0.14010-0.51470-0.83960 0.44920-0.22660 0.60620
   3   3  -311529.51  201.79   1-0.46870 0.84390 0.84760-0.45670-0.23480-0.14490
  -3  -3   310686.82  210.96   1-0.02490-0.34960-0.75930 0.36850-0.35310 0.73280
   3   3  -311268.06  213.07   1-0.51850 0.89330 0.63220-0.24150-0.60000 0.22040
  -3  -3   217004.36  268.66   1 0.16870-0.52850-0.77900 0.41260-0.32550 0.63280
   3   3  -217511.89  259.54   1-0.47930 0.83960 0.84210-0.47530-0.21450-0.09300
   3   3  -217280.49  280.67   1-0.48910 0.84910 0.65890-0.29220-0.61030 0.30290
  -3  -3   217127.33  271.41   1-0.09470-0.26440-0.60150 0.23520-0.52710 0.83420
  -3  -3   138612.85  493.77   1 0.20070-0.54550-0.69510 0.35280-0.43970 0.67470
   3   3  -138262.79  478.39   1-0.48590 0.83140 0.83830-0.49570-0.20140-0.03380
   3   3  -138844.62  515.81   1-0.44720 0.79230 0.69440-0.35170-0.62310 0.38800
  -3  -3   138222.51  499.65   1 0.06160-0.40600-0.58150 0.23930-0.57190 0.80670
   3   3   039202.43  473.57   1-0.48560 0.81620 0.83850-0.52000-0.20210 0.03910
  -3  -3   039972.03  498.20   1 0.23590-0.56580-0.57670 0.25830-0.57140 0.73400
   3   3   040849.17  524.84   1-0.39020 0.72040 0.73780-0.41920-0.63720 0.47430
  -3  -3   039214.83  513.24   1 0.20990-0.53940-0.54900 0.23080-0.60160 0.76410
   3   3   127765.27  380.41   1-0.24360 0.55890 0.73660-0.44220-0.75420 0.66390
   3   3   127074.48  327.27   1-0.46910 0.78480 0.84740-0.55300-0.23420 0.14350
  -3  -3  -128531.95  364.43   1 0.27190-0.58690-0.40940 0.11490-0.71690 0.80720
  -3  -3  -127520.27  379.68   1 0.34330-0.65810-0.50760 0.21340-0.61700 0.70740
   3   3   226774.45  358.90   1-0.11530 0.41580 0.78570-0.51520-0.78040 0.76230
   3   3   227131.07  306.33   1-0.38830 0.68910 0.87530-0.60500-0.37520 0.35680
   3   3   226618.48  307.42   1 0.52150-0.22110 0.19760 0.07300-0.93400 0.91540
  -3  -3  -226943.14  352.31   1 0.30200-0.60210-0.18480-0.08560-0.85820 0.87610
   3   3   226470.67  353.59   1 0.04940 0.25080 0.67570-0.40530-0.90760 0.88920
  -3  -3  -226695.46  372.03   1 0.45760-0.75750-0.46200 0.19180-0.62070 0.63880
   3   3   312802.27  201.44   1 0.04130 0.24440 0.82560-0.57900-0.79290 0.84710
  -3  -3  -313120.83  218.71   1 0.55090-0.83610-0.41640 0.17030-0.61600 0.56190
   3   3   312607.33  200.64   1 0.07780 0.20750 0.80630-0.56000-0.81950 0.87330
   3   3   422573.29  314.01   1 0.10120 0.16940 0.89800-0.67570-0.71170 0.83780
   3   3   422402.81  311.16   1 0.21720 0.05360 0.84450-0.62180-0.78200 0.90830
  -3  -3  -422713.88  330.53   1 0.62420-0.89460-0.37440 0.15230-0.60650 0.48010
   3   3   533287.75  437.44   1 0.11900 0.13670 0.95450-0.75630-0.59880 0.79710
   3   3   533270.77  436.88   1 0.39890-0.14290 0.83270-0.63380-0.74050 0.93890
  -3  -3  -534151.43  377.55   1 0.34470-0.60050 0.47340-0.67180-0.97660 0.77830
  -3  -3  -532575.05  451.77   1 0.67960-0.93520-0.33820 0.14010-0.59510 0.39650
   3   3   661510.45  769.74   1 0.13200 0.10880 0.98450-0.81030-0.48990 0.76050
   3   3   664768.63  771.23   1 0.56870-0.32750 0.78640-0.61150-0.66760 0.93830
  -3  -3  -665466.91  770.36   1 0.25670-0.49750 0.66600-0.83990-0.92190 0.65110
  -3  -3  -663604.44  788.86   1 0.72000-0.96070-0.30890 0.13480-0.58410 0.31320
   3   3   735657.54  486.09   1 0.14140 0.08460 0.99600-0.84590-0.38860 0.73140
   3   3   737401.16  477.78   1 0.70980-0.48350 0.71100-0.56000-0.57150 0.91430
  -3  -3  -735936.87  470.66   1 0.23240-0.45840 0.75180-0.90170-0.86970 0.52650
  -3  -3  -735082.82  491.04   1 0.74810-0.97410-0.28680 0.13670-0.57480 0.23170
   3   3   846666.66  580.47   1 0.81790-0.60640 0.61500-0.48790-0.46090 0.87590
  -3  -3  -845307.05  583.96   1 0.21340-0.42450 0.80500-0.93090-0.82560 0.41020
   3   3   843887.16  601.72   1 0.14800 0.06310 0.99510-0.86900-0.29580 0.71080
  -3  -3  -844671.84  600.14   1 0.76630-0.97750-0.27160 0.14550-0.56800 0.15260
   3   3   914334.46  267.70   1 0.15270 0.04360 0.98560-0.88360-0.21060 0.69800
   3   3   915525.13  253.78   1 0.89200-0.69530 0.50970-0.40650-0.34690 0.83400
  -3  -3  -914685.47  254.42   1 0.19970-0.39600 0.83770-0.93950-0.79240 0.30470
  -3  -3  -914985.76  232.59   1-0.21850 0.02160 0.87370-0.97520-0.60900 0.12160
  -3  -3  -915262.05  248.47   1-0.66120 0.46470-0.79280 0.69020 0.36470-0.85200
  -3  -3  -914310.80  261.91   1 0.77640-0.97280-0.26280 0.16070-0.56390 0.07630
   3   3  10 9881.11  191.75   1 0.93770-0.75590 0.40130-0.32200-0.23470 0.79400
   3   3  10 9026.94  208.10   1 0.15590 0.02560 0.97010-0.89210-0.13220 0.69180
  -3  -3 -10 9317.13  184.01   1-0.74860 0.56710-0.70510 0.62660 0.27730-0.83680
  -3  -3 -10 9022.23  199.15   1 0.77980-0.96140-0.25990 0.18180-0.56250 0.00270
  -3  -3 -10 8887.16  195.13   1 0.19050-0.37190 0.85720-0.93500-0.76960 0.20970
  -3  -3 -11 5911.02  159.31   1 0.18500-0.35160 0.86820-0.92190-0.75580 0.12360
  -3  -3 -11 5842.80  156.65   1 0.77710-0.94390-0.26220 0.20820-0.56360-0.06840
   3   3  11 5757.95  169.51   1-0.09350 0.26040-0.88710 0.94090 0.72740-0.09550
  -3  -3 -12 5702.24  166.84   1 0.18240-0.33410 0.87310-0.90280-0.74930 0.04480
  -3  -3 -12 6004.46  163.21   1 0.76890-0.92090-0.26930 0.23930-0.56700-0.13730
   3   3  12 5758.53  177.72   1-0.09430 0.24630-0.88980 0.91940 0.72370-0.01950
  -3  -3 -13 5847.53  178.92   1 0.18210-0.31900 0.87350-0.87920-0.74870-0.02800
   3   3  13 6112.00  192.55   1-0.09410 0.23130-0.88910 0.89470 0.72470 0.05170
  -3  -3 -14 6588.64  200.80   1 0.18380-0.30580 0.87040-0.85210-0.75280-0.09610
   3   4  -8  446.03   47.82   1-0.40890 0.86510 0.87030-0.25980-0.34150-0.43260
  -3  -4   8  556.49   55.89   1-0.15520-0.29990-0.92950 0.31940-0.00330 0.77700
   3   4  -8  482.82   49.07   1-0.54190 0.99780 0.60970 0.00040-0.59090-0.18290
   3   4  -7    7.95   13.71   1-0.43100 0.87230 0.86350-0.27710-0.30370-0.39810
  -3  -4   7    5.64   17.77   1-0.15560-0.28460-0.89660 0.31060-0.08350 0.78510
   3   4  -7    9.41   14.06   1-0.55350 0.99450 0.59810-0.01200-0.58610-0.11550
   3   4  -6  998.98   65.84   1-0.45210 0.87860 0.85530-0.29300-0.26600-0.36360
  -3  -4   6 1038.02   67.15   1-0.27520-0.15040-0.80090 0.23860-0.20630 0.83590
   3   4  -6  869.54   61.44   1-0.55980 0.98600 0.59160-0.02960-0.58340-0.04600
  -3  -4   5   23.35   16.42   1-0.17440-0.23640-0.79090 0.25260-0.26860 0.82600
  -3  -4   5  -20.51   17.78   1 0.11140-0.52240-0.88880 0.35120-0.13030 0.68760
   3   4  -5   36.23   15.53   1-0.47220 0.88390 0.84580-0.30760-0.22820-0.32910
   3   4  -5    3.89   11.54   1-0.56060 0.97190 0.59080-0.05270-0.58310 0.02590
  -3  -4   4   22.09   10.72   1 0.13560-0.53170-0.84800 0.33440-0.21130 0.69620
   3   4  -4   27.73   11.16   1-0.55530 0.95170 0.59620-0.08220-0.58530 0.10050
  -3  -4   3  153.19   23.75   1 0.16120-0.54250-0.79600 0.30640-0.29940 0.71200
   3   4  -3  192.15   25.98   1-0.54300 0.92450 0.60860-0.11860-0.59050 0.17780
  -3  -4   2   18.33   13.13   1-0.04790-0.31770-0.59700 0.13150-0.54200 0.88200
  -3  -4   2   33.19   15.20   1 0.18850-0.55480-0.72930 0.26370-0.39570 0.73600
   3   4  -2   31.87   12.12   1-0.52240 0.88900 0.62850-0.16260-0.59860 0.25820
  -3  -4   1  243.82   25.85   1 0.10850-0.45940-0.57270 0.13120-0.58270 0.85050
  -3  -4   1  234.35   26.25   1 0.21730-0.56870-0.64340 0.20170-0.50080 0.76870
   3   4  -1  238.19   26.68   1-0.49200 0.84380 0.65640-0.21440-0.60940 0.34120
  -3  -4   0   39.59   15.36   1 0.25260-0.58860-0.53700 0.11950-0.60770 0.80330
  -3  -4   0   41.69   13.44   1 0.24660-0.58320-0.53290 0.11520-0.61340 0.80900
   3   4   0   21.78   10.11   1-0.44990 0.78680 0.69210-0.27420-0.62230 0.42650
   3   4   1  333.01   28.57   1-0.32460 0.64650 0.69740-0.30370-0.72970 0.60660
  -3  -4  -1  320.25   27.97   1 0.27470-0.59630-0.39300-0.00070-0.72910 0.85230
   3   4   1  320.23   28.84   1-0.39400 0.71600 0.73510-0.34120-0.63640 0.51270
  -3  -4  -1  353.98   30.31   1 0.37930-0.70050-0.49430 0.10080-0.61920 0.74250
  -3  -4  -2   44.17   13.76   1 0.48610-0.79250-0.44890 0.07940-0.62010 0.67120
  -3  -4  -2   50.08   14.07   1 0.29810-0.60490-0.22300-0.14670-0.83790 0.88880
   3   4   2   60.95   13.33   1-0.22300 0.53010 0.74550-0.37580-0.75940 0.70840
  -3  -4  -3   -1.24    9.12   1 0.57280-0.86440-0.40450 0.05910-0.61380 0.59260
   3   4   3   -2.86    8.80   1-0.09300 0.38520 0.79280-0.44690-0.78340 0.80470
   3   4   3    3.42    7.28   1 0.05980 0.23210 0.72580-0.38010-0.87990 0.90070
   3   4   3    4.09    3.05   1 0.14900 0.14330 0.67760-0.33170-0.91820 0.93880
  -3  -4  -4   79.67   17.53   1 0.64090-0.91770-0.36400 0.04250-0.60350 0.51010
   3   4   4   70.96   13.65   1 0.06570 0.21170 0.82990-0.50800-0.79300 0.88640
   3   4   4   85.17   14.41   1 0.08180 0.19520 0.82330-0.50170-0.80340 0.89640
  -3  -4  -5   76.26   16.11   1 0.69280-0.95480-0.32890 0.03150-0.59180 0.42620
   3   4   5   67.07   12.75   1 0.24140 0.02120 0.84480-0.54680-0.77830 0.94390
   3   4   5   67.10   14.22   1 0.10080 0.16150 0.89660-0.59910-0.71380 0.87910
   3   4   6  552.22   38.64   1 0.11620 0.13120 0.94690-0.67330-0.61840 0.85590
   3   4   6  595.84   34.30   1 0.42440-0.17670 0.82810-0.55400-0.73180 0.96960
  -3  -4  -6  620.79   21.23   1 0.41700-0.66470 0.37450-0.64810-0.97370 0.73620
  -3  -4  -6  528.15   40.05   1 0.73120-0.97850-0.30030 0.02680-0.58060 0.34270
  -3  -4  -7  251.47   28.87   1 0.75860-0.99110-0.27810 0.02870-0.57100 0.26090
   3   4   7  277.76   28.73   1 0.12850 0.10410 0.97760-0.72810-0.52260 0.83230
   3   4   7  277.84   23.46   1 0.59590-0.36290 0.77500-0.52470-0.65210 0.96200
  -3  -4  -7  296.59   27.10   1 0.27350-0.50610 0.58950-0.83860-0.95410 0.64400
   3   4   8 3858.69  118.10   1 0.13790 0.07990 0.99310-0.76760-0.42970 0.81170
   3   4   8 4306.13  102.70   1 0.73980-0.52170 0.68870-0.46240-0.54500 0.92710
  -3  -4  -8 4107.41  113.25   1 0.25660-0.47440 0.66630-0.89130-0.92180 0.53940
  -3  -4  -8 4095.59  122.74   1 0.77700-0.99470-0.26230 0.03690-0.56360 0.18130
  -3  -4  -9   21.94   14.63   1 0.78810-0.99100-0.25240 0.05100-0.55890 0.10430
  -3  -4  -9   17.55   10.80   1 0.24230-0.44520 0.71970-0.92070-0.89160 0.43690
   3   4   9  -12.17   14.03   1 0.14500 0.05790 0.99680-0.79550-0.34120 0.79550
  -3  -4 -10  190.43   27.64   1 0.79310-0.98120-0.24780 0.07050-0.55660 0.02980
  -3  -4 -10  257.43   30.65   1 0.23100-0.41910 0.75590-0.93290-0.86660 0.33970
   3   4  10  183.91   29.39   1 0.15030 0.03770 0.99180-0.81450-0.25760 0.78410
  -3  -4 -11  884.87   58.64   1 0.22280-0.39600 0.77990-0.93280-0.84770 0.24850
   3   4  11 1010.74   67.18   1 0.15410 0.01910 0.98010-0.82680-0.17860 0.77740
  -3  -4 -11  931.27   62.08   1 0.79260-0.96590-0.24820 0.09490-0.55690-0.04220
  -3  -4 -12   29.78   13.71   1 0.78730-0.94580-0.25310 0.12380-0.55920-0.11200
  -3  -4 -12   23.21   17.55   1 0.21730-0.37570 0.79480-0.92370-0.83490 0.16340
   3   4  12   36.90   16.96   1 0.15670 0.00160 0.96300-0.83380-0.10400 0.77500
  -3  -4 -13  335.72   40.71   1 0.77730-0.92100-0.26210 0.15670-0.56350-0.18000
  -3  -4 -13  326.10   41.62   1 0.21420-0.35770 0.80290-0.90780-0.82750 0.08380
  -3  -4 -14 1685.48   97.31   1 0.21310-0.34170 0.80570-0.88660-0.82490 0.00890
  -3  -5   7 4385.82  166.54   1-0.15550-0.29140-0.88030 0.19500-0.11860 0.85320
   3   5  -7 4961.27  167.75   1-0.44710 0.89530 0.85740-0.17190-0.27500-0.45990
   3   5  -7 4851.87  167.17   1-0.54980 0.99750 0.60180 0.08360-0.58770-0.14700
  -3  -5   610538.53  257.03   1 0.10140-0.53390-0.90360 0.24280-0.09730 0.75980
   3   5  -610548.53  247.06   1-0.46990 0.90320 0.84700-0.18560-0.23260-0.43000
   3   5  -610123.89  249.90   1-0.55790 0.99060 0.59360 0.06770-0.58420-0.07810
  -3  -5   5 8590.00  221.13   1 0.12430-0.54190-0.86790 0.23110-0.17340 0.76350
  -3  -5   5 8953.61  214.26   1-0.14100-0.27640-0.78550 0.14790-0.28830 0.87870
   3   5  -5 8609.69  219.02   1-0.56100 0.97890 0.59050 0.04690-0.58290-0.00720
  -3  -5   4 9824.63  231.15   1 0.14810-0.55080-0.82380 0.21090-0.25400 0.77180
  -3  -5   410228.39  227.37   1-0.03630-0.36620-0.76240 0.14890-0.34690 0.86510
   3   5  -4 9913.05  231.63   1-0.55880 0.96180 0.59270 0.02060-0.58390 0.06600
  -3  -5   3 8129.92  196.80   1 0.17270-0.56050-0.76940 0.18050-0.33970 0.78510
   3   5  -3 8022.68  197.41   1-0.55060 0.93880 0.60100-0.01170-0.58730 0.14170
  -3  -5   215308.06  285.45   1 0.19810-0.57100-0.70260 0.13770-0.43040 0.80350
   3   5  -215485.06  290.40   1-0.53570 0.90900 0.61580-0.05050-0.59340 0.22000
  -3  -5   215701.83  266.17   1-0.02810-0.34400-0.59480 0.02990-0.54790 0.92090
  -3  -5   114626.07  267.61   1 0.22390-0.58190-0.62080 0.07980-0.52570 0.82650
  -3  -5   114979.21  256.38   1 0.12740-0.48470-0.56880 0.02790-0.58660 0.88740
  -3  -5   040703.81  554.70   1 0.24930-0.59240-0.52150 0.00450-0.62400 0.85240
   3   5   039896.42  563.92   1-0.48060 0.82420 0.66640-0.14910-0.61310 0.38420
  -3  -5   040492.43  545.39   1 0.26770-0.61020-0.53250 0.01570-0.60970 0.83820
  -3  -5  -141512.16  561.69   1 0.27300-0.60120-0.40310-0.08990-0.72160 0.87770
   3   5   140580.18  560.83   1-0.43720 0.76600 0.70230-0.20910-0.62580 0.46920
  -3  -5  -141467.12  553.45   1 0.38950-0.71720-0.49040-0.00240-0.61970 0.77600
   3   5   231047.57  438.47   1-0.28810 0.60180 0.71590-0.24680-0.74150 0.65770
  -3  -5  -231628.67  445.13   1 0.29310-0.60650-0.26640-0.20260-0.81310 0.89690
  -3  -5  -231635.05  449.87   1 0.49140-0.80440-0.44640-0.02240-0.61990 0.70400
   3   5   333603.43  455.39   1-0.18190 0.48070 0.76210-0.31700-0.76860 0.75700
  -3  -5  -333689.64  467.43   1 0.30770-0.60610-0.11600-0.32910-0.89110 0.90250
   3   5   333134.02  465.23   1 0.04970 0.24880 0.67760-0.23260-0.90660 0.89430
  -3  -5  -333545.04  474.46   1 0.57430-0.87240-0.40370-0.04110-0.61360 0.62550
   3   5   4 7516.40  148.69   1-0.04790 0.33180 0.80560-0.38440-0.78830 0.84890
   3   5   4 7219.46  160.92   1 0.06910 0.21450 0.76840-0.34750-0.85080 0.91070
  -3  -5  -4 7089.41  166.04   1 0.63980-0.92320-0.36470-0.05610-0.60370 0.54330
   3   5   5 2661.83   79.40   1 0.11350 0.15570 0.83680-0.43940-0.79170 0.92440
  -3  -5  -5 2670.45   95.79   1 0.69040-0.95890-0.33070-0.06610-0.59240 0.45980
   3   5   5 2535.40   89.31   1 0.08700 0.18180 0.84450-0.44760-0.78140 0.91360
   3   5   618625.66  313.22   1 0.10280 0.15120 0.90390-0.53100-0.70240 0.90690
  -3  -5  -618941.50  324.27   1 0.72850-0.98220-0.30240-0.07040-0.58140 0.37660
   3   5   7 1888.62   63.73   1 0.47640-0.23690 0.81640-0.46690-0.71190 0.98890
   3   5   7 1744.18   77.13   1 0.11630 0.12290 0.94690-0.59810-0.61820 0.89490
  -3  -5  -7 1751.25   80.72   1 0.75630-0.99530-0.28000-0.06870-0.57180 0.29470
   3   5   835346.07  516.55   1 0.12740 0.09700 0.97530-0.65050-0.53210 0.88110
  -3  -5  -836249.49  531.18   1 0.77570-0.99990-0.26340-0.06130-0.56420 0.21480
   3   5   914431.77  280.39   1 0.13630 0.07320 0.99120-0.69050-0.44660 0.86780
  -3  -5  -914836.05  270.92   1 0.27370-0.48320 0.58850-0.88870-0.95450 0.53280
  -3  -5  -914671.38  285.35   1 0.78830-0.99760-0.25220-0.04850-0.55880 0.13730
  -3  -5 -1019210.35  332.38   1 0.26310-0.45770 0.63870-0.91490-0.93480 0.44080
   3   5  1018928.64  342.90   1 0.14340 0.05120 0.99680-0.72020-0.36320 0.85660
  -3  -5 -1018459.80  344.04   1 0.79490-0.98950-0.24610-0.03060-0.55580 0.06200
   3   5  1115483.23  309.26   1 0.14890 0.03090 0.99410-0.74150-0.28250 0.84820
  -3  -5 -1115117.44  296.53   1 0.25440-0.43420 0.67510-0.92720-0.91730 0.35110
  -3  -5 -1115247.76  307.74   1 0.79660-0.97640-0.24460-0.00810-0.55500-0.01100
   3   5  12 9855.90  245.35   1 0.15300 0.01200 0.98470-0.75620-0.20490 0.84280
  -3  -5 -1210157.78  237.67   1 0.24770-0.41260 0.70060-0.92870-0.90320 0.26470
  -3  -5 -12 9495.71  237.06   1 0.79370-0.95870-0.24730 0.01860-0.55640-0.08190
  -3  -5 -13 9255.92  235.42   1 0.24290-0.39300 0.71750-0.92150-0.89290 0.18220
  -3  -5 -13 8964.51  234.05   1 0.78650-0.93670-0.25390 0.04920-0.55960-0.15090
   3   6  -6  147.96   31.73   1-0.47910 0.91920 0.84210-0.08170-0.21480-0.48100
  -3  -6   5  742.43   66.07   1 0.13130-0.55550-0.85570 0.11950-0.19700 0.82010
   3   6  -5  644.13   60.03   1-0.55200 0.97660 0.59960 0.13700-0.58670-0.03640
  -3  -6   4  671.76   59.95   1 0.15440-0.56370-0.81080 0.09860-0.27580 0.82650
  -3  -6   4  648.36   55.22   1-0.02060-0.38860-0.75810 0.04530-0.35530 0.90660
   3   6  -4  649.18   58.38   1-0.55200 0.96170 0.59960 0.11300-0.58670 0.03580
  -3  -6   3   65.35   18.44   1 0.17790-0.57220-0.75690 0.06870-0.35780 0.83610
   3   6  -3   38.29   17.06   1-0.54680 0.94170 0.60480 0.08380-0.58890 0.11030
  -3  -6   2 2285.33  102.21   1 0.20150-0.58100-0.69270 0.02850-0.44280 0.84880
   3   6  -2 2296.14  103.24   1-0.53580 0.91570 0.61570 0.04890-0.59340 0.18700
  -3  -6   1  966.55   64.51   1 0.22500-0.58960-0.61680-0.02340-0.52990 0.86360
   3   6  -1  931.74   63.58   1-0.51800 0.88310 0.63270 0.00790-0.60020 0.26600
  -3  -6   1 1080.45   59.13   1 0.12260-0.48640-0.56980-0.07040-0.58570 0.91950
   3   6   0  892.47   59.97   1-0.49240 0.84270 0.65600-0.03950-0.60920 0.34730
  -3  -6   0  916.54   60.49   1 0.24770-0.59740-0.52820-0.08810-0.61780 0.87910
  -3  -6   0 1018.11   57.48   1 0.26080-0.60980-0.53460-0.08160-0.60880 0.87040
  -3  -6  -1    2.68   12.31   1 0.37980-0.71410-0.49410-0.09800-0.61920 0.80860
  -3  -6  -1    5.29   10.40   1 0.26880-0.60360-0.42630-0.16590-0.70390 0.89290
   3   6   1   31.66   13.87   1-0.45770 0.79310 0.68570-0.09320-0.62010 0.43040
  -3  -6  -2   28.07   12.12   1 0.47940-0.79880-0.45200-0.11610-0.62030 0.73740
  -3  -6  -2   18.52   15.45   1 0.28720-0.60710-0.31220-0.25610-0.78480 0.90140
   3   6   2   36.25   14.68   1-0.32270 0.64290 0.69840-0.13010-0.73040 0.61370
   3   6   2    5.18    9.47   1-0.41230 0.73280 0.72160-0.15310-0.63220 0.51470
  -3  -6  -3    6.44   11.54   1 0.56070-0.86530-0.41120-0.13290-0.61510 0.66000
  -3  -6  -3    5.87   11.52   1 0.30160-0.60660-0.18860-0.35570-0.85620 0.90060
   3   6   3  -17.69   10.93   1-0.23440 0.53980 0.74060-0.19620-0.75650 0.71200
  -3  -6  -4    5.88   11.53   1 0.62550-0.91540-0.37360-0.14650-0.60620 0.57890
  -3  -6  -4   24.99   14.54   1 0.31120-0.60130-0.06040-0.45990-0.91430 0.88630
   3   6   4   10.06   12.23   1-0.12170 0.41230 0.78360-0.26320-0.77940 0.80710
   3   6   4   13.23   13.67   1 0.06160 0.22860 0.73420-0.21400-0.87460 0.90150
  -3  -6  -5   60.70   19.82   1 0.67630-0.95140-0.34050-0.15560-0.59590 0.49630
   3   6   5   98.98   16.48   1 0.01860 0.25710 0.82120-0.32460-0.79240 0.89230
   3   6   5   90.50   18.60   1 0.07780 0.19760 0.80620-0.31000-0.81960 0.91880
  -3  -6  -6   25.68   14.97   1 0.71520-0.97550-0.31250-0.15960-0.58550 0.41370
   3   6   6   51.14   12.72   1 0.18400 0.07690 0.84310-0.37040-0.78610 0.95820
   3   6   6   39.95   16.63   1 0.09280 0.16780 0.86700-0.39480-0.75480 0.92620
  -3  -6  -7   89.20   21.06   1 0.74430-0.98980-0.28980-0.15820-0.57610 0.33210
   3   6   7  119.05   22.77   1 0.10620 0.13950 0.91550-0.46740-0.68280 0.92640
   3   6   8  667.43   51.72   1 0.11800 0.11290 0.95180-0.52770-0.60610 0.92200
  -3  -6  -8  630.18   52.22   1 0.76530-0.99600-0.27240-0.15160-0.56840 0.25210
  -3  -6  -9  165.70   29.52   1 0.77960-0.99550-0.26000-0.14000-0.56260 0.17400
   3   6   9  143.50   26.96   1 0.12790 0.08810 0.97650-0.57650-0.52710 0.91530
  -3  -6 -10  330.36   40.70   1 0.78820-0.98930-0.25230-0.12370-0.55880 0.09800
   3   6  10  270.14   36.62   1 0.13620 0.06500 0.99110-0.61510-0.44750 0.90790
  -3  -6 -11 1232.11   75.17   1 0.27880-0.46510 0.56110-0.91240-0.96330 0.43010
   3   6  11 1251.42   80.33   1 0.14300 0.04340 0.99670-0.64480-0.36860 0.90120
  -3  -6 -11 1204.18   78.25   1 0.79190-0.97820-0.24890-0.10310-0.55720 0.02420
  -3  -6 -12  200.33   36.96   1 0.79120-0.96270-0.24950-0.07840-0.55750-0.04780
  -3  -6 -12  219.28   35.97   1 0.27220-0.44380 0.59570-0.92300-0.95190 0.34640
   3   6  12  236.62   35.24   1 0.14830 0.02320 0.99480-0.66690-0.29110 0.89590
  -3  -6 -13  229.12   37.65   1 0.26700-0.42370 0.62090-0.92420-0.94230 0.26450
  -3  -7   3 9297.62  246.47   1 0.17850-0.57950-0.75520-0.03230-0.36020 0.87140
   3   7  -3 9413.78  247.01   1-0.53460 0.93610 0.61680 0.17100-0.59380 0.08220
  -3  -7   2 6406.19  193.14   1 0.20080-0.58680-0.69480-0.06860-0.44010 0.87900
   3   7  -2 6597.60  195.99   1-0.52630 0.91300 0.62480 0.13910-0.59710 0.15760
  -3  -7   1 2554.18  113.23   1 0.22260-0.59380-0.62520-0.11430-0.52090 0.88740
   3   7  -1 2601.38  115.47   1-0.51220 0.88400 0.63810 0.10180-0.60230 0.23510
  -3  -7   0 6266.78  180.61   1 0.24350-0.59980-0.54600-0.16960-0.60120 0.89550
   3   7   0 6307.99  181.95   1-0.49140 0.84820 0.65690 0.05890-0.60960 0.31470
  -3  -7  -1 7298.37  192.84   1 0.26300-0.60430-0.45710-0.23450-0.67940 0.90130
   3   7   1 7310.69  193.17   1-0.46270 0.80480 0.68160 0.01020-0.61860 0.39590
  -3  -7  -1 7558.01  181.05   1 0.35390-0.69460-0.50380-0.18760-0.61780 0.84010
  -3  -7  -211733.47  254.08   1 0.28020-0.60670-0.35930-0.30820-0.75320 0.90280
   3   7   211821.75  251.57   1-0.42510 0.75220 0.71180-0.04410-0.62900 0.47860
  -3  -7  -212133.19  245.22   1 0.45320-0.77910-0.46390-0.20350-0.62080 0.77090
   3   7   324061.44  378.10   1-0.26020 0.57220 0.72910-0.08550-0.74970 0.67230
  -3  -7  -323349.60  397.16   1 0.29460-0.60610-0.25470-0.38890-0.82000 0.89720
  -3  -7  -324332.24  398.90   1 0.53470-0.84580-0.42500-0.21850-0.61740 0.69530
   3   7   419289.46  312.41   1-0.16370 0.46090 0.76900-0.14930-0.77220 0.76700
   3   7   418378.12  339.60   1 0.05790 0.23890 0.71690-0.09730-0.88530 0.87920
  -3  -7  -419185.71  339.84   1 0.60040-0.89670-0.38880-0.23060-0.61020 0.61590
   3   7   513474.43  237.70   1-0.04220 0.32450 0.80710-0.21130-0.78880 0.85580
  -3  -7  -513026.43  272.18   1 0.65250-0.93410-0.35650-0.23890-0.60120 0.53460
   3   7   513151.58  271.20   1 0.07220 0.20980 0.78210-0.18660-0.84010 0.90620
  -3  -7  -618041.28  338.90   1 0.69310-0.95990-0.32870-0.24270-0.59170 0.45290
   3   7   617923.54  333.91   1 0.08600 0.18120 0.84020-0.26870-0.78600 0.92440
  -3  -7  -7 7244.79  195.83   1 0.72420-0.97610-0.30570-0.24170-0.58280 0.37170
   3   7   7 7272.18  192.22   1 0.09880 0.15350 0.88950-0.34200-0.72450 0.93500
   3   7   815982.67  317.02   1 0.11040 0.12700 0.92920-0.40580-0.65710 0.93990
  -3  -7  -816371.08  326.98   1 0.74720-0.98440-0.28750-0.23590-0.57510 0.29180
   3   7   915724.93  315.93   1 0.12070 0.10190 0.95930-0.45990-0.58570 0.94080
  -3  -7  -915078.86  319.99   1 0.76360-0.98600-0.27390-0.22540-0.56910 0.21350
   3   7  1017010.89  342.46   1 0.12960 0.07810 0.98010-0.50480-0.51190 0.93920
  -3  -7 -1017194.13  353.13   1 0.77430-0.98190-0.26470-0.21060-0.56480 0.13700
   3   7  1111647.85  277.31   1 0.13720 0.05570 0.99230-0.54110-0.43690 0.93640
  -3  -7 -1111510.30  281.95   1 0.78010-0.97290-0.25960-0.19180-0.56230 0.06230
  -3  -8   1  736.33   65.39   1 0.21760-0.59540-0.64210-0.19670-0.50230 0.90180
  -3  -8   0  621.21   57.56   1 0.23730-0.60020-0.57100-0.24390-0.57710 0.90420
   3   8   0  634.48   59.22   1-0.48070 0.84420 0.66630 0.14880-0.61310 0.28520
  -3  -8  -1   77.17   22.25   1 0.25570-0.60360-0.49240-0.29840-0.64970 0.90450
   3   8   1   48.06   18.64   1-0.45650 0.80510 0.68680 0.10430-0.62050 0.36480
  -3  -8  -2  184.29   30.08   1 0.41430-0.74670-0.48050-0.28630-0.62050 0.80360
  -3  -8  -2  154.53   30.54   1 0.27220-0.60530-0.40730-0.35960-0.71850 0.90100
   3   8   2  146.04   27.87   1-0.42450 0.75820 0.71230 0.05470-0.62920 0.44570
  -3  -8  -3    5.11   13.94   1 0.49760-0.81530-0.44340-0.29930-0.61960 0.73050
  -3  -8  -3    6.07   15.25   1 0.28650-0.60470-0.31680-0.42610-0.78180 0.89190
   3   8   3  -16.05   17.01   1-0.26590 0.58440 0.72650 0.01640-0.74810 0.63780
   3   8   3    4.78   13.62   1-0.38340 0.70230 0.74270 0.00040-0.63860 0.52750
  -3  -8  -4    2.46   15.32   1 0.56550-0.86830-0.40860-0.31010-0.61460 0.65320
  -3  -8  -4   11.88   15.40   1 0.29810-0.60140-0.22290-0.49600-0.83800 0.87580
   3   8   4    6.52   16.63   1 0.05690 0.24650 0.71230 0.00660-0.88800 0.84880
  -3  -8  -5   -2.89   14.29   1 0.61990-0.90790-0.37710-0.31760-0.60720 0.57360
  -3  -8  -5   17.79   17.28   1 0.30680-0.59510-0.12820-0.56680-0.88560 0.85110
   3   8   5    5.66   15.10   1 0.06950 0.21900 0.77030-0.07540-0.84940 0.88240
  -3  -8  -6  366.76   43.77   1 0.66300-0.93620-0.34950-0.32120-0.59890 0.49310
   3   8   6  328.80   40.93   1 0.08190 0.19180 0.82370-0.15290-0.80310 0.90830
  -3  -8  -7   96.41   24.92   1 0.69660-0.95500-0.32620-0.32040-0.59080 0.41270
   3   8   7  110.59   24.18   1 0.09380 0.16500 0.87100-0.22420-0.74980 0.92730
  -3  -8  -8  148.05   32.27   1 0.72210-0.96570-0.30730-0.31530-0.58340 0.33320
   3   8   8  144.00   29.37   1 0.10490 0.13910 0.91110-0.28840-0.69050 0.94020
  -3  -8  -9  125.96   27.28   1 0.74080-0.96970-0.29260-0.30600-0.57730 0.25480
   3   8   9  107.53   26.77   1 0.11510 0.11410 0.94350-0.34480-0.62640 0.94840
  -3  -9  -2 4742.75  172.17   1 0.26320-0.60280-0.45580-0.41040-0.68050 0.89590
  -3  -9  -311929.20  287.60   1 0.27750-0.60220-0.37640-0.46580-0.74120 0.88420
  -3  -9  -413990.76  315.24   1 0.28960-0.59950-0.29410-0.52410-0.79620 0.86690
  -3  -9  -413632.49  300.14   1 0.52100-0.83030-0.43190-0.38610-0.61840 0.69000
  -3  -9  -511761.11  284.60   1 0.29940-0.59440-0.21070-0.58350-0.84460 0.84300
   3   9   512084.00  293.08   1 0.06910 0.22610 0.76820 0.02600-0.85100 0.85090
  -3  -9  -511941.70  278.03   1 0.57870-0.87320-0.40120-0.39280-0.61310 0.61250
  -3  -9  -611961.47  287.86   1 0.30680-0.58680-0.12800-0.64230-0.88570 0.81170
  -3  -9  -611956.52  283.97   1 0.62500-0.90470-0.37400-0.39610-0.60640 0.53360
   3   9   612326.71  294.97   1 0.08020 0.20010 0.81630-0.04620-0.81020 0.88240
  -3  -9  -7 7908.15  223.57   1 0.31180-0.57700-0.04800-0.69830-0.91910 0.77280
  -3  -9  -7 7805.23  225.27   1 0.66160-0.92650-0.35050-0.39550-0.59920 0.45420
   4  -8  -620307.07  399.42   1 0.47980-0.03040 0.27430-0.89650-0.95610 0.70210
  -4   8   621014.89  405.50   1-0.94440 0.49470-0.26570 0.88840 0.49820-0.24450
   4  -8  -5 9574.15  248.55   1 0.51170-0.07720 0.21640-0.86280-0.94010 0.75840
  -4   8   5 9673.09  246.47   1-0.94360 0.50870-0.24420 0.89100 0.50800-0.32660
   4  -8  -4 9234.20  242.87   1 0.54370-0.12400 0.15260-0.82310-0.91780 0.80840
  -4   8   4 9170.43  232.15   1-0.94130 0.52130-0.21470 0.88550 0.52080-0.41160
   4  -8  -3 6571.83  193.37   1 0.31200 0.09370-0.04440-0.65050-0.92050 0.88160
   4  -8  -3 6885.82  204.74   1 0.57440-0.16960 0.08380-0.77830-0.88850 0.85140
  -4   8   3 6280.03  182.28   1-0.93620 0.53100-0.17560 0.87050 0.53630-0.49930
   4  -8  -2 4732.07  163.78   1 0.30600 0.08480-0.13830-0.58060-0.88090 0.91430
   4  -8  -2 5150.28  175.74   1 0.60270-0.21290 0.01110-0.72980-0.85200 0.88720
   4  -8  -1 6446.30  194.09   1 0.29690 0.07900-0.23410-0.50880-0.83180 0.93750
  -4   8   1 6585.81  185.91   1-0.87900 0.50360 0.03190 0.71060-0.28120 0.17450
   4  -8   0 9024.43  235.62   1 0.28480 0.07620-0.32910-0.43770-0.77370 0.95180
  -4   8   0 8828.17  228.31   1-0.88250 0.52200 0.01750 0.74910-0.27200 0.09310
   4  -8   1 4835.08  167.21   1 0.26980 0.07630-0.42090-0.36990-0.70810 0.95850
  -4   8  -1 4722.96  164.92   1-0.88390 0.53820 0.01190 0.77870-0.26850 0.01730
   4  -8   2 8203.10  227.94   1 0.25240 0.07880-0.50750-0.30730-0.63640 0.95920
  -4   8  -2 8373.06  234.06   1-0.88350 0.55270 0.01370 0.80100-0.26960-0.05380
   4  -8   3 5043.84  177.29   1 0.23300 0.08330-0.58750-0.25120-0.56050 0.95560
   4  -7  -8 1726.29   97.57   1 0.35380 0.13210 0.46180-0.93650-0.97710 0.54540
  -4   7   8 1752.19  103.63   1-0.93760 0.45160-0.36630 0.84150 0.44510-0.01390
   4  -7  -7  606.25   57.50   1 0.38520 0.08580 0.42000-0.91880-0.97700 0.61760
  -4   7   7  649.04   60.70   1-0.93820 0.46700-0.36290 0.86220 0.44710-0.08810
   4  -7  -6  518.87   52.85   1 0.41990 0.03620 0.37030-0.89320-0.97330 0.68610
  -4   7   6  576.45   55.56   1-0.93950 0.48310-0.35400 0.87730 0.45230-0.16550
  -4   7   5   20.50   15.85   1-0.94130 0.49980-0.33860 0.88600 0.46090-0.24640
   4  -7  -5   -4.71   15.98   1 0.45690-0.01570 0.31260-0.85970-0.96450 0.74960
  -4   7   4   17.26   15.59   1-0.94330 0.51660-0.31560 0.88710 0.47340-0.33110
   4  -7  -4   10.57   14.02   1 0.49510-0.06880 0.24730-0.81840-0.94910 0.80660
  -4   7   3   11.27   11.24   1 0.06290-0.47500 0.74020-0.14450-0.87070 0.94100
  -4   7   3   -6.72   12.59   1-0.94450 0.53270-0.28330 0.87880 0.48980-0.41970
   4  -7  -3   15.88   19.83   1 0.53290-0.12150 0.17490-0.77010-0.92610 0.85590
  -4   7   2  220.17   31.15   1-0.94330 0.54640-0.23940 0.85910 0.51020-0.51240
   4  -7  -2  248.33   36.47   1 0.31170 0.08570-0.05140-0.56820-0.91780 0.91830
  -4   7   2  243.28   30.64   1-0.89840 0.50150-0.06120 0.68050-0.22100 0.21960
   4  -7  -2  220.71   34.24   1 0.56880-0.17230 0.09700-0.71630-0.89450 0.89660
   4  -7  -1  939.31   65.49   1 0.30420 0.07830-0.16020-0.48340-0.87050 0.94340
   4  -7  -1  907.92   67.83   1 0.60130-0.21960 0.01510-0.65850-0.85410 0.92850
  -4   7   1  806.68   58.17   1-0.90180 0.51980-0.08390 0.72720-0.20600 0.13240
  -4   7   1  835.31   54.99   1-0.93710 0.55500-0.18130 0.82490 0.53420-0.60860
   4  -7   0   74.92   22.93   1 0.29280 0.07470-0.26890-0.39870-0.81160 0.95680
  -4   7   0   73.59   22.20   1-0.90330 0.53610-0.09480 0.76210-0.19880 0.05290
   4  -7   1  398.93   43.86   1 0.27790 0.07480-0.37400-0.31760-0.74290 0.96040
  -4   7  -1  438.43   46.32   1-0.90350 0.55120-0.09650 0.78780-0.19760-0.02050
   4  -7   2  541.87   51.01   1 0.25980 0.07790-0.47260-0.24290-0.66660 0.95650
  -4   7  -2  466.91   50.18   1-0.90280 0.56530-0.09100 0.80630-0.20130-0.08910
   4  -7   3   13.99   14.95   1 0.23940 0.08340-0.56260-0.17690-0.58520 0.94740
  -4   7  -3   16.84   18.17   1-0.90120 0.57860-0.07940 0.81880-0.20900-0.15360
   4  -7   4  196.24   34.76   1 0.21730 0.09060-0.64310-0.12030-0.50110 0.93560
  -4   7  -4  232.37   39.78   1-0.89860 0.59100-0.06280 0.82610-0.22000-0.21480
   4  -7   5  360.79   45.90   1 0.19420 0.09890-0.71380-0.07360-0.41610 0.92300
   4  -6  -9 8235.69  223.44   1 0.25330 0.25410 0.57880-0.93010-0.95990 0.42270
   4  -6  -9 7529.76  209.70   1 0.27380 0.23400 0.58790-0.93920-0.95470 0.41720
  -4   6   9 7909.80  233.03   1-0.92220 0.41470-0.43400 0.78580 0.40210 0.13440
   4  -6  -8 6087.79  183.75   1 0.28080 0.21180 0.54920-0.92450-0.96700 0.50210
   4  -6  -8 5686.41  172.04   1 0.28080 0.21210 0.54940-0.92470-0.96670 0.50150
  -4   6   8 6088.26  194.10   1-0.92020 0.42760-0.44030 0.81620 0.39780 0.06660
   4  -6  -7 6981.25  194.78   1 0.31340 0.16430 0.51180-0.91120-0.97320 0.58060
  -4   6   7 6836.25  200.11   1-0.91960 0.44180-0.44230 0.84230 0.39630-0.00430
   4  -6  -622176.92  392.93   1 0.35080 0.11200 0.46560-0.88920-0.97700 0.65670
  -4   6   622149.50  401.46   1-0.92050 0.45750-0.43950 0.86350 0.39830-0.07850
   4  -6  -510568.72  237.52   1 0.39230 0.05560 0.41010-0.85780-0.97660 0.72860
  -4   6   510029.59  236.09   1-0.92310 0.47500-0.43090 0.87900 0.40420-0.15660
   4  -6  -417627.76  327.42   1 0.43660-0.00360 0.34490-0.81670-0.97000 0.79430
  -4   6   417303.04  324.58   1-0.92740 0.49410-0.41560 0.88770 0.41450-0.23910
   4  -6  -314043.39  284.06   1 0.48210-0.06400 0.27030-0.76620-0.95520 0.85180
  -4   6   314644.05  249.06   1 0.06940-0.48800 0.76950-0.27310-0.85000 0.95330
  -4   6   314382.71  278.25   1-0.93300 0.51460-0.39160 0.88790 0.42970-0.32660
   4  -6  -2 5666.95  136.48   1 0.96100-0.55690 0.29060-0.81090-0.12400 0.09180
   4  -6  -2 5191.47  156.06   1 0.52660-0.12340 0.18750-0.70750-0.93050 0.89950
  -4   6   2 5330.05  138.03   1-0.91110 0.50750-0.19770 0.71760-0.12840 0.16000
  -4   6   2 5272.37  145.77   1-0.93910 0.53550-0.35690 0.87720 0.45060-0.41970
   4  -6  -116252.06  298.01   1 0.31010 0.07890-0.07940-0.46490-0.90670 0.94670
   4  -6  -117456.72  292.74   1 0.96270-0.57340 0.27450-0.81860-0.10810 0.14810
   4  -6  -116409.21  317.78   1 0.56810-0.17980 0.09850-0.64260-0.89520 0.93650
  -4   6   116378.38  291.42   1-0.91130 0.52270-0.21430 0.75820-0.11670 0.07610
  -4   6   117039.05  293.67   1-0.94370 0.55500-0.30820 0.85250 0.47720-0.51860
   4  -6   0 9090.91  205.44   1 0.29990 0.07420-0.20580-0.36250-0.84720 0.95950
   4  -6   0 9470.54  201.18   1 0.96420-0.58990 0.25340-0.82140-0.08740 0.19960
  -4   6   0 8603.13  201.37   1-0.91130 0.53750-0.21910 0.78710-0.11330 0.00040
   4  -6   0 9123.68  221.57   1 0.60460-0.23120 0.00590-0.57410-0.84910 0.96270
  -4   6   0 9386.74  190.00   1-0.94340 0.56950-0.24070 0.80910 0.50960-0.62320
   4  -6   119713.12  336.91   1 0.96530-0.60570 0.22860-0.82050-0.06330 0.24760
   4  -6   119087.83  333.86   1 0.28490 0.07440-0.32830-0.26400-0.77430 0.95890
   4  -6   217130.09  314.77   1 0.26580 0.07850-0.44220-0.17400-0.69140 0.94840
   4  -6   217225.20  321.44   1 0.96530-0.62060 0.20080-0.81670-0.03650 0.29300
  -4   6  -217239.08  326.73   1-0.91120 0.56710-0.20420 0.82020-0.12380-0.13350
   4  -6   314039.17  281.10   1 0.24380 0.08560-0.54470-0.09560-0.60250 0.93180
   4  -6   314376.28  293.00   1 0.96420-0.63430 0.17080-0.81050-0.00770 0.33630
  -4   6  -313904.79  293.98   1-0.91080 0.58160-0.18750 0.82760-0.13550-0.19420
   4  -6   415173.95  303.46   1 0.22000 0.09460-0.63430-0.02990-0.51090 0.91260
  -4   6  -415434.02  323.33   1-0.90990 0.59550-0.16620 0.83020-0.15030-0.25160
   4  -6   5 7372.40  200.50   1 0.19510 0.10460-0.71120 0.02310-0.41940 0.89340
  -4   6  -5 7128.19  210.03   1-0.90810 0.60860-0.14070 0.82870-0.16780-0.30630
   4  -6   6 9556.96  242.48   1 0.16990 0.11490-0.77620 0.06410-0.32970 0.87600
  -4   6  -6 9749.19  256.67   1-0.90530 0.62070-0.11150 0.82360-0.18750-0.35880
   4  -6   7 4703.20  169.00   1 0.14470 0.12510-0.83050 0.09430-0.24260 0.86130
  -4   5  10   -8.12   20.46   1-0.90410 0.37510-0.48390 0.71230 0.36590 0.27590
   4  -5 -10    6.70   16.06   1 0.24510 0.28410 0.70970-0.93780-0.89780 0.25510
   4  -5 -10    6.56   15.73   1 0.15670 0.37220 0.67100-0.89880-0.92200 0.27950
  -4   5   9   92.99   25.92   1-0.89760 0.38350-0.49840 0.75090 0.35460 0.21510
   4  -5  -9   93.79   24.46   1 0.25100 0.26340 0.68840-0.94050-0.91010 0.33970
   4  -5  -9  126.54   28.46   1 0.17650 0.33760 0.65360-0.90550-0.93130 0.36100
  -4   5   8  116.46   29.09   1-0.89220 0.39290-0.50960 0.78610 0.34560 0.15180
   4  -5  -8  126.46   25.39   1 0.25860 0.24090 0.65820-0.93430-0.92580 0.42760
   4  -5  -8  111.88   26.74   1 0.20220 0.29700 0.62990-0.90590-0.94220 0.44420
  -4   5   7   44.59   17.93   1-0.88840 0.40400-0.51700 0.81760 0.33950 0.08570
   4  -5  -7   66.28   19.06   1 0.26790 0.21670 0.61690-0.91710-0.94390 0.51800
   4  -5  -7   51.58   17.21   1 0.23420 0.25010 0.59850-0.89860-0.95390 0.52820
  -4   5   6  171.17   30.51   1-0.88670 0.41710-0.52030 0.84500 0.33670 0.01620
   4  -5  -6  151.96   23.57   1 0.27860 0.19110 0.56180-0.88600-0.96310 0.60940
   4  -5  -6  184.08   28.30   1 0.27270 0.19680 0.55810-0.88230-0.96510 0.61170
  -4   5   5   17.56   12.19   1-0.88740 0.43270-0.51890 0.86770 0.33790-0.05720
   4  -5  -5   37.43   16.30   1 0.31720 0.13730 0.50720-0.85550-0.97370 0.69270
  -4   5   4  100.68   21.37   1-0.89110 0.45120-0.51180 0.88460 0.34380-0.13530
  -4   5   4   96.21   16.44   1 0.10630-0.54640 0.91590-0.54290-0.68210 0.89070
   4  -5  -4  108.30   20.93   1 0.36690 0.07270 0.44460-0.81710-0.97740 0.76870
  -4   5   3  178.62   26.05   1-0.89800 0.47290-0.49760 0.89450 0.35520-0.21900
   4  -5  -3  173.75   20.50   1 0.90340-0.47790 0.48780-0.88490-0.32390 0.18660
   4  -5  -3  178.11   25.91   1 0.42010 0.00470 0.36990-0.76650-0.97320 0.83680
  -4   5   3  203.55   21.49   1 0.08200-0.50720 0.82400-0.42690-0.80280 0.93910
   4  -5  -2  493.39   34.45   1 0.91710-0.50640 0.45790-0.87890-0.29280 0.22770
   4  -5  -2  468.83   42.05   1 0.47430-0.06440 0.28360-0.70430-0.95830 0.89420
  -4   5   2  420.69   34.39   1-0.90080 0.49060-0.35610 0.77680-0.01350 0.07810
  -4   5   2  498.44   32.82   1 0.05360-0.46400 0.69640-0.27520-0.89690 0.96110
  -4   5   2  449.63   38.66   1-0.90810 0.49790-0.47420 0.89520 0.37330-0.30930
  -4   5   1  179.66   24.39   1-0.92080 0.52550-0.43830 0.88340 0.39910-0.40740
   4  -5  -1  179.06   24.28   1 0.93050-0.53470 0.42320-0.86800-0.25700 0.26410
  -4   5   1  165.12   23.56   1-0.89980 0.50450-0.36210 0.80680-0.00900 0.00140
   4  -5  -1  158.31   24.91   1 0.52660-0.13150 0.18770-0.63240-0.93060 0.93880
  -4   5   0    3.22    8.66   1-0.93430 0.55380-0.38500 0.85410 0.43380-0.51430
   4  -5   0    5.33   13.27   1 0.30600 0.07470-0.13810-0.33090-0.88100 0.96040
   4  -5   0    1.68   10.05   1 0.94160-0.56060 0.38830-0.85710-0.22150 0.30080
  -4   5   0   10.50   11.42   1-0.90060 0.52010-0.35760 0.82630-0.01240-0.06750
   4  -5   0   44.40   17.17   1 0.57380-0.19370 0.08510-0.55400-0.88910 0.96960
  -4   5  -1  154.81   19.60   1-0.94380 0.57820-0.30640 0.79960 0.47810-0.63090
   4  -5   1  165.44   25.45   1 0.29090 0.07500-0.28450-0.20850-0.80220 0.95390
   4  -5   1  170.64   25.94   1 0.95050-0.58430 0.35310-0.84580-0.18600 0.33740
   4  -5   2  182.14   24.55   1 0.27010 0.08080-0.41900-0.09790-0.70950 0.93360
   4  -5   2  140.32   25.70   1 0.95760-0.60630 0.31510-0.83170-0.14810 0.37180
  -4   5  -2  161.42   26.60   1-0.90480 0.55410-0.32720 0.84390-0.03510-0.18920
   4  -5   3 1217.74   69.76   1 0.96240-0.62590 0.27690-0.81740-0.11050 0.40630
   4  -5   3 1041.61   60.91   1 0.24560 0.09040-0.53710-0.00390-0.60960 0.90600
  -4   5  -3 1074.56   67.67   1-0.90740 0.57150-0.30390 0.84470-0.05230-0.24440
   4  -5   4  -10.07   16.54   1 0.21910 0.10200-0.63710 0.07220-0.50780 0.87650
   4  -5   4   23.23   16.39   1 0.96500-0.64340 0.23740-0.80180-0.07190 0.43980
  -4   5  -4    4.88   11.74   1-0.90950 0.58850-0.27650 0.84130-0.07220-0.29660
   4  -5   5  748.08   56.26   1 0.19190 0.11430-0.72010 0.13120-0.40800 0.84900
   4  -5   5  776.77   60.89   1 0.96530-0.65850 0.19690-0.78520-0.03280 0.47290
  -4   5  -5  765.23   61.51   1-0.91100 0.60480-0.24560 0.83430-0.09450-0.34660
   4  -5   6    0.61   18.52   1-0.15550 0.44710-0.88220 0.26910-0.11470 0.62850
   4  -5   6   15.56   13.96   1 0.16490 0.12650-0.78780 0.17490-0.31210 0.82550
  -4   5  -6   14.67   17.85   1-0.91130 0.62010-0.21130 0.82420-0.11880-0.39450
   4  -5   7  159.25   31.91   1-0.15560 0.43230-0.91170 0.27450-0.04860 0.63480
   4  -5   7  218.99   36.12   1 0.13850 0.13800-0.84260 0.20580-0.22120 0.80690
  -4   5  -7  173.71   32.50   1-0.91030 0.63390-0.17420 0.81100-0.14470-0.44090
   4  -5   8  671.35   60.86   1 0.11290 0.14870-0.88660 0.22570-0.13520 0.79330
   4  -5   8  611.89   61.28   1-0.15500 0.41690-0.93580 0.27460 0.01410 0.64420
   4  -4 -10 8277.65  219.04   1 0.21810 0.31760 0.79260-0.92150-0.83680 0.16110
   4  -4 -10 8781.20  231.58   1 0.08230 0.45340 0.73020-0.85870-0.88060 0.20490
  -4   4  10 8476.27  241.08   1-0.87630 0.34080-0.53870 0.66790 0.32090 0.35410
   4  -4  -910932.67  254.77   1 0.09800 0.42270 0.71850-0.87110-0.89020 0.28680
   4  -4  -910491.22  240.68   1 0.22290 0.29810 0.77970-0.93270-0.84790 0.24440
  -4   4   911189.06  272.47   1-0.86480 0.34400-0.55730 0.71040 0.30430 0.29850
   4  -4  -8 6848.55  185.50   1 0.12010 0.38570 0.70130-0.87800-0.90290 0.37180
   4  -4  -8 6579.66  174.90   1 0.22990 0.27620 0.75940-0.93640-0.86400 0.33280
  -4   4   8 6566.38  192.96   1-0.85410 0.34830-0.57270 0.75000 0.28970 0.24080
   4  -4  -7 5804.73  154.78   1 0.23940 0.25180 0.72930-0.93030-0.88530 0.42640
   4  -4  -7 5794.36  163.29   1 0.14940 0.34160 0.67730-0.87810-0.91840 0.45960
  -4   4   7 5687.97  172.28   1-0.84500 0.35400-0.58510 0.78640 0.27770 0.18060
   4  -4  -615325.47  289.12   1 0.18650 0.28960 0.64450-0.86940-0.93570 0.54920
   4  -4  -615522.56  274.88   1 0.25150 0.22480 0.68620-0.91120-0.91140 0.52470
  -4   4   615151.22  297.79   1-0.83790 0.36170-0.59410 0.81950 0.26860 0.11740
  -4   4   524275.96  330.97   1 0.14250-0.60400 0.99660-0.74690-0.37450 0.68840
   4  -4  -523987.19  387.53   1 0.23180 0.22950 0.60100-0.85000-0.95310 0.63890
   4  -4  -524232.00  366.40   1 0.26600 0.19550 0.62560-0.87470-0.94040 0.62600
  -4   4   523462.46  390.88   1-0.83360 0.37220-0.59940 0.84880 0.26310 0.05070
  -4   4   433002.55  420.65   1 0.12760-0.57420 0.97570-0.70200-0.53030 0.77200
   4  -4  -432324.31  480.31   1 0.28510 0.16130 0.54440-0.81750-0.96800 0.72610
  -4   4   432495.18  416.11   1-0.85720 0.41060-0.51850 0.79190 0.11390 0.12820
   4  -4  -433973.45  429.23   1 0.72250-0.27560 0.70190-0.97590-0.56060 0.31840
  -4   4   432296.48  481.99   1-0.83270 0.38620-0.60040 0.87390 0.26210-0.02050
  -4   4   348951.07  597.74   1 0.10400-0.53570 0.90780-0.61000-0.69610 0.86550
   4  -4  -348904.75  661.27   1 0.34510 0.08640 0.47290-0.77010-0.97660 0.80710
  -4   4   348866.70  600.85   1-0.85030 0.41850-0.53570 0.83310 0.12810 0.04180
  -4   4   347129.61  644.98   1-0.83620 0.40460-0.59610 0.89370 0.26650-0.09710
   4  -4  -229557.40  441.80   1 0.40940 0.00720 0.38570-0.70710-0.97480 0.87760
  -4   4   229573.34  407.86   1-0.84990 0.43300-0.53670 0.85800 0.12880-0.03120
  -4   4   229408.80  430.74   1-0.84500 0.42820-0.58510 0.90670 0.27760-0.18050
  -4   4   230294.68  391.61   1 0.07100-0.48790 0.77660-0.45480-0.84450 0.94170
   4  -4  -128810.68  398.11   1 0.84990-0.44750 0.57560-0.92120-0.41750 0.39170
   4  -4  -128254.98  419.04   1 0.47420-0.07250 0.28390-0.62930-0.95840 0.93340
  -4   4   127970.96  393.19   1-0.85380 0.45180-0.52710 0.87250 0.12090-0.09560
  -4   4   127359.69  398.10   1-0.85980 0.45780-0.56470 0.91040 0.29740-0.27250
   4  -4   014889.68  244.48   1 0.31110 0.07620-0.06260-0.30710-0.91350 0.95990
   4  -4   015374.39  256.02   1 0.88060-0.49300 0.52960-0.89920-0.36810 0.41450
   4  -4   015064.47  267.84   1 0.53500-0.14810 0.17070-0.54020-0.92460 0.97190
  -4   4   014967.29  256.81   1-0.86050 0.47340-0.51010 0.87950 0.10700-0.15380
  -4   4   015421.87  247.49   1-0.88100 0.49390-0.53070 0.90040 0.32800-0.37530
   4  -4   114258.22  238.40   1 0.29580 0.07660-0.24400-0.14970-0.82620 0.94490
   4  -4   114758.38  255.07   1 0.90550-0.53270 0.48360-0.87700-0.31940 0.43800
  -4   4  -113958.80  252.85   1-0.86860 0.49640-0.48730 0.88080 0.08850-0.20770
   4  -4   114370.92  262.14   1 0.58750-0.21560 0.05140-0.44500-0.87290 0.99260
  -4   4  -114200.86  227.56   1-0.90760 0.53530-0.47550 0.86930 0.37230-0.49200
   4  -4   211731.32  230.13   1 0.92620-0.56830 0.43520-0.85260-0.26930 0.46010
  -4   4  -211194.45  227.98   1-0.87730 0.51990-0.46000 0.87750 0.06670-0.25810
   4  -4   211467.27  209.33   1 0.27210 0.08540-0.40800-0.00970-0.71800 0.90910
  -4   4  -212185.48  190.56   1-0.93440 0.57690-0.38490 0.80280 0.43390-0.62580
   4  -4   311157.50  210.02   1 0.24350 0.09910-0.54610 0.10450-0.60110 0.86460
   4  -4   311603.14  234.09   1 0.94180-0.59870 0.38770-0.82890-0.22090 0.48380
  -4   4  -311155.09  232.49   1-0.88590 0.54340-0.42880 0.87030 0.04220-0.30580
   4  -4   412367.00  232.32   1 0.21300 0.11470-0.65730 0.19170-0.48500 0.82080
   4  -4   412844.60  259.96   1 0.95330-0.62500 0.33970-0.80480-0.17260 0.50770
  -4   4  -412415.26  255.47   1-0.89390 0.56620-0.39430 0.85980 0.01550-0.35140
   4  -4   5 9305.83  209.60   1-0.15540 0.46830-0.87440 0.38460-0.13060 0.53920
   4  -4   5 9297.88  201.58   1 0.18270 0.13020-0.74470 0.25510-0.37480 0.78300
   4  -4   5 9644.65  223.82   1 0.96080-0.64740 0.29230-0.78130-0.12560 0.53290
  -4   4  -5 9072.72  219.11   1-0.90070 0.58790-0.35680 0.84630-0.01300-0.39510
   4  -4   611056.26  233.18   1 0.15350 0.14440-0.81270 0.29910-0.27270 0.75320
   4  -4   611482.71  256.15   1 0.96470-0.66620 0.24440-0.75730-0.07870 0.55810
  -4   4  -610574.23  249.16   1-0.90610 0.60820-0.31670 0.83020-0.04290-0.43740
   4  -4   610900.97  242.71   1-0.15560 0.45380-0.90560 0.39180-0.06310 0.54390
   4  -4   711615.70  252.06   1 0.12590 0.15720-0.86530 0.32770-0.17860 0.73150
   4  -4   712597.48  280.18   1 0.96530-0.68150 0.19630-0.73310-0.03210 0.58380
  -4   4  -711752.83  271.04   1-0.90970 0.62660-0.27400 0.81150-0.07410-0.47850
   4  -4   711345.15  263.04   1-0.15520 0.43850-0.93060 0.39270-0.00020 0.55330
   4  -4   810887.97  252.39   1 0.09980 0.16830-0.90590 0.34440-0.09190 0.71710
   4  -4   810729.26  264.09   1-0.15410 0.42260-0.95060 0.38870 0.05900 0.56630
  -4   4  -810705.29  265.62   1-0.91130 0.64310-0.22900 0.79050-0.10630-0.51850
   4  -4   911494.90  284.95   1-0.15260 0.40630-0.96650 0.38050 0.11530 0.58230
  -4   4  -911333.13  282.60   1-0.91060 0.65730-0.18170 0.76730-0.13950-0.55760
  -4   3  10   65.09   25.34   1-0.84300 0.30090-0.58760 0.61740 0.27510 0.43290
   4  -3 -10   40.94   19.03   1 0.18790 0.35450 0.86240-0.89210-0.76320 0.05450
   4  -3  -9 1395.80   78.49   1 0.19040 0.33710 0.85740-0.91120-0.76940 0.13300
  -4   3   9 1347.93   85.79   1-0.82500 0.29760-0.60940 0.66330 0.25260 0.38330
  -4   3   8   21.54   19.46   1-0.80730 0.29480-0.62840 0.70640 0.23160 0.33200
   4  -3  -8    0.70   12.97   1 0.03740 0.47520 0.76130-0.83860-0.85070 0.28650
   4  -3  -8  -10.55   14.47   1 0.19530 0.31730 0.84710-0.92490-0.78170 0.21760
   4  -3  -7 1147.54   66.32   1 0.06170 0.43600 0.74490-0.84640-0.86730 0.37540
   4  -3  -7 1079.25   61.04   1 0.20330 0.29460 0.82950-0.93140-0.80120 0.30930
  -4   3   7 1060.93   69.24   1-0.79060 0.29290-0.64470 0.74670 0.21260 0.27880
  -4   3   6   11.68   13.63   1-0.77530 0.29260-0.65820 0.78420 0.19590 0.22320
   4  -3  -6  -26.53   14.73   1 0.21470 0.26830 0.80160-0.92750-0.82870 0.40900
   4  -3  -6   10.75   12.24   1 0.09460 0.38820 0.72110-0.84660-0.88810 0.46850
  -4   3   5  168.91   26.17   1-0.76240 0.29450-0.66890 0.81900 0.18210 0.16470
   4  -3  -5  219.21   20.45   1 0.39280 0.07550 0.83360-0.98440-0.74240 0.39510
   4  -3  -5  165.11   22.11   1 0.23010 0.23800 0.75860-0.90850-0.86460 0.51720
  -4   3   5  182.79   17.50   1 0.15640-0.62450 0.96570-0.81530-0.11400 0.46100
   4  -3  -5  189.72   24.78   1 0.13740 0.33050 0.68730-0.83700-0.91230 0.56500
   4  -3  -4  555.47   31.77   1 0.47650-0.02300 0.81640-0.99110-0.71190 0.43670
   4  -3  -4  528.55   39.38   1 0.19100 0.26200 0.64030-0.81410-0.93760 0.66260
  -4   3   4  531.08   26.17   1 0.15040-0.60360 0.99160-0.81720-0.25570 0.53040
   4  -3  -4  496.33   34.37   1 0.24970 0.20360 0.69310-0.86700-0.90750 0.63240
  -4   3   4  514.46   27.58   1-0.70140 0.24810-0.75660 0.93070 0.32750-0.05230
  -4   3   4  609.65   45.74   1-0.75260 0.29950-0.67650 0.85070 0.17190 0.10280
  -4   3   3 1081.80   34.76   1 0.13630-0.57460 0.99120-0.79270-0.44670 0.64920
   4  -3  -3 1027.79   44.21   1 0.56040-0.12170 0.78960-0.98820-0.67220 0.46920
   4  -3  -3 1098.81   55.74   1 0.25530 0.18280 0.57670-0.77460-0.96040 0.75780
   4  -3  -3 1024.90   46.91   1 0.27240 0.16600 0.59490-0.79290-0.95220 0.74940
  -4   3   3 1058.53   43.18   1-0.71420 0.27590-0.74370 0.94170 0.31460-0.11170
  -4   3   3 1037.77   56.78   1-0.74700 0.30870-0.68070 0.87890 0.16620 0.03630
  -4   3   2  874.59   29.93   1 0.10620-0.52970 0.91530-0.69290-0.68310 0.81340
   4  -3  -2  775.32   39.30   1 0.63950-0.21570 0.75380-0.97630-0.62450 0.49370
   4  -3  -2  827.79   47.83   1 0.32880 0.09450 0.49320-0.71520-0.97520 0.84480
  -4   3   2  884.41   41.24   1-0.73260 0.30900-0.72390 0.94600 0.29530-0.16460
  -4   3   2  837.80   48.19   1-0.74690 0.32350-0.68070 0.90300 0.16610-0.03600
  -4   3   1  222.34   24.27   1-0.75430 0.34570-0.67520 0.92160 0.17370-0.11570
   4  -3  -1  227.04   23.12   1 0.71000-0.30100 0.71090-0.95730-0.57140 0.51280
   4  -3  -1  203.95   23.47   1 0.40740 0.00090 0.38860-0.63460-0.97510 0.91700
  -4   3   1  213.06   22.45   1-0.75370 0.34510-0.69880 0.94490 0.27140-0.21300
  -4   3   1  216.65   14.64   1 0.05590-0.46460 0.70750-0.46100-0.89080 0.94880
  -4   3   0  135.37   17.92   1-0.77110 0.37740-0.66180 0.93220 0.19140-0.20570
   4  -3   0  123.17   18.21   1 0.77190-0.37770 0.66160-0.93190-0.51350 0.52710
  -4   3   0  161.09   21.65   1-0.77600 0.38220-0.66930 0.93950 0.24410-0.25790
   4  -3   0  133.29   19.61   1 0.48510-0.09160 0.26500-0.53520-0.95380 0.96810
  -4   3  -1  174.71   19.14   1-0.80010 0.42120-0.63560 0.93010 0.22330-0.30990
   4  -3   1  197.54   20.40   1 0.29950 0.07950-0.21010-0.08430-0.84490 0.93080
   4  -3   1  195.69   23.69   1 0.82150-0.44220 0.61090-0.90510-0.45630 0.54200
  -4   3  -1  175.56   22.22   1-0.79820 0.41930-0.63610 0.93030 0.21410-0.30030
   4  -3   1  149.25   21.70   1 0.55470-0.17600 0.12900-0.42330-0.90830 0.99480
   4  -3   2  254.10   22.87   1 0.27000 0.09410-0.41990 0.10150-0.70890 0.86720
   4  -3   2  275.61   28.32   1 0.86380-0.49930 0.55590-0.87400-0.39620 0.55410
  -4   3  -2  286.70   28.19   1-0.81950 0.45550-0.59970 0.91790 0.18220-0.34050
  -4   3  -2  245.57   19.89   1-0.84370 0.47970-0.58670 0.90530 0.27600-0.43480
   4  -3   3  361.83   28.44   1 0.23400 0.11520-0.58380 0.24140-0.56420 0.79480
   4  -3   3  377.04   34.97   1 0.89630-0.54670 0.50160-0.84360-0.33840 0.56850
  -4   3  -3  383.89   34.88   1-0.83940 0.49020-0.56030 0.90250 0.14860-0.37920
  -4   3  -3  432.52   23.23   1-0.90110 0.55200-0.49070 0.83330 0.36070-0.59170
   4  -3   4  144.92   20.13   1 0.19750 0.13670-0.70420 0.33790-0.42830 0.73120
   4  -3   4  178.37   26.22   1 0.92190-0.58710 0.44620-0.81210-0.28060 0.58290
   4  -3   4  141.85   21.62   1-0.15560 0.48990-0.88470 0.51820-0.10930 0.41260
  -4   3  -4  135.41   22.65   1-0.85730 0.52300-0.51830 0.88450 0.11370-0.41660
   4  -3   5  672.96   43.08   1 0.16350 0.15590-0.79090 0.40060-0.30730 0.68260
   4  -3   5  762.71   54.12   1 0.94120-0.62120 0.38980-0.77960-0.22300 0.59740
  -4   3  -5  697.15   52.34   1-0.87300 0.55360-0.47390 0.86410 0.07780-0.45290
   4  -3   5  651.01   46.76   1-0.15560 0.47510-0.91380 0.52330-0.04350 0.41910
   4  -3   6  245.07   28.36   1 0.13250 0.17200-0.85360 0.43930-0.20100 0.64860
   4  -3   6  242.09   30.93   1-0.15490 0.45970-0.93650 0.52190 0.01610 0.43160
   4  -3   6  267.38   34.28   1 0.95410-0.64900 0.33520-0.74890-0.16810 0.61470
  -4   3  -6  239.32   33.78   1-0.88630 0.58170-0.42730 0.84150 0.04100-0.48830
   4  -3   7  402.84   39.13   1 0.10440 0.18520-0.89930 0.46110-0.10710 0.62700
   4  -3   7  339.98   38.53   1-0.15390 0.44380-0.95450 0.51580 0.07150 0.44850
   4  -3   7  351.19   39.95   1 0.96200-0.67170 0.28090-0.71850-0.11440 0.63310
  -4   3  -7  316.46   39.08   1-0.89690 0.60720-0.37860 0.81680 0.00350-0.52310
   4  -3   8  607.95   54.13   1-0.15230 0.42740-0.96860 0.50590 0.12370 0.46850
   4  -3   8  758.65   61.50   1 0.96530-0.68980 0.22640-0.68800-0.06130 0.65220
  -4   3  -8  654.00   56.68   1-0.90480 0.62990-0.32780 0.79010-0.03470-0.55720
   4  -3   9  478.75   51.79   1 0.96430-0.70360 0.17220-0.65760-0.00910 0.67220
   4  -3   9  461.83   50.66   1-0.15050 0.41080-0.97960 0.49280 0.17360 0.49090
  -4   3  -9  397.19   46.32   1-0.90960 0.64970-0.27510 0.76130-0.07330-0.59070
  -4   3 -10 2015.86  106.35   1-0.91130 0.66630-0.22030 0.73060-0.11250-0.62380
   4  -3  10 1942.41  109.03   1-0.14830 0.39370-0.98770 0.47690 0.22170 0.51510
  -4   2  1112800.01  312.12   1-0.83090 0.26730-0.60250 0.50890 0.25990 0.55360
   4  -2 -1013846.00  293.89   1 0.15590 0.39300 0.91690-0.84750-0.68090-0.06080
  -4   2  1013222.71  309.50   1-0.80590 0.25710-0.62990 0.56030 0.23000 0.51120
   4  -2  -923528.84  398.52   1 0.15520 0.37890 0.91800-0.87260-0.67890 0.00950
  -4   2   922510.29  419.85   1-0.78000 0.24610-0.65410 0.60870 0.20100 0.46790
   4  -2  -827761.02  436.17   1 0.15670 0.36260 0.91590-0.89450-0.68280 0.08570
  -4   2   827077.44  458.88   1-0.75380 0.23470-0.67550 0.65410 0.17320 0.42350
   4  -2  -711847.22  232.33   1 0.16100 0.34340 0.90940-0.91210-0.69420 0.16930
  -4   2   711761.84  256.32   1-0.72760 0.22330-0.69430 0.69690 0.14670 0.37780
   4  -2  -613507.39  218.91   1 0.05080 0.43890 0.82740-0.85500-0.79300 0.34070
   4  -2  -613288.44  237.97   1 0.16900 0.32060 0.89670-0.92340-0.71500 0.26240
  -4   2   612617.05  261.19   1-0.70180 0.21240-0.71040 0.73720 0.12170 0.33050
   4  -2  -511683.51  196.40   1 0.12490 0.35000 0.83810-0.88960-0.79110 0.41090
   4  -2  -511577.87  221.11   1 0.03750 0.43710 0.76120-0.81150-0.85080 0.47040
   4  -2  -511764.10  207.63   1 0.18170 0.29300 0.87430-0.92500-0.74770 0.36740
  -4   2   511413.88  233.39   1-0.67720 0.20260-0.72420 0.77500 0.09860 0.28140
   4  -2  -4 6887.74  132.85   1 0.21440 0.24560 0.84440-0.91980-0.78240 0.47440
   4  -2  -4 6692.53  150.73   1 0.08680 0.37290 0.72690-0.80130-0.88340 0.57530
   4  -2  -4 6536.90  135.20   1 0.20070 0.25920 0.83540-0.91020-0.79480 0.48680
  -4   2   4 6561.55  160.38   1-0.65430 0.19460-0.73560 0.81040 0.07780 0.22990
   4  -2  -327757.11  369.69   1 0.31220 0.13300 0.84260-0.94190-0.76440 0.52860
   4  -2  -326955.53  386.69   1 0.15070 0.29410 0.67620-0.77470-0.91910 0.68330
   4  -2  -327156.37  360.78   1 0.22700 0.21800 0.76800-0.86680-0.85730 0.62150
  -4   2   326393.50  396.00   1-0.63410 0.18930-0.74460 0.84360 0.06000 0.17550
   4  -2  -222147.32  252.79   1-0.15290 0.58280-0.96400 0.84110 0.10560-0.26880
   4  -2  -222856.56  333.50   1 0.22970 0.20020 0.60310-0.72570-0.95240 0.78890
   4  -2  -222822.53  320.50   1 0.41520 0.01520 0.82980-0.95310-0.73500 0.57140
  -4   2   222524.36  335.98   1-0.61790 0.18790-0.75130 0.87430 0.04600 0.11730
  -4   2   125050.96  282.45   1 0.12920-0.54440 0.97910-0.83180-0.51630 0.60740
   4  -2  -125207.48  284.13   1-0.12200 0.53710-0.97320 0.82630 0.54040-0.63140
   4  -2  -125959.03  348.06   1 0.51600-0.10040 0.80510-0.95220-0.69440 0.60290
   4  -2  -125183.38  358.46   1 0.32160 0.09350 0.50200-0.64870-0.97430 0.88310
  -4   2   124249.39  352.95   1-0.60730 0.19210-0.75540 0.90250 0.03690 0.05410
   4  -2   039539.84  505.18   1 0.60990-0.20920 0.76860-0.93960-0.64360 0.62430
   4  -2   038550.83  502.99   1 0.41940-0.01920 0.37100-0.54190-0.97340 0.95450
  -4   2   037784.14  488.89   1-0.63240 0.23200-0.81520 0.98600 0.38890-0.36970
  -4   2   037747.75  487.08   1-0.60460 0.20430-0.75640 0.92750 0.03470-0.01590
   4  -2   113955.86  194.26   1 0.30120 0.08430-0.19250-0.00260-0.85420 0.90720
   4  -2   113750.52  228.26   1 0.69270-0.30680 0.72260-0.91750-0.58550 0.63830
   4  -2   113945.35  226.51   1 0.51210-0.12680 0.21570-0.41070-0.93990 0.99330
  -4   2  -113429.91  224.60   1-0.67850 0.29300-0.77790 0.97280 0.34920-0.40230
  -4   2  -113622.58  211.65   1-0.61340 0.22790-0.75310 0.94830 0.04210-0.09560
   4  -2   245986.02  548.62   1 0.25750 0.11310-0.48370 0.26460-0.65720 0.78250
   4  -2   249165.58  622.27   1 0.76390-0.39280 0.66870-0.88760-0.52170 0.64670
  -4   2  -245113.48  594.53   1-0.72080 0.35010-0.73670 0.95560 0.30770-0.43310
   4  -2   248655.36  610.85   1 0.58840-0.21790 0.04930-0.26840-0.87190 0.99760
  -4   2  -246064.89  564.72   1-0.63910 0.26850-0.74250 0.96180 0.06440-0.19010
   4  -2   246084.73  544.33   1-0.15560 0.52620-0.90770 0.68860-0.05800 0.18380
   4  -2   317453.95  249.14   1 0.20730 0.14850-0.67530 0.43220-0.46390 0.66150
   4  -2   318518.15  294.05   1 0.82060-0.46440 0.61190-0.85470-0.45750 0.65470
  -4   2  -317737.61  287.76   1-0.75900 0.40320-0.69210 0.93500 0.26510-0.46270
   4  -2   317954.91  256.67   1-0.15520 0.51100-0.92890 0.68570-0.00490 0.20290
  -4   2  -317793.37  241.63   1-0.69080 0.33500-0.71680 0.96010 0.11130-0.30920
   4  -2   435034.04  447.44   1 0.16320 0.17770-0.79160 0.52460-0.30620 0.57620
   4  -2   437320.09  516.91   1 0.86690-0.52550 0.55130-0.81800-0.39130 0.66060
   4  -2   434735.22  454.88   1-0.15450 0.49550-0.94540 0.67820 0.04250 0.22780
  -4   2  -435975.91  503.65   1-0.79290 0.45200-0.64450 0.91140 0.22160-0.49150
  -4   2  -435823.21  423.92   1-0.78560 0.44470-0.64920 0.91660 0.20710-0.47730
   4  -2   529227.06  411.38   1-0.15350 0.47960-0.95890 0.66760 0.08670 0.25580
   4  -2   529785.44  397.04   1 0.12680 0.19920-0.86370 0.57270-0.18170 0.52400
  -4   2  -529778.38  447.32   1-0.82240 0.49640-0.59430 0.88520 0.17760-0.51960
   4  -2   530480.45  458.71   1 0.90170-0.57520 0.49110-0.78170-0.32740 0.66890
   4  -2   613554.77  247.94   1-0.15220 0.46350-0.96990 0.65460 0.12910 0.28570
   4  -2   613885.66  232.87   1 0.09640 0.21470-0.91060 0.59560-0.08080 0.49550
   4  -2   614241.43  273.72   1 0.92870-0.61690 0.42840-0.74290-0.26240 0.67610
  -4   2  -613709.26  266.13   1-0.84770 0.53650-0.54180 0.85670 0.13310-0.54740
   4  -2   719579.19  333.21   1-0.15060 0.44710-0.97890 0.63950 0.17020 0.31670
   4  -2   720961.96  363.65   1 0.94720-0.65030 0.36730-0.70570-0.20030 0.68620
  -4   2  -719817.39  350.64   1-0.86870 0.57240-0.48710 0.82610 0.08840-0.57490
   4  -2   812251.59  261.04   1 0.95890-0.67690 0.30620-0.66850-0.13940 0.69740
  -4   2  -811413.23  253.52   1-0.88550 0.60400-0.43050 0.79350 0.04350-0.60230
   4  -2   811071.39  242.08   1-0.14880 0.43050-0.98610 0.62260 0.21060 0.34860
   4  -2   910649.49  248.50   1 0.96460-0.69740 0.24580-0.63200-0.08010 0.71030
  -4   2  -910251.11  243.61   1-0.89810 0.63150-0.37200 0.75890-0.00150-0.62950
   4  -2   9 9914.75  238.29   1-0.14680 0.41360-0.99150 0.60390 0.25040 0.38110
   4  -2  1013670.41  301.73   1 0.96490-0.71250 0.18590-0.59600-0.02220 0.72460
  -4   2 -1013451.62  293.96   1-0.90660 0.65490-0.31160 0.72260-0.04670-0.65670
   4  -2  1013043.39  293.94   1-0.14440 0.39650-0.99510 0.58350 0.28980 0.41390
  -4   2 -11 7126.88  208.95   1-0.91080 0.67400-0.24930 0.68430-0.09190-0.68370
   4  -2  11 7193.85  217.84   1-0.14180 0.37910-0.99700 0.56130 0.32890 0.44710
  -4   1  11 1074.96   83.88   1-0.79970 0.22950-0.63600 0.44310 0.22290 0.62360
  -4   1  10  198.55   36.66   1-0.76690 0.21150-0.66520 0.49630 0.18690 0.58730
   4  -1 -10  170.74   31.78   1 0.12390 0.43160 0.95590-0.78730-0.59500-0.17960
  -4   1   9  434.68   49.19   1-0.73250 0.19190-0.69100 0.54620 0.15150 0.55050
   4  -1  -9  398.50   41.88   1 0.11940 0.42130 0.96030-0.81570-0.58260-0.11980
   4  -1  -8 1068.81   65.02   1 0.11650 0.40930 0.96290-0.84240-0.57460-0.05550
  -4   1   8 1017.17   71.39   1-0.69660 0.17090-0.71350 0.59280 0.11670 0.51310
  -4   1   7   -6.61   14.12   1-0.65970 0.14880-0.73300 0.63640 0.08270 0.47490
   4  -1  -7   26.59   12.43   1-0.17250 0.68360 0.76570-0.67020-0.77050 0.21310
   4  -1  -7   -3.86   11.12   1 0.11580 0.39520 0.96360-0.86710-0.57260 0.01480
  -4   1   6  200.78   29.36   1-0.62190 0.12590-0.74970 0.67710 0.04940 0.43590
   4  -1  -6  226.33   24.73   1-0.13240 0.62880 0.78000-0.70840-0.77770 0.29250
   4  -1  -6  174.65   23.41   1 0.11800 0.37820 0.96160-0.88910-0.57860 0.09300
  -4   1   5   30.45   11.79   1-0.58360 0.10240-0.76370 0.71520 0.01710 0.39590
   4  -1  -5   11.04    8.54   1 0.12420 0.35710 0.95560-0.90720-0.59560 0.18230
   4  -1  -5    7.87    8.69   1-0.07920 0.56060 0.79690-0.74920-0.78510 0.37210
  -4   1   5   19.31    7.08   1-0.11340-0.36760-0.95150 0.90300 0.60670-0.19370
  -4   1   4   17.27   13.56   1-0.54520 0.07890-0.77520 0.75080-0.01400 0.35480
  -4   1   4   12.34    5.58   1-0.10410-0.36200-0.92350 0.89910 0.66790-0.32710
   4  -1  -4    4.02    7.56   1 0.13630 0.33020 0.94250-0.91810-0.62850 0.28740
   4  -1  -4   -5.21    8.70   1-0.00760 0.47420 0.81550-0.79170-0.79130 0.45040
  -4   1   3  103.78   20.05   1-0.50730 0.05590-0.78430 0.78390-0.04370 0.31230
   4  -1  -3   74.23   11.25   1 0.15710 0.29450 0.91520-0.91480-0.68400 0.41520
   4  -1  -3  103.08   15.54   1 0.07740 0.37440 0.83180-0.83190-0.79290 0.52420
   4  -1  -3   92.51   15.36   1 0.03440 0.41710 0.76320-0.76240-0.84860 0.57970
  -4   1   2   53.34   12.49   1-0.47050 0.03390-0.79120 0.81490-0.07150 0.26790
   4  -1  -2   52.05    8.64   1 0.19120 0.24560 0.85580-0.87940-0.77140 0.57490
   4  -1  -2   89.69   15.88   1 0.18250 0.25440 0.84300-0.86700-0.78630 0.58980
   4  -1  -2   44.24   11.76   1 0.11150 0.32510 0.70810-0.73140-0.89810 0.70150
  -4   1   1   13.81    9.20   1-0.43560 0.01390-0.79610 0.84390-0.09710 0.22130
   4  -1  -1    9.35    7.31   1 0.29580 0.12630 0.84360-0.89140-0.76810 0.64370
   4  -1  -1    7.28    8.40   1 0.21130 0.21050 0.62120-0.66860-0.94570 0.82140
   4  -1  -1    4.15    4.18   1 0.24320 0.17870 0.71650-0.76420-0.89360 0.76930
  -4   1   0   41.47   11.74   1-0.40410-0.00290-0.79930 0.87110-0.11970 0.17160
   4  -1   0   61.51   13.21   1 0.41130-0.00400 0.83060-0.90230-0.73640 0.68420
   4  -1   0   52.23   11.91   1 0.33010 0.07680 0.49160-0.56310-0.97530 0.92330
  -4   1  -1  878.05   20.54   1 0.12220-0.51440 0.96320-0.86720-0.57400 0.55370
   4  -1   1  923.15   21.09   1-0.12030 0.51230-0.96920 0.87340 0.55490-0.53440
   4  -1   1  843.55   23.61   1 0.29610 0.09610-0.24160 0.14580-0.82750 0.84760
   4  -1   1  993.71   45.44   1 0.52240-0.12990 0.80300-0.89870-0.69140 0.71140
  -4   1  -1  866.55   22.27   1 0.12370-0.51590 0.95600-0.86030-0.59440 0.57420
   4  -1   1  915.08   40.71   1 0.45420-0.06220 0.31710-0.41270-0.96530 0.98560
  -4   1  -1  854.96   40.26   1-0.37760-0.01450-0.80110 0.89700-0.13820 0.11790
   4  -1   2  467.83   32.43   1 0.62320-0.24560 0.76220-0.88180-0.63520 0.72740
   4  -1   2  483.78   17.15   1 0.19500 0.18220-0.71140 0.59160-0.41910 0.51160
  -4   1  -2  474.28   16.80   1 0.26120-0.63860 0.64690-0.52710-0.93110 0.83860
   4  -1   2  478.04   30.14   1 0.56170-0.18460 0.11330-0.23310-0.90170 0.99430
   4  -1   2  475.65   20.99   1-0.14070 0.51790-0.99720 0.87730 0.34490-0.25220
  -4   1  -2  495.05   28.25   1-0.35910-0.01820-0.80190 0.92180-0.15090 0.05840
  -4   1  -3  324.12   26.23   1-0.11370-0.24880-0.60290 0.74720-0.52080 0.35570
   4  -1   3  380.82   30.52   1 0.70990-0.34710 0.71090-0.85440-0.57140 0.73570
   4  -1   3  334.49   16.77   1 0.12430 0.23800-0.86790 0.72410-0.17340 0.33820
  -4   1  -3  327.92   29.28   1-0.63770 0.27520-0.81120 0.95480 0.38460-0.54920
  -4   1  -3  339.71   21.94   1-0.35310-0.00930-0.80200 0.94600-0.15500-0.00980
   4  -1   3  379.29   22.63   1-0.14490 0.50730-0.99450 0.85060 0.28210-0.11720
   4  -1   4 1760.87   70.07   1 0.78360-0.43560 0.65070-0.81810-0.50110 0.73760
  -4   1  -4 1694.12   67.88   1-0.69380 0.34620-0.76390 0.93150 0.33480-0.57160
  -4   1  -4 1651.71   45.88   1-0.36820 0.02060-0.80150 0.96960-0.14470-0.09240
   4  -1   4 1673.06   55.79   1-0.14600 0.49360-0.99290 0.82490 0.26400-0.02680
  -4   1  -4 1696.92   58.12   1-0.03970-0.30810-0.59610 0.76450-0.54450 0.30720
  -4   1  -5   82.76    9.17   1-0.42360 0.09100-0.79750 0.98960-0.10580-0.20350
  -4   1  -5   78.80   13.87   1 0.02590-0.35880-0.58740 0.77970-0.56290 0.25330
   4  -1   5   73.79   13.69   1-0.14590 0.47870-0.99310 0.80100 0.26570 0.04370
   4  -1   5   87.57   18.92   1 0.83990-0.50670 0.58870-0.78000-0.43180 0.74050
  -4   1  -5   89.75   16.91   1-0.74290 0.41020-0.71190 0.90360 0.28380-0.59290
   4  -1   6 1544.16   71.94   1 0.88530-0.56700 0.52160-0.73680-0.35950 0.74040
  -4   1  -6 1449.76   69.22   1-0.78520 0.46730-0.65620 0.87180 0.23210-0.61340
   4  -1   6 1416.23   62.73   1-0.14520 0.46310-0.99420 0.77810 0.27800 0.10360
  -4   1  -6 1497.37   53.18   1 0.08010-0.39830-0.57820 0.79460-0.57630 0.19450
   4  -1   7  367.07   36.61   1 0.91830-0.61480 0.45510-0.69420-0.28990 0.74290
  -4   1  -7  387.74   38.23   1-0.82090 0.51790-0.59720 0.83690 0.18010-0.63360
   4  -1   7  385.50   35.12   1-0.14400 0.44710-0.99550 0.75540 0.29680 0.15710
  -4   1  -7  355.47   25.38   1 0.12060-0.42400-0.57020 0.81060-0.58520 0.13120
   4  -1   8  108.27   21.42   1-0.14250 0.43080-0.99670 0.73250 0.31970 0.20650
   4  -1   8   79.96   19.84   1 0.94200-0.65330 0.38690-0.64990-0.22010 0.74520
  -4   1  -8   82.79   18.83   1-0.85030 0.56220-0.53560 0.79930 0.12800-0.65380
   4  -1   9 1266.99   74.36   1 0.95680-0.68300 0.31980-0.60680-0.15290 0.75020
  -4   1  -9 1276.57   74.22   1-0.87370 0.60050-0.47170 0.75940 0.07600-0.67410
   4  -1   9 1142.75   69.58   1-0.14070 0.41410-0.99720 0.70900 0.34540 0.25300
   4  -1  10  149.46   29.96   1-0.13850 0.39720-0.99690 0.68460 0.37310 0.29750
   4  -1  10  166.79   29.72   1 0.96420-0.70520 0.25380-0.56460-0.08790 0.75740
  -4   1 -10  133.42   27.06   1-0.89140 0.63300-0.40560 0.71740 0.02420-0.69450
   4  -1  11  548.89   54.75   1-0.13610 0.37990-0.99560 0.65920 0.40240 0.34050
   4  -1  11  683.46   60.15   1 0.96500-0.72090 0.18830-0.52300-0.02440 0.76610
  -4   1 -11  600.77   55.25   1-0.90350 0.66000-0.33750 0.67330-0.02740-0.71510
  -4   1 -12 1586.94   91.97   1-0.91010 0.68140-0.26740 0.62710-0.07890-0.73590
   4   0 -10 3623.71  140.14   1 0.09370 0.46840 0.98050-0.71280-0.51100-0.29660
  -4   0  10 3533.40  147.32   1-0.72850 0.16650-0.69370 0.42550 0.14750 0.65980
   4   0  -910147.23  239.99   1 0.08540 0.46190 0.98550-0.74170-0.48740-0.24790
  -4   0   910030.67  252.64   1-0.68500 0.13790-0.72000 0.47590 0.10590 0.62930
   4   0  -812971.25  249.27   1-0.30120 0.83370 0.70940-0.49070-0.73750 0.07500
  -4   0   812408.93  277.53   1-0.63920 0.10690-0.74240 0.52240 0.06450 0.59840
   4   0  -720728.57  333.92   1-0.28710 0.80480 0.71640-0.52160-0.74180 0.15160
  -4   0   719616.25  358.37   1-0.59120 0.07370-0.76120 0.56520 0.02340 0.56720
  -4   0   617433.32  261.76   1-0.13910-0.36330-0.99710 0.82530 0.36610 0.15220
  -4   0   616801.04  314.53   1-0.54110 0.03850-0.77630 0.60440-0.01730 0.53570
   4   0  -514179.34  188.29   1-0.22410 0.71210 0.74510-0.59810-0.75910 0.31320
  -4   0   513668.11  219.73   1-0.48900 0.00130-0.78800 0.64010-0.05760 0.50380
   4   0  -418326.77  286.34   1-0.17070 0.64390 0.76640-0.64330-0.77090 0.39710
  -4   0   418220.54  245.86   1-0.14240-0.33040-0.99670 0.87300 0.32140 0.05240
  -4   0   417022.74  299.40   1-0.43520-0.03770-0.79620 0.67240-0.09750 0.47140
   4   0  -313505.88  226.65   1-0.10020 0.55860 0.79050-0.69140-0.78250 0.48090
  -4   0   313838.49  184.66   1-0.14280-0.31520-0.99650 0.89680 0.31520-0.01370
  -4   0   313439.31  242.21   1-0.37970-0.07830-0.80100 0.70120-0.13670 0.43840
   4   0  -238988.88  506.30   1-0.01450 0.45810 0.81390-0.73870-0.79080 0.56150
   4   0  -238613.99  440.89   1 0.14560 0.29760 0.99670-0.92120-0.33210 0.10270
   4   0  -239019.30  474.70   1 0.08840 0.35490 0.98380-0.90820-0.49610 0.26650
  -4   0   239768.19  442.52   1-0.14060-0.30250-0.99720 0.92160 0.34640-0.11710
  -4   0   236290.00  504.56   1-0.32290-0.12030-0.80230 0.72670-0.17520 0.40470
   4   0  -143790.56  503.83   1 0.12400 0.30450 0.95580-0.90430-0.59510 0.43790
   4   0  -143986.65  549.69   1 0.08740 0.34130 0.83330-0.78190-0.79270 0.63550
  -4   0   141222.95  539.83   1-0.26510-0.16330-0.80040 0.74880-0.21280 0.37010
   4   0  -142594.80  534.73   1 0.07480 0.35360 0.73560-0.68370-0.87590 0.71850
   4   0   052317.59  638.05   1 0.20640 0.20750 0.84410-0.81670-0.78350 0.69840
   4   0   047601.17  548.01   1 0.20680 0.20680-0.67680 0.70420-0.46220 0.37700
   4   0   051974.05  614.11   1 0.20680 0.20680 0.62550-0.59770-0.94400 0.85890
   4   0   052214.27  571.74   1 0.20680 0.20680 0.82120-0.79370-0.80980 0.72480
  -4   0   048575.53  611.60   1-0.20680-0.20680-0.79510 0.76760-0.24920 0.33420
  -4   0  -142817.02  551.84   1-0.10680-0.29180-0.60240 0.59940-0.52310 0.53550
   4   0   144964.61  565.95   1 0.33040 0.06860 0.84120-0.83760-0.76000 0.74710
   4   0   145119.95  539.06   1 0.36910 0.02960 0.44170-0.43800-0.97740 0.96460
  -4   0  -142820.06  538.60   1-0.14860-0.25010-0.78680 0.78330-0.28390 0.29660
   4   0   253369.58  655.04   1 0.45360-0.06940 0.82200-0.84230-0.72110 0.78040
   4   0   252912.00  617.14   1 0.52750-0.14370 0.18580-0.20620-0.93000 0.98950
  -4   0  -250603.88  612.59   1-0.09170-0.29210-0.77580 0.79640-0.31650 0.25700
  -4   0  -252391.79  595.60   1 0.08040-0.46430 0.81730-0.79660-0.80920 0.74970
  -4   0  -249684.68  626.00   1-0.00900-0.37490-0.59240 0.61330-0.55340 0.49360
   4   0   317398.07  229.53   1-0.11030 0.47930-0.94260 0.89790 0.62840-0.49650
   4   0   317199.46  270.99   1 0.56780-0.19840 0.78670-0.83100-0.66810 0.79960
  -4   0  -316880.04  239.46   1-0.03750-0.33150-0.76270 0.80740-0.34630 0.21460
  -4   0  -317274.45  260.52   1 0.08340-0.45240-0.57760 0.62260-0.57700 0.44500
   4   0   441219.35  496.32   1-0.12310 0.47730-0.97550 0.90680 0.53160-0.32740
  -4   0  -439715.25  466.31   1 0.28100-0.63500-0.35420 0.42270-0.75680 0.55260
   4   0   441472.75  542.97   1 0.66840-0.31390 0.73760-0.80580-0.60410 0.80770
  -4   0  -440216.84  482.46   1 0.01190-0.36610-0.74860 0.81730-0.37240 0.16850
  -4   0  -440450.95  514.44   1 0.16690-0.52110-0.55980 0.62880-0.59430 0.39000
   4   0   517264.84  276.48   1 0.75430-0.41450 0.67700-0.76900-0.53120 0.80700
   4   0   516143.80  244.52   1-0.12880 0.46810-0.98650 0.89370 0.47980-0.20350
  -4   0  -515945.59  266.16   1-0.63090 0.29150-0.81630 0.90870 0.39020-0.66620
  -4   0  -516347.02  249.25   1 0.23880-0.57830-0.54100 0.63410-0.60590 0.32940
   4   0   619766.65  314.43   1 0.82090-0.49600 0.61160-0.72760-0.45710 0.80510
   4   0   619163.20  291.94   1-0.13140 0.45590-0.99040 0.87350 0.45440-0.10580
  -4   0  -619171.02  310.10   1-0.69460 0.37010-0.76310 0.87950 0.33400-0.68230
  -4   0  -619496.92  285.65   1 0.29750-0.62220-0.52320 0.64020-0.61300 0.26430
   4   0   710299.37  211.62   1 0.87420-0.56410 0.54000-0.67980-0.37910 0.79920
   4   0   7 9883.04  195.56   1-0.13220 0.44200-0.99160 0.85070 0.44520-0.02430
  -4   0  -710059.45  205.04   1-0.74950 0.43990-0.70400 0.84440 0.27630-0.69680
  -4   0  -710385.30  180.39   1 0.34220-0.65210-0.50800 0.64900-0.61700 0.19600
   4   0   811131.14  229.95   1 0.91260-0.61730 0.46820-0.63200-0.30350 0.79580
   4   0   810418.49  213.45   1-0.13210 0.42700-0.99140 0.82640 0.44660 0.04650
  -4   0  -810465.75  220.18   1-0.79570 0.50090-0.64010 0.80450 0.21770-0.71050
  -4   0  -810959.08  188.38   1 0.37290-0.66790-0.49680 0.66180-0.61890 0.12570
   4   0   9 7022.83  180.35   1 0.94000-0.65960 0.39380-0.58150-0.22710 0.79150
   4   0   9 6616.27  171.68   1-0.13130 0.41130-0.99030 0.80130 0.45520 0.11010
  -4   0  -9 6730.96  173.05   1-0.83360 0.55370-0.57240 0.76090 0.15880-0.72390
   4   0  1012163.35  257.61   1 0.95660-0.69110 0.32120-0.53280-0.15420 0.79090
   4   0  1011059.95  247.31   1-0.12990 0.39520-0.98830 0.77520 0.46900 0.16850
  -4   0 -1011322.78  245.74   1-0.86360 0.59860-0.50160 0.71400 0.10000-0.73730
   4   0  1114807.95  312.13   1-0.12810 0.37850-0.98530 0.74810 0.48670 0.22310
   4   0  1115763.77  314.58   1 0.96450-0.71370 0.24950-0.48490-0.08360 0.79250
  -4   0 -1115319.25  307.21   1-0.88620 0.63600-0.42790 0.66430 0.04150-0.75100
  -4   0 -1212429.96  272.15   1 0.08560-0.32100 0.98540-0.72440-0.48800-0.29410
   4   0  1212896.15  297.30   1-0.12590 0.36150-0.98120 0.72000 0.50730 0.27480
   4   0  1213742.25  295.99   1 0.96460-0.72870 0.17810-0.43740-0.01470 0.79570
  -4   0 -1212599.58  279.29   1-0.90150 0.66620-0.35170 0.61220-0.01680-0.76500
  -4  -1   9   37.68   20.60   1-0.64060 0.08680-0.74190 0.39840 0.06570 0.70250
   4   1  -9   25.32   17.27   1-0.22770 0.78180 0.87540-0.53100-0.59810-0.17030
   4   1  -8 1092.10   70.84   1-0.23650 0.77580 0.87690-0.55660-0.58740-0.10880
  -4  -1   8 1134.34   76.17   1-0.58510 0.04620-0.76320 0.44390 0.01840 0.67760
  -4  -1   7   -0.84   14.33   1-0.52660 0.00250-0.78000 0.48470-0.02870 0.65240
   4   1  -7  -16.16   16.12   1-0.24170 0.76610 0.87770-0.58150-0.58110-0.04280
   4   1  -6 2553.30   97.41   1-0.24220 0.75170 0.87780-0.60570-0.58040 0.02880
  -4  -1   6 2484.81  104.43   1-0.46510-0.04410-0.79210 0.52080-0.07550 0.62700
  -4  -1   6 2571.80   84.60   1-0.15010-0.35890-0.98110 0.71000 0.18160 0.36970
  -4  -1   5   61.19   13.29   1-0.15260-0.34160-0.96670 0.71970 0.11600 0.36310
  -4  -1   5   51.36   16.22   1-0.40070-0.09360-0.79960 0.55240-0.12210 0.60130
   4   1  -5   68.68   16.22   1-0.32030 0.81500 0.69960-0.45340-0.73120 0.25240
   4   1  -5   48.10   14.62   1-0.23660 0.73130 0.87700-0.62890-0.58730 0.10790
   4   1  -4 1081.44   54.06   1-0.28290 0.76270 0.71840-0.49610-0.74310 0.33650
   4   1  -4 1053.97   51.91   1-0.22260 0.70250 0.87450-0.65060-0.60410 0.19700
  -4  -1   4 1044.82   59.98   1-0.33360-0.14600-0.80230 0.57920-0.16820 0.57520
  -4  -1   3   70.73   16.17   1-0.26370-0.20090-0.80030 0.60120-0.21370 0.54850
   4   1  -3   96.70   17.39   1-0.23110 0.69600 0.74210-0.54370-0.75740 0.42290
  -4  -1   3   79.44   12.30   1-0.15560-0.30890-0.90830 0.70940-0.05680 0.39140
  -4  -1   2   25.81   11.27   1-0.19160-0.25830-0.79320 0.61830-0.25840 0.52100
   4   1  -2   25.79    9.15   1-0.16250 0.61260 0.76940-0.59490-0.77240 0.51020
   4   1  -1  374.09   29.41   1-0.07650 0.51180 0.79760-0.64710-0.78540 0.59530
  -4  -1   1  404.62   32.17   1-0.11740-0.31760-0.78110 0.63020-0.30200 0.49230
  -4  -1   0    5.44    8.65   1-0.04190-0.37830-0.76380 0.63700-0.34400 0.46210
  -4  -1   0   19.59   12.49   1-0.08090-0.33900-0.60030 0.47400-0.53170 0.64930
   4   1   0    9.03    4.70   1 0.29180 0.12840-0.27710 0.40380-0.80670 0.68860
   4   1   0    7.96    8.41   1 0.02680 0.39370 0.82290-0.69620-0.79270 0.67470
   4   1   0    7.50    3.84   1 0.05570 0.36450 0.70620-0.57950-0.89150 0.77350
   4   1   0    5.82    4.68   1 0.04350 0.37670 0.75730-0.63010-0.85500 0.73680
   4   1   1  350.48   16.22   1 0.10770 0.29760 0.92040-0.81770-0.67410 0.62830
  -4  -1  -1  345.76   15.89   1-0.10480-0.30050-0.92560 0.82290 0.66390-0.61830
   4   1   1  364.67   27.81   1 0.14650 0.25910 0.84030-0.73750-0.78960 0.74390
   4   1   1  339.88   18.73   1 0.23400 0.17140 0.59870-0.49570-0.95380 0.90790
  -4  -1  -1  319.08   28.03   1 0.02860-0.43370-0.58700 0.48460-0.56360 0.60900
  -4  -1  -2  103.37   17.06   1 0.13250-0.52280-0.56770 0.48930-0.58770 0.56090
   4   1   2  102.22   10.14   1 0.47710-0.08660 0.27900-0.20000-0.95720 0.98360
   4   1   2   81.86   14.22   1 0.27560 0.11520 0.84440-0.76550-0.77220 0.79860
   4   1   2   91.90    9.86   1 0.13450 0.25590 0.98860-0.91000-0.46550 0.49200
  -4  -1  -3   99.54   17.50   1 0.22720-0.60280-0.54430 0.49000-0.60420 0.50520
  -4  -1  -3  104.10    9.01   1 0.04940-0.42500 0.75330-0.80820-0.85900 0.76030
   4   1   3  109.63   17.51   1 0.40620-0.03020 0.83140-0.77640-0.73810 0.83670
   4   1   3  108.84   11.93   1 0.14670 0.22890 0.99620-0.94160-0.31630 0.41500
   4   1   4  401.17   30.38   1 0.53080-0.16970 0.80020-0.76910-0.68730 0.85800
  -4  -1  -4  403.08   15.29   1 0.16630-0.52700-0.78440 0.75370-0.31730 0.14600
   4   1   4  403.18   24.79   1 0.15280 0.20790 0.98530-0.95480-0.20850 0.37940
  -4  -1  -4  417.41   15.61   1 0.26790-0.62870 0.61680-0.64730-0.94390 0.77290
  -4  -1  -4  372.90   29.70   1 0.31020-0.67090-0.51900 0.48870-0.61430 0.44300
   4   1   5  456.37   29.31   1-0.10090 0.44690-0.91300 0.91940 0.68690-0.44360
   4   1   5  477.88   34.48   1 0.64120-0.29490 0.75290-0.74570-0.62330 0.86620
  -4  -1  -5  481.77   21.98   1 0.19270-0.53870 0.85260-0.85910-0.77520 0.53190
   4   1   5  452.64   28.95   1 0.15610 0.18980 0.96830-0.96180-0.12440 0.36770
  -4  -1  -5  442.44   32.20   1 0.37960-0.72560-0.49420 0.48790-0.61920 0.37570
  -4  -1  -6   17.28    8.97   1 0.43520-0.76630-0.47170 0.48950-0.62080 0.30500
  -4  -1  -6   23.80    7.12   1 0.15160-0.48270 0.92300-0.90550-0.66950 0.35390
   4   1   6    3.57    8.17   1-0.10950 0.44070-0.94030 0.92270 0.63350-0.31790
   4   1   6   32.14   13.02   1 0.73580-0.40430 0.69190-0.70860-0.54870 0.86380
   4   1   7 4092.75  112.23   1-0.11440 0.43070-0.95410 0.91250 0.59990-0.21210
   4   1   7 4317.01  119.19   1 0.81200-0.49530 0.62160-0.66220-0.46830 0.85550
  -4  -1  -7 4339.23   97.53   1 0.13010-0.44630 0.94950-0.90790-0.61160 0.22380
  -4  -1  -7 4248.89  118.35   1-0.65280 0.33650-0.79950 0.84070 0.37190-0.75950
  -4  -1  -7 4273.22  109.71   1 0.47720-0.79350-0.45310 0.49480-0.62040 0.23240
   4   1   8  533.68   41.43   1-0.11690 0.41840-0.96100 0.89520 0.58090-0.12080
   4   1   8  629.43   45.11   1 0.87030-0.56850 0.54610-0.61060-0.38570 0.84510
  -4  -1  -8  540.20   34.94   1 0.11940-0.42070 0.96030-0.89470-0.58240 0.12230
  -4  -1  -8  542.21   41.38   1-0.71920 0.41770-0.73850 0.80360 0.30950-0.76930
  -4  -1  -8  598.25   39.22   1 0.50650-0.80810-0.43910 0.50490-0.61920 0.15900
   4   1   9 1569.02   76.53   1-0.11800 0.40470-0.96370 0.87390 0.57260-0.04030
   4   1   9 1610.77   77.24   1 0.91240-0.62540 0.46860-0.55700-0.30380 0.83550
  -4  -1  -9 1656.01   67.93   1 0.11510-0.40170 0.96420-0.87460-0.57070 0.03840
  -4  -1  -9 1523.91   74.46   1-0.77510 0.48850-0.67060 0.75970 0.24520-0.77730
  -4  -1  -9 1726.31   69.02   1 0.52420-0.81100-0.43030 0.52010-0.61810 0.08570
  -4  -1 -10   74.21   17.49   1 0.11500-0.38670 0.96430-0.85060-0.57040-0.03420
  -4  -1 -10   65.56   15.54   1-0.48010 0.20830 0.84160-0.72790-0.21280-0.39160
   4   1  10   79.50   19.36   1 0.94160-0.66950 0.38820-0.50050-0.22130 0.82510
   4   1  10   88.89   21.21   1-0.11810 0.38990-0.96380 0.85000 0.57220 0.03230
  -4  -1 -10   65.09   17.01   1-0.82090 0.54920-0.59720 0.71030 0.18000-0.78430
  -4  -1 -11  481.07   42.78   1 0.11770-0.37460 0.96180-0.82410-0.57790-0.09890
   4   1  11  513.01   47.34   1 0.95850-0.70120 0.30940-0.44570-0.14250 0.81850
  -4  -1 -11  501.01   46.57   1-0.85700 0.60010-0.51920 0.65640 0.11450-0.79100
   4   1  11  455.40   47.40   1-0.11730 0.37440-0.96200 0.82410 0.57780 0.09890
   4   1  12  971.70   73.34   1-0.11600 0.35820-0.95850 0.79650 0.58810 0.16100
  -4  -1 -12 1089.27   68.52   1 0.12250-0.36450 0.95730-0.79560-0.59090-0.15820
   4   1  12 1021.56   68.97   1 0.96520-0.72270 0.23110-0.39120-0.06580 0.81390
   4   2  -8 6676.28  190.26   1-0.28120 0.82730 0.88210-0.46270-0.53070-0.19850
  -4  -2   8 6679.32  198.03   1-0.53750-0.00800-0.77730 0.35860-0.02010 0.74920
   4   2  -718795.68  344.46   1-0.29220 0.82340 0.88270-0.48740-0.51620-0.14080
  -4  -2   718725.52  354.40   1-0.46970-0.06090-0.79140 0.39670-0.07210 0.72890
  -4  -2   618816.38  308.60   1-0.15450-0.36110-0.94550 0.57510 0.04260 0.54180
  -4  -2   618221.71  339.11   1-0.39860-0.11720-0.79970 0.42920-0.12350 0.70810
   4   2  -528893.02  433.50   1-0.30320 0.80470 0.88300-0.53590-0.50130-0.01120
  -4  -2   527586.52  440.11   1-0.32430-0.17670-0.80230 0.45580-0.17430 0.68670
  -4  -2   528082.07  405.70   1-0.15560-0.34520-0.91420 0.56790-0.04260 0.55470
   4   2  -425654.98  382.04   1-0.30090 0.78760 0.88300-0.56000-0.50430 0.06410
  -4  -2   424795.05  393.50   1-0.24710-0.23900-0.79910 0.47660-0.22420 0.66430
   4   2  -316121.31  276.47   1-0.31690 0.78840 0.70140-0.40370-0.73230 0.36500
   4   2  -316090.06  257.44   1-0.29060 0.76240 0.88260-0.58380-0.51830 0.15040
  -4  -2   315646.01  276.67   1-0.16730-0.30400-0.78980 0.49140-0.27290 0.64080
   4   2  -216571.49  247.75   1-0.26770 0.72460 0.88100-0.60620-0.54830 0.25260
  -4  -2   215907.05  272.52   1-0.08550-0.37090-0.77440 0.50010-0.32000 0.61560
   4   2  -116851.15  274.26   1-0.19660 0.63850 0.75640-0.50650-0.76550 0.54250
  -4  -2   117295.27  240.45   1 0.10800-0.54970-0.89400 0.64410-0.11900 0.34240
[truncated: 191,173 more chars]
