# Supplementary material for: Pyridine-3-carboxamide–telluric acid (1/1)
Source: Acta Crystallogr E Crystallogr Commun. 2018 Sep 28;74(Pt 10):1521–5. doi: 10.1107/S2056989018013579 (PMC6176439; doi:10.1107/S2056989018013579)
Supplement: Supplementary file 2 [file e-74-01521-Isup2.hkl]

#
# h,k,l, Fc-squared, Fo-squared, sigma(Fo-squared) and status flag
#
data_I
_shelx_title                             '   '
_shelx_refln_list_code                   4
_shelx_F_calc_maximum                    147.57
_exptl_crystal_F_000                     340
_reflns_d_resolution_high                ?

loop_
 _symmetry_equiv_pos_as_xyz
 'x, y, z'
 '-x, -y, -z'

_cell_length_a                           7.0094(3)
_cell_length_b                           7.5750(3)
_cell_length_c                           10.6149(5)
_cell_angle_alpha                        70.945(4)
_cell_angle_beta                         78.748(4)
_cell_angle_gamma                        89.901(4)

_shelx_F_squared_multiplier              1.000

loop_
 _refln_index_h
 _refln_index_k
 _refln_index_l
 _refln_F_squared_calc
 _refln_F_squared_meas
 _refln_F_squared_sigma
 _refln_observed_status
   1   0   0   516.20   515.75     4.81 o
   2   0   0  8311.92  8106.11    41.10 o
   3   0   0   146.35   149.51     2.19 o
   4   0   0  7876.04  7790.07    41.19 o
   5   0   0   155.96   157.84     3.40 o
   6   0   0  7084.35  6991.13    53.60 o
   7   0   0     3.86     4.27     1.62 <
   8   0   0  2097.09  2113.34    31.42 o
  -9   1   0  1472.85  1401.33    36.93 o
  -8   1   0     1.79    -0.63     1.51 <
  -7   1   0  2516.49  2504.67    25.98 o
  -6   1   0   200.22   199.62     5.47 o
  -5   1   0  8285.25  8233.19    59.84 o
  -4   1   0     8.27     7.53     1.03 o
  -3   1   0  2125.79  2153.66    15.13 o
  -2   1   0    27.25    37.48     1.16 o
  -1   1   0 11436.00 12133.30    47.84 o
   0   1   0   195.40   207.88     2.53 o
   1   1   0 15962.40 17374.40    95.11 o
   2   1   0   148.48   150.58     2.07 o
   3   1   0  5071.45  4945.96    30.44 o
   4   1   0     0.06     1.34     0.46 <
   5   1   0  2371.10  2362.90    17.99 o
   6   1   0   134.85   133.12     4.46 o
   7   1   0  2145.48  2077.48    29.56 o
   8   1   0    16.70    17.72     2.87 o
  -9   2   0     0.31    -2.63     2.05 <
  -8   2   0   981.83   950.33    19.26 o
  -7   2   0   130.21   128.64     4.90 o
  -6   2   0  4179.13  4137.57    35.79 o
  -5   2   0    86.26    88.02     3.38 o
  -4   2   0  5884.09  5837.40    37.70 o
  -3   2   0    93.84    97.34     2.45 o
  -2   2   0  3002.82  2872.98    19.26 o
  -1   2   0  6382.94  6884.75    40.49 o
   0   2   0 11150.30 11263.40    73.79 o
   1   2   0   285.98   277.27     4.14 o
   2   2   0  3374.09  3148.65    24.24 o
   3   2   0    15.22    14.07     0.99 o
   4   2   0  1924.22  1901.59    18.14 o
   5   2   0   413.55   404.50     6.57 o
   6   2   0  1692.29  1627.90    24.31 o
   7   2   0   129.62   126.26     6.47 o
   8   2   0  1222.38  1247.63    23.67 o
  -8   3   0    11.62     9.41     1.53 o
  -7   3   0  1971.34  1971.96    19.72 o
  -6   3   0    39.84    42.61     2.33 o
  -5   3   0  1783.59  1775.24    16.34 o
  -4   3   0    18.97    20.13     1.41 o
  -3   3   0  3853.61  3811.30    26.26 o
  -2   3   0   253.65   250.77     4.11 o
  -1   3   0  4132.87  4063.00    26.74 o
   0   3   0   120.81   131.39     3.09 o
   1   3   0  3627.52  3468.85    26.80 o
   2   3   0    22.87    28.28     1.64 o
   3   3   0  6012.99  6040.56    38.15 o
   4   3   0   145.67   146.50     3.47 o
   5   3   0   399.61   407.19     7.85 o
   6   3   0    11.68    11.73     1.86 o
   7   3   0  2908.35  2954.96    39.09 o
  -8   4   0  1035.28  1038.00    16.84 o
  -7   4   0    59.72    63.22     3.20 o
  -6   4   0  2368.20  2380.89    21.68 o
  -5   4   0    52.83    58.13     2.29 o
  -4   4   0  2245.90  2238.46    16.83 o
  -3   4   0    24.63    21.14     1.31 o
  -2   4   0  3455.28  3276.62    21.25 o
  -1   4   0   634.27   670.91    11.47 o
   0   4   0  1530.32  1538.85    15.07 o
   1   4   0    14.74    15.82     1.36 o
   2   4   0  6744.77  6531.65    48.63 o
   3   4   0     3.21     5.00     1.11 o
   4   4   0  1789.84  1757.03    15.76 o
   5   4   0    36.72    37.76     2.58 o
   6   4   0   977.53   974.53    15.82 o
   7   4   0    38.41    41.68     4.15 o
  -7   5   0  3056.76  3051.41    32.27 o
  -6   5   0    17.29    17.67     1.80 o
  -5   5   0  1671.68  1674.62    15.13 o
  -4   5   0     0.05     1.90     0.81 <
  -3   5   0  7410.19  7444.05    43.64 o
  -2   5   0     3.39     2.33     1.10 <
  -1   5   0  4199.49  4177.76    43.10 o
   0   5   0    66.33    70.95     2.89 o
   1   5   0  3276.67  3221.77    28.12 o
   2   5   0    33.25    33.82     2.22 o
   3   5   0  6078.92  6081.56    48.25 o
   4   5   0   114.62   115.34     4.37 o
   5   5   0  1678.19  1726.05    20.68 o
   6   5   0    11.94    15.64     2.78 o
  -7   6   0     9.90    10.30     3.57 <
  -6   6   0  1445.63  1452.74    20.14 o
  -5   6   0     0.15     2.39     1.13 <
  -4   6   0  1321.65  1339.40    13.39 o
  -3   6   0   355.93   358.71    10.01 o
  -2   6   0  1860.18  1809.37    25.40 o
  -1   6   0     0.20     1.18     0.97 <
   0   6   0  2461.23  2401.88    23.61 o
   1   6   0    83.73    90.57     3.69 o
   2   6   0  1710.29  1691.49    19.41 o
   3   6   0   128.46   137.32     4.99 o
   4   6   0   976.48   986.45    13.05 o
   5   6   0   104.11   105.75     6.05 o
   6   6   0  1428.15  1434.44    25.95 o
  -6   7   0     0.11     0.46     2.45 <
  -5   7   0   965.50   947.03    18.83 o
  -4   7   0     8.77    10.81     2.32 o
  -3   7   0  1061.55  1052.94    19.65 o
  -2   7   0     6.21     6.83     1.88 o
  -1   7   0  1054.34  1045.57    19.42 o
   0   7   0    20.18    17.41     2.52 o
   1   7   0  1645.29  1620.12    25.30 o
   2   7   0     5.30     5.48     1.72 o
   3   7   0   927.67   919.10    18.74 o
   4   7   0     8.65     7.66     1.98 o
   5   7   0   953.49  1018.96    29.88 o
  -5   8   0    81.73    71.67     5.45 o
  -4   8   0  1347.14  1307.12    24.02 o
  -3   8   0   168.32   150.87     7.57 o
  -2   8   0   462.91   473.56    13.46 o
  -1   8   0    10.99    14.99     2.80 o
   0   8   0  2007.45  2013.66    30.90 o
   1   8   0   155.40   146.62     7.47 o
   2   8   0   971.39  1005.57    20.74 o
   3   8   0    92.71    91.46     6.01 o
   4   8   0  1188.27  1188.56    23.35 o
  -3   9   0   748.41   755.20    25.84 o
  -2   9   0    42.05    28.00     4.75 o
  -1   9   0  1094.12  1078.93    31.59 o
   0   9   0    52.64    51.25     6.64 o
   1   9   0  1265.66  1329.23    35.98 o
  -4  -8   1   697.75   708.13    25.35 o
  -3  -8   1   101.76   107.27     9.53 o
  -2  -8   1   377.71   385.85    12.70 o
  -1  -8   1    15.59    14.72     2.80 o
   0  -8   1  1609.02  1604.86    27.56 o
   1  -8   1     4.97     6.92     2.54 <
   2  -8   1  1047.07  1013.75    20.90 o
   3  -8   1   127.99   110.11     6.57 o
   4  -8   1   713.05   697.94    17.15 o
   5  -8   1     7.56     9.90     2.33 o
  -4  -7   1     3.92     4.36     1.87 <
  -3  -7   1   371.53   375.94    11.79 o
  -2  -7   1    49.57    50.39     4.28 o
  -1  -7   1  1856.48  1791.41    27.66 o
   0  -7   1    19.32    20.37     2.78 o
   1  -7   1  2041.07  2017.81    29.76 o
   2  -7   1     1.24     1.29     1.26 <
   3  -7   1  1419.23  1371.18    23.43 o
   4  -7   1    59.69    60.99     4.65 o
   5  -7   1  1894.95  1859.74    23.35 o
   6  -7   1    19.27    18.14     4.35 o
  -5  -6   1     0.77     3.08     1.78 <
  -4  -6   1  3162.64  3201.15    40.14 o
  -3  -6   1   138.57   144.69     5.25 o
  -2  -6   1  2377.40  2358.24    24.51 o
  -1  -6   1    45.60    43.32     3.49 o
   0  -6   1  4520.02  4423.05    48.01 o
   1  -6   1   152.93   147.74     6.38 o
   2  -6   1  4897.58  4828.57    51.42 o
   3  -6   1    67.86    69.81     4.54 o
   4  -6   1  2814.95  2865.47    35.03 o
   5  -6   1    21.59    23.26     2.39 o
   6  -6   1  2415.61  2376.12    33.46 o
   7  -6   1   140.29   131.03     7.24 o
  -6  -5   1   112.36   118.71     6.78 o
  -5  -5   1  3273.98  3306.37    32.57 o
  -4  -5   1    13.43    14.24     1.79 o
  -3  -5   1  2174.05  2184.54    27.35 o
  -2  -5   1    13.17    12.26     1.46 o
  -1  -5   1  4599.22  4532.10    36.94 o
   0  -5   1    52.64    52.30     2.59 o
   1  -5   1  5110.88  5103.32    39.84 o
   2  -5   1   209.20   224.84     7.24 o
   3  -5   1  4458.41  4465.97    37.92 o
   4  -5   1    23.60    23.83     2.00 o
   5  -5   1  1424.69  1448.17    15.91 o
   6  -5   1     2.12     0.53     1.20 <
   7  -5   1  1866.36  1868.67    23.85 o
   8  -5   1   201.17   186.98     8.71 o
  -7  -4   1     0.76    -1.00     1.70 <
  -6  -4   1  2575.64  2669.29    36.34 o
  -5  -4   1   203.50   201.27     5.98 o
  -4  -4   1  5345.69  5493.29    42.64 o
  -3  -4   1    38.25    34.78     2.21 o
  -2  -4   1  5400.88  5479.49    42.26 o
  -1  -4   1    92.37    96.39     3.21 o
   0  -4   1  1477.61  1389.82    14.24 o
   1  -4   1   978.86  1037.55    11.67 o
   2  -4   1 12612.40 13088.40    90.65 o
   3  -4   1   154.70   153.56     3.39 o
   4  -4   1  2072.72  2112.63    16.34 o
   5  -4   1    99.52   105.27     3.10 o
   6  -4   1   839.00   846.70    11.42 o
   7  -4   1   260.56   251.60     7.47 o
   8  -4   1  1764.38  1756.32    23.30 o
  -7  -3   1  1450.68  1446.12    25.45 o
  -6  -3   1    13.65    12.98     2.23 o
  -5  -3   1  1347.95  1358.66    17.64 o
  -4  -3   1   132.45   137.64     3.54 o
  -3  -3   1  5806.68  5817.53    37.57 o
  -2  -3   1    17.42    22.83     1.53 o
  -1  -3   1  1985.62  1918.63    17.12 o
   0  -3   1    12.13    16.76     1.39 o
   1  -3   1   951.14   849.21    12.44 o
   2  -3   1   117.25   122.95     2.84 o
   3  -3   1  6139.96  6081.28    34.81 o
   4  -3   1    25.38    26.01     1.40 o
   5  -3   1  1332.20  1349.61    11.96 o
   6  -3   1     0.47     0.65     0.82 <
   7  -3   1   950.12   942.13    12.56 o
   8  -3   1   152.01   147.31     5.89 o
  -8  -2   1  2263.83  2257.39    34.47 o
  -7  -2   1    51.84    53.44     4.38 o
  -6  -2   1   826.17   835.50    16.58 o
  -5  -2   1   668.63   647.51    13.21 o
  -4  -2   1  2458.53  2481.69    17.36 o
  -3  -2   1    26.40    27.90     1.57 o
  -2  -2   1  7598.01  7468.87    51.99 o
  -1  -2   1    20.87    15.97     1.05 o
   0  -2   1    12.68    24.16     1.20 o
   1  -2   1  4969.10  5290.37    32.20 o
   2  -2   1  6981.85  7181.64    34.95 o
   3  -2   1   151.87   161.25     2.83 o
   4  -2   1  2052.89  2034.85    14.40 o
   5  -2   1     2.48     2.54     0.68 o
   6  -2   1  1463.43  1427.26    14.74 o
   7  -2   1    47.00    45.46     2.54 o
   8  -2   1  1343.79  1321.93    18.81 o
   9  -2   1     8.04     4.58     2.87 <
  -8  -1   1    11.13     9.33     2.36 o
  -7  -1   1  2893.88  2909.92    37.50 o
  -6  -1   1    46.08    44.93     2.69 o
  -5  -1   1  3808.70  3845.12    32.33 o
  -4  -1   1    54.59    56.72     3.17 o
  -3  -1   1  9224.65  9029.30    54.16 o
  -2  -1   1   116.92   128.78     2.37 o
  -1  -1   1 10977.20 10686.60    60.94 o
   0  -1   1   219.37   236.13     3.98 o
   1  -1   1 12043.90 12887.70    50.34 o
   2  -1   1   166.35   166.13     2.08 o
   3  -1   1  8079.84  8404.71    39.60 o
   4  -1   1   129.28   130.68     1.77 o
   5  -1   1  8181.33  8199.94    59.39 o
   6  -1   1    44.96    46.51     2.62 o
   7  -1   1  1112.54  1094.60    15.14 o
   8  -1   1     0.03     0.23     1.42 <
   9  -1   1  2019.57  1970.44    44.23 o
  -8   0   1  1805.37  1793.80    28.75 o
  -7   0   1     0.03     0.63     1.33 <
  -6   0   1  1490.86  1500.33    17.59 o
  -5   0   1   101.38   100.88     2.85 o
  -4   0   1  6560.85  6510.17    40.39 o
  -3   0   1    15.84    20.40     1.11 o
  -2   0   1  5826.14  5762.89    33.78 o
  -1   0   1   141.98   140.74     1.63 o
   1   0   1   271.20   286.72     1.81 o
   2   0   1  2824.30  2740.74    11.76 o
   3   0   1   748.41   773.08     5.51 o
   4   0   1  7032.93  6771.62    42.31 o
   5   0   1    61.14    64.80     2.71 o
   6   0   1  3745.38  3563.14    39.76 o
   7   0   1     6.34     3.39     1.32 <
   8   0   1   761.89   769.34    17.06 o
   9   0   1    33.09    29.95     4.98 o
  -8   1   1    14.80    13.58     2.64 o
  -7   1   1  1705.38  1703.12    20.45 o
  -6   1   1   161.83   160.52     5.03 o
  -5   1   1  6041.09  5971.69    38.81 o
  -4   1   1     0.47     1.26     0.55 <
  -3   1   1  1899.75  1807.78    13.46 o
  -2   1   1    64.37    59.97     1.02 o
  -1   1   1 14732.70 15334.70    59.95 o
   1   1   1 10182.20 10509.70    58.57 o
   2   1   1   361.28   361.64     2.85 o
   3   1   1   529.21   430.99     3.62 o
   4   1   1    43.94    50.11     1.43 o
   5   1   1  6485.33  6441.95    40.34 o
   6   1   1   120.15   122.77     4.10 o
   7   1   1  1070.06  1075.12    19.47 o
   8   1   1    14.16    14.39     2.53 o
  -8   2   1   662.54   658.63    12.69 o
  -7   2   1   200.12   195.18     6.16 o
  -6   2   1  1497.55  1452.17    17.43 o
  -5   2   1    12.28    12.04     1.75 o
  -4   2   1  3886.11  3756.60    21.86 o
  -3   2   1    58.36    58.72     1.60 o
  -2   2   1   166.28   142.28     2.63 o
  -1   2   1  3896.98  4140.18    22.17 o
   0   2   1  6508.43  6311.13    36.53 o
   1   2   1   626.71   640.12     6.42 o
   2   2   1  4030.03  3876.00    28.49 o
   3   2   1   122.25   134.99     3.29 o
   4   2   1  3169.11  3194.67    22.28 o
   5   2   1    47.72    48.27     1.97 o
   6   2   1  1929.09  1865.28    21.54 o
   7   2   1    48.66    44.83     3.86 o
   8   2   1  1744.81  1789.66    29.03 o
  -8   3   1     9.25     6.68     1.42 o
  -7   3   1   352.99   348.42     7.24 o
  -6   3   1     3.75     3.44     0.88 o
  -5   3   1  3598.30  3561.26    26.81 o
  -4   3   1    25.49    31.55     1.42 o
  -3   3   1  1756.63  1669.87    13.90 o
  -2   3   1   252.77   267.23     4.11 o
  -1   3   1  4249.49  4236.75    26.89 o
   0   3   1    62.52    66.54     2.57 o
   1   3   1  2657.49  2513.12    24.61 o
   2   3   1   129.58   142.78     3.51 o
   3   3   1  4263.98  4165.71    27.32 o
   4   3   1     5.77     6.76     1.06 o
   5   3   1  3012.61  3086.02    23.39 o
   6   3   1    10.24     8.80     1.46 o
   7   3   1  1929.12  1876.37    23.79 o
   8   3   1     2.88     6.10     1.91 o
  -8   4   1  1851.99  1802.15    23.39 o
  -7   4   1    68.79    66.04     3.23 o
  -6   4   1  2070.75  2053.25    19.60 o
  -5   4   1    38.82    38.92     2.16 o
  -4   4   1  4157.98  4201.91    30.08 o
  -3   4   1   159.67   162.78     3.74 o
  -2   4   1 11828.60 12295.10    72.80 o
  -1   4   1   405.03   428.96     8.31 o
   0   4   1  6449.45  6416.32    55.98 o
   1   4   1    71.83    72.86     2.67 o
   2   4   1 11160.70 11369.60    78.62 o
   3   4   1    48.27    48.34     2.11 o
   4   4   1  5298.66  5348.39    35.69 o
   5   4   1    38.80    39.48     2.56 o
   6   4   1  2685.75  2732.45    35.72 o
   7   4   1     2.09     1.95     1.40 <
  -7   5   1  2156.39  2096.80    30.95 o
  -6   5   1    11.39    11.82     1.56 o
  -5   5   1  2248.80  2267.00    20.64 o
  -4   5   1    23.32    24.84     1.77 o
  -3   5   1  4202.80  4212.78    30.37 o
  -2   5   1    69.88    71.21     3.02 o
  -1   5   1  4993.24  5012.48    48.55 o
   0   5   1   176.41   180.58     4.63 o
   1   5   1  3977.38  3950.67    32.65 o
   2   5   1    83.12    90.82     3.48 o
   3   5   1  6257.91  6215.10    48.67 o
   4   5   1     8.05    10.11     1.49 o
   5   5   1  1533.75  1564.52    19.05 o
   6   5   1    39.79    46.19     4.15 o
   7   5   1  1850.68  1833.05    24.92 o
  -7   6   1    32.60    29.70     5.26 o
  -6   6   1  1909.77  1915.17    29.19 o
  -5   6   1     0.65     2.19     0.94 <
  -4   6   1  2453.35  2463.99    19.71 o
  -3   6   1     7.28     9.13     1.36 o
  -2   6   1  5955.31  5947.78    60.34 o
  -1   6   1    44.07    45.23     2.61 o
   0   6   1  1313.23  1320.10    15.76 o
   1   6   1    58.92    62.94     3.09 o
   2   6   1  3710.00  3734.61    33.31 o
   3   6   1     0.08     1.92     1.03 <
   4   6   1  2171.58  2212.65    24.23 o
   5   6   1    66.15    67.17     4.81 o
   6   6   1  1051.92  1071.67    21.59 o
  -5   7   1   880.76   870.42    14.99 o
  -4   7   1   135.10   127.11     4.51 o
  -3   7   1  1669.98  1638.43    25.22 o
  -2   7   1    44.13    42.91     3.76 o
  -1   7   1  2202.96  2189.13    23.33 o
   0   7   1     5.28     2.46     1.14 <
   1   7   1  1703.43  1706.53    20.12 o
   2   7   1    13.49    14.32     1.78 o
   3   7   1  1096.30  1081.23    15.98 o
   4   7   1     0.63     0.02     1.22 <
   5   7   1  1333.78  1310.97    23.84 o
   6   7   1     4.29     7.80     2.68 <
  -5   8   1    40.89    35.66     5.64 o
  -4   8   1   944.41   952.70    19.65 o
  -3   8   1     1.12    -1.59     1.74 <
  -2   8   1   853.37   848.83    18.14 o
  -1   8   1     0.85     3.02     2.06 <
   0   8   1  1377.41  1333.29    23.52 o
   1   8   1    20.35    19.40     2.94 o
   2   8   1  1289.57  1254.37    23.07 o
   3   8   1    12.84     9.12     2.11 o
   4   8   1   706.89   706.72    17.01 o
  -3   9   1  1343.63  1321.91    25.14 o
  -2   9   1     0.43     2.44     2.10 <
  -1   9   1  1263.13  1304.12    24.86 o
   0   9   1     0.60     0.75     1.87 <
   1   9   1  2037.39  2086.45    33.08 o
   2   9   1     5.20     3.63     1.79 <
  -2  -8   2  1338.16  1422.49    37.76 o
  -1  -8   2    32.29    33.68     3.83 o
   0  -8   2   909.42   929.05    20.49 o
   1  -8   2    50.00    59.04     5.03 o
   2  -8   2   215.77   222.31     9.62 o
   3  -8   2   161.10   144.84     7.71 o
   4  -8   2  1279.85  1212.97    23.91 o
  -4  -7   2    79.71    67.98     7.38 o
  -3  -7   2   929.15   950.19    20.11 o
  -2  -7   2     4.19     2.59     1.66 <
  -1  -7   2  1771.64  1780.72    28.36 o
   0  -7   2    64.80    60.59     4.71 o
   1  -7   2  1848.02  1812.55    28.46 o
   2  -7   2     7.13     9.37     1.99 o
   3  -7   2   513.39   517.95    13.90 o
   4  -7   2    75.06    73.47     5.21 o
   5  -7   2  1805.04  1821.34    23.58 o
   6  -7   2     5.88     5.76     1.95 <
  -5  -6   2    33.95    39.12     4.23 o
  -4  -6   2  1003.09  1005.90    19.73 o
  -3  -6   2   328.27   334.05    10.59 o
  -2  -6   2  1227.75  1184.88    20.86 o
  -1  -6   2    44.53    40.24     3.56 o
   0  -6   2  3757.84  3667.38    42.92 o
   1  -6   2    16.43    15.13     2.30 o
   2  -6   2   784.22   799.77    16.20 o
   3  -6   2   162.47   164.60     7.10 o
   4  -6   2  2540.32  2535.49    27.32 o
   5  -6   2    34.36    30.54     2.70 o
   6  -6   2  1574.23  1563.35    26.36 o
   7  -6   2     7.08     6.00     1.89 o
  -6  -5   2    15.45    11.24     2.48 o
  -5  -5   2  2776.60  2812.65    30.07 o
  -4  -5   2    53.30    58.61     2.80 o
  -3  -5   2  2287.25  2283.33    23.89 o
  -2  -5   2    72.88    70.09     4.29 o
  -1  -5   2  3785.88  3701.19    32.02 o
   0  -5   2   224.45   225.72     5.44 o
   1  -5   2  3863.53  3819.31    41.85 o
   2  -5   2    60.87    57.77     3.85 o
   3  -5   2  1803.77  1796.17    20.33 o
   4  -5   2    25.14    23.49     2.16 o
   5  -5   2  2300.27  2267.56    31.27 o
   6  -5   2    30.57    25.96     3.14 o
   7  -5   2  2112.47  2091.41    31.83 o
   8  -5   2    12.03     5.55     2.94 <
  -6  -4   2  1572.78  1616.87    26.95 o
  -5  -4   2    46.41    42.40     2.93 o
  -4  -4   2   820.72   838.18    10.58 o
  -3  -4   2     2.29     4.05     1.14 o
  -2  -4   2  2302.36  2317.73    22.13 o
  -1  -4   2    14.08    17.23     1.48 o
   0  -4   2  3752.36  3648.06    29.49 o
   1  -4   2   225.69   253.67     5.15 o
   2  -4   2  2033.82  1944.51    19.86 o
   3  -4   2    38.58    39.73     1.93 o
   4  -4   2  1697.54  1714.41    15.83 o
   5  -4   2    91.81    92.84     3.88 o
   6  -4   2  1411.23  1427.79    23.05 o
   7  -4   2     2.10    -0.13     1.57 <
   8  -4   2  1630.22  1644.72    27.93 o
  -7  -3   2  1070.47  1065.14    21.64 o
  -6  -3   2    11.73    11.74     2.29 o
  -5  -3   2  1319.85  1323.06    16.65 o
  -4  -3   2    68.68    69.89     3.05 o
  -3  -3   2  2520.71  2548.22    19.98 o
  -2  -3   2     9.80     8.74     1.11 o
  -1  -3   2  1043.44   989.15    11.08 o
   0  -3   2     3.76     3.91     0.69 o
   1  -3   2  3022.50  3006.96    28.24 o
   2  -3   2    29.08    31.23     1.50 o
   3  -3   2  5631.68  5678.38    36.78 o
   4  -3   2    35.57    38.67     1.83 o
   5  -3   2   488.89   513.64     6.00 o
   6  -3   2    40.99    39.34     2.28 o
   7  -3   2  2819.67  2831.48    29.63 o
   8  -3   2    11.51    12.06     1.97 o
  -7  -2   2     4.17     3.83     1.66 <
  -6  -2   2  2006.63  2004.57    28.81 o
  -5  -2   2   347.23   334.45     9.49 o
  -4  -2   2  2373.51  2395.68    27.17 o
  -3  -2   2     2.45     5.12     0.77 o
  -2  -2   2 11962.90 11962.90    80.92 o
  -1  -2   2     1.61     2.88     0.67 o
   0  -2   2  2132.67  2014.60    13.65 o
   1  -2   2   544.52   595.88     6.14 o
   2  -2   2 11236.10 11406.20    53.55 o
   3  -2   2     6.61     6.72     0.77 o
   4  -2   2  6959.29  7210.66    36.55 o
   5  -2   2     2.87     4.87     0.68 o
   6  -2   2  3117.39  3155.42    25.37 o
   7  -2   2    52.35    56.06     2.84 o
   8  -2   2  2624.91  2574.25    35.70 o
  -8  -1   2     0.09    -0.57     1.54 <
  -7  -1   2  2663.98  2615.13    35.58 o
  -6  -1   2    35.48    31.70     2.44 o
  -5  -1   2  1038.69  1049.61    17.38 o
  -4  -1   2     1.15     3.76     1.06 o
  -3  -1   2 10767.90 10797.60    74.08 o
  -2  -1   2   212.59   260.68     3.82 o
  -1  -1   2  8919.66  8737.47    58.24 o
   0  -1   2   166.40   182.76     2.87 o
   1  -1   2 12592.20 12491.80   100.73 o
   2  -1   2    23.48    28.69     0.81 o
   3  -1   2 10130.20 10282.00    48.56 o
   4  -1   2    67.82    69.81     1.49 o
   5  -1   2  4249.94  4381.90    32.81 o
   6  -1   2    29.96    28.91     2.12 o
   7  -1   2  3923.20  3961.36    35.47 o
   8  -1   2     1.15    -0.21     1.76 <
  -8   0   2  2950.70  3002.43    40.49 o
  -7   0   2     5.35     6.15     1.81 o
  -6   0   2  5088.49  5117.62    42.72 o
  -5   0   2    10.15     9.86     1.05 o
  -4   0   2  5667.80  5799.27    31.94 o
  -3   0   2   212.63   223.45     3.36 o
  -2   0   2 14451.60 14271.10    80.52 o
  -1   0   2    22.59    25.21     0.81 o
   0   0   2 20411.50 21778.20    97.65 o
   1   0   2    26.49    27.44     0.59 o
   2   0   2 11712.70 11951.80    50.69 o
   3   0   2   919.85   967.18     6.04 o
   4   0   2  8060.00  8036.39    43.13 o
   5   0   2   131.03   126.27     3.33 o
   6   0   2  3624.61  3574.10    39.49 o
   7   0   2    10.22    10.94     1.93 o
   8   0   2  1102.13  1104.88    20.71 o
   9   0   2    29.71    32.47     5.23 o
  -8   1   2    44.18    52.34     4.67 o
  -7   1   2  1632.93  1661.65    20.54 o
  -6   1   2    49.75    53.08     3.00 o
  -5   1   2  3277.84  3294.32    27.27 o
  -4   1   2     9.36     8.71     0.91 o
  -3   1   2  6331.82  6491.71    35.03 o
  -2   1   2   100.98   108.94     1.57 o
  -1   1   2  4462.15  4341.54    20.90 o
   0   1   2    52.05    63.30     0.93 o
   1   1   2  9846.14  9724.32    34.51 o
   2   1   2   128.95   130.40     1.89 o
   3   1   2  1950.43  1924.26    11.86 o
   4   1   2     7.79    13.81     0.96 o
   5   1   2  6019.07  5869.80    33.97 o
   6   1   2   159.31   151.18     5.06 o
   7   1   2  1074.57  1061.04    18.98 o
   8   1   2     2.09     0.87     1.82 <
   9   1   2   700.59   663.71    23.82 o
  -8   2   2  1037.83  1053.34    16.80 o
  -7   2   2   105.65    99.98     4.49 o
  -6   2   2  1982.37  1944.54    21.39 o
  -5   2   2    22.94    25.32     1.61 o
  -4   2   2  3442.47  3365.40    23.28 o
  -3   2   2    65.77    74.93     1.59 o
  -2   2   2  1047.68   938.23     6.53 o
  -1   2   2   307.51   301.72     2.61 o
   0   2   2 13754.80 13630.40    57.58 o
   1   2   2   748.84   778.94     5.56 o
   2   2   2    42.84    32.85     1.74 o
   3   2   2   481.89   558.60     5.29 o
   4   2   2  2448.07  2460.20    13.90 o
   5   2   2     3.91     5.06     0.74 o
   6   2   2  3013.42  2834.48    28.27 o
   7   2   2    16.79    16.26     2.07 o
   8   2   2   658.00   620.88    15.59 o
  -8   3   2    67.26    62.86     3.97 o
  -7   3   2  1059.35  1090.12    13.78 o
  -6   3   2     5.80     5.84     1.09 o
  -5   3   2  5096.24  5092.69    35.49 o
  -4   3   2   107.91   122.40     2.73 o
  -3   3   2  3106.52  3080.94    19.25 o
  -2   3   2    62.08    69.30     1.75 o
  -1   3   2  6962.76  6758.44    35.86 o
   0   3   2    51.25    58.99     2.22 o
   1   3   2 12714.80 12747.60    83.68 o
   2   3   2   197.60   214.81     3.82 o
   3   3   2  4059.92  4027.23    21.05 o
   4   3   2    57.55    59.72     1.77 o
   5   3   2  3747.74  3751.10    26.89 o
   6   3   2     0.05     2.27     1.53 <
   7   3   2  2010.40  2025.32    24.69 o
   8   3   2     3.70     6.92     1.93 o
  -8   4   2   806.01   784.49    18.20 o
  -7   4   2     6.51     6.47     1.52 o
  -6   4   2  2056.41  2061.90    19.60 o
  -5   4   2     5.95     7.13     1.06 o
  -4   4   2  4572.38  4446.59    31.32 o
  -3   4   2   222.19   235.58     4.49 o
  -2   4   2  4018.58  4080.76    27.58 o
  -1   4   2     0.60     0.81     0.61 <
   0   4   2  5405.55  5267.15    47.01 o
   1   4   2   161.65   156.19     4.56 o
   2   4   2  4283.56  4004.17    31.84 o
   3   4   2     3.43     7.53     1.15 o
   4   4   2  5125.70  5121.55    35.04 o
   5   4   2     0.69     1.44     0.80 <
   6   4   2  1928.18  1910.69    28.08 o
   7   4   2     9.53    16.27     2.70 o
  -7   5   2  1919.09  1871.40    29.32 o
  -6   5   2     0.37     0.33     1.39 <
  -5   5   2  2411.65  2411.66    21.42 o
  -4   5   2    65.33    67.91     2.39 o
  -3   5   2  5641.77  5798.01    44.38 o
  -2   5   2     5.46     3.78     0.95 o
  -1   5   2  6437.06  6539.04    59.59 o
   0   5   2    35.31    32.91     1.89 o
   1   5   2  2637.47  2618.88    28.36 o
   2   5   2    50.86    56.91     2.72 o
   3   5   2  4747.67  4708.06    38.43 o
   4   5   2     0.03     0.37     1.06 <
   5   5   2  1574.14  1579.34    19.11 o
   6   5   2     4.72     3.65     1.51 <
   7   5   2  1890.20  1950.11    31.27 o
  -6   6   2  1348.83  1340.50    23.67 o
  -5   6   2    20.17    19.32     2.12 o
  -4   6   2   768.92   784.44    10.55 o
  -3   6   2     0.20     1.10     1.21 <
  -2   6   2  3882.98  3833.32    41.24 o
  -1   6   2   193.97   181.30     6.19 o
   0   6   2  1319.13  1322.86    15.64 o
   1   6   2   161.13   176.01     5.11 o
   2   6   2  2122.12  2126.08    27.01 o
   3   6   2     2.05     3.21     0.96 o
   4   6   2  1678.67  1693.03    20.01 o
   5   6   2     2.07     4.61     1.28 o
   6   6   2   760.71   796.52    18.02 o
  -5   7   2   336.27   357.26     9.17 o
  -4   7   2    37.99    33.95     2.42 o
  -3   7   2  1587.76  1566.88    19.91 o
  -2   7   2    44.08    42.25     2.93 o
  -1   7   2  1717.72  1731.02    19.91 o
   0   7   2     3.45     4.28     1.30 o
   1   7   2   641.05   638.66    11.08 o
   2   7   2    45.75    44.48     2.96 o
   3   7   2  1768.88  1746.09    21.21 o
   4   7   2    25.93    23.48     2.33 o
   5   7   2   935.04   930.43    15.66 o
   6   7   2     0.15    -1.29     3.86 <
  -5   8   2    58.16    38.59     5.86 o
  -4   8   2   719.63   721.71    17.54 o
  -3   8   2    23.55    23.66     3.11 o
  -2   8   2  2678.29  2665.90    35.81 o
  -1   8   2     0.02     0.69     1.61 <
   0   8   2  2233.47  2174.24    31.30 o
   1   8   2    68.92    64.48     3.69 o
   2   8   2  1538.31  1554.59    20.42 o
   3   8   2    25.65    23.54     2.48 o
   4   8   2  1347.52  1358.14    19.55 o
   5   8   2     0.01     2.93     1.86 <
  -3   9   2   815.45   850.90    28.29 o
  -2   9   2     0.42     0.31     2.09 <
  -1   9   2  1725.46  1721.79    28.79 o
   0   9   2    36.30    34.21     4.02 o
   1   9   2  2124.95  2101.06    32.72 o
   2   9   2    61.65    67.90     5.30 o
   3   9   2   693.38   692.60    25.14 o
   0  -8   3   669.19   666.02    17.63 o
   1  -8   3     1.72     3.54     1.96 <
   2  -8   3  1376.60  1363.60    26.02 o
   3  -8   3     5.66     8.01     2.91 <
   4  -8   3   743.70   736.54    25.89 o
  -4  -7   3    13.09    10.37     2.52 o
  -3  -7   3  1329.53  1369.10    25.53 o
  -2  -7   3    23.42    21.02     3.05 o
  -1  -7   3  1622.02  1607.84    27.40 o
   0  -7   3    12.66    14.64     2.77 o
   1  -7   3  1264.07  1238.18    23.20 o
   2  -7   3    51.95    50.88     4.65 o
   3  -7   3  1891.71  1799.57    29.04 o
   4  -7   3     0.57     2.24     1.71 <
   5  -7   3  2188.58  2128.40    47.51 o
  -5  -6   3    69.58    74.48     8.36 o
  -4  -6   3  2300.61  2312.07    27.51 o
  -3  -6   3     7.18     7.55     1.83 o
  -2  -6   3  1828.66  1817.14    28.04 o
  -1  -6   3    38.19    36.10     3.60 o
   0  -6   3  4704.90  4706.93    52.48 o
   1  -6   3   176.51   165.45     7.28 o
   2  -6   3  2087.39  2021.77    29.32 o
   3  -6   3     2.56     3.39     1.57 <
   4  -6   3  2067.02  2073.77    24.56 o
   5  -6   3   109.66   106.65     5.02 o
   6  -6   3  2415.02  2352.38    34.94 o
  -5  -5   3  2359.13  2384.67    27.66 o
  -4  -5   3    74.12    75.27     3.37 o
  -3  -5   3  1194.69  1182.00    20.40 o
  -2  -5   3    23.81    21.04     2.60 o
  -1  -5   3  3463.52  3417.16    39.76 o
   0  -5   3     0.23    -2.47     1.57 <
   1  -5   3  3634.23  3503.18    40.17 o
   2  -5   3    81.89    87.89     4.83 o
   3  -5   3  1891.91  1885.67    21.61 o
   4  -5   3   164.47   161.97     5.57 o
   5  -5   3  2456.65  2479.58    26.81 o
   6  -5   3    32.42    26.57     3.22 o
   7  -5   3   771.42   788.08    18.42 o
  -6  -4   3  1397.65  1426.68    25.67 o
  -5  -4   3    55.78    52.63     4.30 o
  -4  -4   3  3072.42  3117.06    25.89 o
  -3  -4   3    24.57    25.15     2.56 o
  -2  -4   3  1225.56  1179.25    18.52 o
  -1  -4   3   387.83   401.16     9.74 o
   0  -4   3  3927.56  3844.31    41.00 o
   1  -4   3    35.74    37.63     2.91 o
   2  -4   3  1693.04  1708.74    18.90 o
   3  -4   3     0.66    -0.83     1.01 <
   4  -4   3  1653.61  1663.52    19.18 o
   5  -4   3   218.50   225.40     6.31 o
   6  -4   3  1707.21  1709.58    26.53 o
   7  -4   3    38.88    36.79     3.81 o
   8  -4   3   788.09   809.47    19.01 o
  -7  -3   3   996.83   990.38    21.27 o
  -6  -3   3     2.66     1.90     1.57 <
  -5  -3   3  1905.59  1937.45    22.00 o
  -4  -3   3    10.68    11.49     1.42 o
  -3  -3   3  1619.34  1635.73    15.30 o
  -2  -3   3    34.44    40.60     2.80 o
  -1  -3   3  4938.77  4949.43    47.64 o
   0  -3   3    29.34    25.16     2.18 o
   1  -3   3  2511.76  2456.13    27.39 o
   2  -3   3   227.12   224.44     3.50 o
   3  -3   3  3120.92  3191.97    23.29 o
   4  -3   3    55.57    56.64     2.24 o
   5  -3   3  1302.74  1316.70    13.47 o
   6  -3   3     1.71     3.66     1.65 <
   7  -3   3  2093.59  2103.65    30.79 o
   8  -3   3   116.66   109.66     6.55 o
  -7  -2   3    20.63    21.16     2.99 o
  -6  -2   3  1874.05  1910.68    28.58 o
  -5  -2   3   140.97   134.86     6.14 o
  -4  -2   3  2368.58  2349.63    22.99 o
  -3  -2   3   106.87   112.39     3.10 o
  -2  -2   3  4308.81  4136.65    32.59 o
  -1  -2   3   149.51   158.81     3.79 o
   0  -2   3  3255.79  3055.52    23.55 o
   1  -2   3     6.39     5.09     0.69 o
   2  -2   3 10689.20 11009.70    73.66 o
   3  -2   3   165.94   166.46     3.34 o
   4  -2   3  2697.90  2660.06    17.73 o
   5  -2   3    98.91   103.26     2.61 o
   6  -2   3  1958.73  1949.30    21.18 o
   7  -2   3     4.95     5.22     1.80 <
   8  -2   3  3115.11  3127.90    41.16 o
  -8  -1   3    79.89    87.47     8.35 o
  -7  -1   3  3416.21  3347.19    42.70 o
  -6  -1   3     0.04     0.26     1.49 <
  -5  -1   3  2739.63  2759.14    33.38 o
  -4  -1   3    10.86    11.98     1.30 o
  -3  -1   3  9009.16  8806.97    76.77 o
  -2  -1   3  1210.25  1281.05    12.77 o
  -1  -1   3 10061.20  9992.10    82.48 o
   0  -1   3    54.54    57.69     1.86 o
   1  -1   3  5044.64  4935.74    30.24 o
   2  -1   3     8.69     8.18     0.58 o
   3  -1   3 13671.30 13607.20    63.63 o
   4  -1   3    47.13    50.65     1.49 o
   5  -1   3  2609.25  2624.34    22.75 o
   6  -1   3    60.22    60.01     3.62 o
   7  -1   3  2710.70  2709.33    33.76 o
   8  -1   3     4.79     2.63     2.08 <
  -8   0   3  2084.55  2137.67    44.97 o
  -7   0   3    32.12    31.77     2.76 o
  -6   0   3  2090.74  2111.69    23.06 o
  -5   0   3     0.16     0.57     0.91 <
  -4   0   3  2014.89  2003.09    18.65 o
  -3   0   3   107.21   128.26     3.31 o
  -2   0   3 11266.50 11218.20    73.64 o
  -1   0   3   174.46   176.34     2.42 o
   0   0   3  4479.76  4366.20    23.52 o
   1   0   3    31.97    37.86     1.24 o
   2   0   3  9049.30  9044.19    52.20 o
   3   0   3   193.76   222.39     3.36 o
   4   0   3  2725.16  2554.83    18.63 o
   5   0   3     0.23     0.64     0.82 <
   6   0   3  2833.49  2804.22    22.72 o
   7   0   3    22.67    16.24     2.25 o
   8   0   3  1648.00  1657.15    26.18 o
  -8   1   3    38.67    41.86     4.24 o
  -7   1   3  3236.23  3257.11    32.65 o
  -6   1   3    55.94    53.94     3.09 o
  -5   1   3  1661.27  1686.76    17.14 o
  -4   1   3    14.19    13.60     1.15 o
  -3   1   3  2264.76  2079.99    15.40 o
  -2   1   3   119.32   125.74     2.12 o
  -1   1   3  2742.79  2604.58    15.06 o
   0   1   3    17.02    19.21     0.62 o
   1   1   3  6151.31  6168.97    25.39 o
   2   1   3     3.24     5.52     0.53 o
   3   1   3  1673.18  1590.13    10.38 o
   4   1   3    15.90    15.37     1.05 o
   5   1   3  2365.78  2249.84    27.61 o
   6   1   3    14.38    14.77     1.72 o
   7   1   3  1342.24  1274.83    17.49 o
   8   1   3    11.72     9.05     2.16 o
   9   1   3  1224.39  1228.15    32.97 o
  -8   2   3   902.77   895.53    15.60 o
  -7   2   3    14.02    12.13     1.87 o
  -6   2   3  1932.69  1914.48    21.60 o
  -5   2   3    61.34    62.64     2.55 o
  -4   2   3  4045.56  4034.57    28.21 o
  -3   2   3   104.64   124.49     2.52 o
  -2   2   3  1370.19  1188.65     7.91 o
  -1   2   3   263.12   265.30     3.16 o
   0   2   3  9530.70  9050.02    72.75 o
   1   2   3    19.79    20.94     0.66 o
   2   2   3  4106.91  4094.43    30.07 o
   3   2   3   487.95   559.40     7.44 o
   4   2   3  3127.20  2927.23    20.73 o
   5   2   3    93.88    87.73     3.27 o
   6   2   3  3713.27  3709.72    41.98 o
   7   2   3    43.47    36.72     2.92 o
   8   2   3   850.10   887.02    18.77 o
   9   2   3     9.77    20.15     4.54 o
  -8   3   3    54.82    51.02     4.58 o
  -7   3   3   914.71   933.40    15.01 o
  -6   3   3    60.10    61.84     2.82 o
  -5   3   3  3773.21  3666.36    27.63 o
  -4   3   3   140.67   153.75     2.83 o
  -3   3   3  2223.79  2143.74    13.34 o
  -2   3   3     4.74     4.99     0.51 o
  -1   3   3  5576.48  5385.04    24.81 o
   0   3   3   476.82   518.62     4.53 o
   1   3   3 13539.30 13460.60    76.36 o
   2   3   3    12.68    14.36     1.15 o
   3   3   3  1974.51  1895.95    17.65 o
   4   3   3   208.35   215.89     4.16 o
   5   3   3  5846.96  5687.13    44.68 o
   6   3   3    17.26    12.59     2.17 o
   7   3   3  2618.07  2559.33    28.42 o
   8   3   3    14.25    16.74     2.30 o
  -8   4   3  1362.56  1349.34    25.31 o
  -7   4   3    32.38    37.28     3.92 o
  -6   4   3  3351.66  3333.37    32.25 o
  -5   4   3    31.43    35.23     2.03 o
  -4   4   3  7431.93  7361.29    47.61 o
  -3   4   3    16.48    19.51     1.15 o
  -2   4   3  2068.88  2089.86    14.45 o
  -1   4   3     3.81     2.21     0.59 o
   0   4   3 14359.20 14324.50    94.98 o
   1   4   3   172.43   177.88     3.44 o
   2   4   3  8879.20  8897.21    62.45 o
   3   4   3     0.22     0.12     0.54 <
   4   4   3  3868.99  3877.53    27.96 o
   5   4   3     3.74     1.54     0.94 <
   6   4   3  2459.83  2457.57    32.85 o
   7   4   3     7.39     8.93     2.13 o
   8   4   3  2078.17  2113.42    47.20 o
  -7   5   3   691.81   688.60    16.86 o
  -6   5   3     1.01     1.29     1.28 <
  -5   5   3  4418.87  4366.51    48.52 o
  -4   5   3    27.63    26.73     1.72 o
  -3   5   3  3170.53  3194.99    21.50 o
  -2   5   3    17.89    17.80     1.38 o
  -1   5   3  2174.28  2153.36    20.25 o
   0   5   3     0.03    -0.06     0.85 <
   1   5   3  4575.90  4573.65    35.50 o
   2   5   3    14.68    14.12     1.36 o
   3   5   3  4980.01  5020.42    34.90 o
   4   5   3    32.76    33.37     1.99 o
   5   5   3  1604.40  1641.97    19.44 o
   6   5   3    28.21    26.26     3.15 o
   7   5   3  1207.29  1234.29    23.54 o
  -7   6   3    46.58    41.35     5.91 o
  -6   6   3  1052.39  1024.04    20.63 o
  -5   6   3     5.37     9.64     2.23 o
  -4   6   3  2133.43  2111.32    23.00 o
  -3   6   3     4.71     6.28     1.05 o
  -2   6   3  2549.77  2557.04    31.67 o
  -1   6   3    10.54     9.76     1.52 o
   0   6   3  1022.64  1043.09    12.99 o
   1   6   3   176.84   180.94     6.08 o
   2   6   3  2185.35  2192.31    22.48 o
   3   6   3     0.60    -0.26     0.95 <
   4   6   3  2175.68  2196.14    20.40 o
   5   6   3    28.86    24.07     2.38 o
   6   6   3   453.10   474.21    13.48 o
  -6   7   3     0.05     4.13     2.78 <
  -5   7   3   898.36   910.21    19.24 o
  -4   7   3     0.42     0.99     1.26 <
  -3   7   3  2011.44  2022.85    19.70 o
  -2   7   3   193.61   189.30     7.01 o
  -1   7   3  1803.71  1836.37    24.91 o
   0   7   3     0.12    -0.02     1.11 <
   1   7   3  1297.67  1301.55    16.71 o
   2   7   3    31.76    30.99     2.51 o
   3   7   3  3522.90  3539.70    33.46 o
   4   7   3    10.03    11.38     1.62 o
   5   7   3   605.35   623.99    12.36 o
   6   7   3     4.62     4.41     1.80 <
  -5   8   3     6.12     3.91     2.14 <
  -4   8   3   963.87   961.73    16.35 o
  -3   8   3     0.37    -0.34     1.54 <
  -2   8   3  2439.45  2506.37    27.70 o
  -1   8   3    17.06    18.72     2.25 o
   0   8   3   887.66   911.57    14.35 o
   1   8   3     2.23     2.93     1.40 <
   2   8   3  2159.85  2159.73    24.99 o
   3   8   3     0.01     0.00     1.09 <
   4   8   3  2276.57  2263.10    23.26 o
   5   8   3    10.67     5.60     1.55 o
  -3   9   3  2379.92  2327.07    35.23 o
  -2   9   3    54.10    48.17     6.98 o
  -1   9   3  1910.26  1895.02    30.04 o
   0   9   3    11.05     9.52     2.29 o
   1   9   3  1442.73  1426.87    25.50 o
   2   9   3     0.46     3.54     2.00 <
   3   9   3  1762.30  1749.91    42.19 o
  -2  -7   4    29.16    26.46     3.56 o
  -1  -7   4   916.72   973.32    21.05 o
   0  -7   4    48.43    48.48     4.47 o
   1  -7   4  1526.77  1544.68    27.23 o
   2  -7   4    46.33    50.21     4.62 o
   3  -7   4  1434.69  1438.79    25.95 o
   4  -7   4    35.81    31.21     3.85 o
  -4  -6   4  1389.69  1403.41    20.77 o
  -3  -6   4    97.32    95.63     4.87 o
  -2  -6   4  1939.20  1992.90    30.51 o
  -1  -6   4    22.90    19.29     2.81 o
   0  -6   4  1458.71  1461.51    24.91 o
   1  -6   4   154.98   154.13     7.31 o
   2  -6   4  1820.88  1793.59    28.02 o
   3  -6   4    10.87    10.26     2.39 o
   4  -6   4  2299.43  2251.43    32.62 o
   5  -6   4    32.25    30.35     3.64 o
   6  -6   4  1106.99  1131.43    23.08 o
  -5  -5   4  1501.38  1497.49    26.70 o
  -4  -5   4    27.15    25.62     2.17 o
  -3  -5   4  1451.71  1463.77    19.46 o
  -2  -5   4     6.88     5.83     1.86 o
  -1  -5   4  1875.27  1836.10    26.96 o
   0  -5   4   210.45   210.08     7.96 o
   1  -5   4  2625.45  2555.29    33.25 o
   2  -5   4    22.78    19.73     2.53 o
   3  -5   4   757.20   743.70    15.67 o
   4  -5   4     3.07     0.88     1.27 <
   5  -5   4  2273.51  2302.64    26.19 o
   6  -5   4     0.23     0.99     1.74 <
   7  -5   4   698.35   702.51    17.85 o
  -6  -4   4  1042.18  1064.17    32.15 o
  -5  -4   4    58.87    59.63     3.68 o
  -4  -4   4  1773.75  1782.98    18.34 o
  -3  -4   4     7.16     3.63     1.13 o
  -2  -4   4   640.54   640.68    13.51 o
  -1  -4   4    65.90    74.22     4.30 o
   0  -4   4  3298.65  3160.95    36.51 o
   1  -4   4   130.65   121.96     5.52 o
   2  -4   4  1508.95  1469.62    21.77 o
   3  -4   4    77.00    85.43     3.82 o
   4  -4   4  1806.26  1845.94    21.20 o
   5  -4   4     6.61     8.29     1.30 o
   6  -4   4  1072.87  1095.79    20.93 o
   7  -4   4     4.06     5.07     1.76 <
  -6  -3   4    22.83    23.61     3.07 o
  -5  -3   4  2720.19  2769.81    34.67 o
  -4  -3   4    46.95    44.19     2.77 o
  -3  -3   4  1777.80  1784.05    16.83 o
  -2  -3   4     0.10    -0.19     0.90 <
  -1  -3   4  1812.61  1698.17    22.56 o
   0  -3   4    67.42    66.57     2.74 o
   1  -3   4  3332.21  3304.95    27.20 o
   2  -3   4     0.31     0.96     0.80 <
   3  -3   4  3362.37  3443.91    30.73 o
   4  -3   4    23.73    21.87     1.66 o
   5  -3   4  3375.07  3484.11    27.29 o
   6  -3   4     7.45     7.31     1.75 o
   7  -3   4  1721.54  1780.76    28.23 o
   8  -3   4    43.64    40.17     4.10 o
  -7  -2   4    16.75    13.59     2.47 o
  -6  -2   4  1524.35  1500.71    25.27 o
  -5  -2   4    56.14    54.58     4.03 o
  -4  -2   4  3694.68  3739.90    40.66 o
  -3  -2   4     2.33     2.99     0.95 o
  -2  -2   4  6041.56  6129.79    46.13 o
  -1  -2   4    14.38     7.42     1.24 o
   0  -2   4  5342.76  5006.65    31.52 o
   1  -2   4   442.82   429.81     6.30 o
   2  -2   4  5055.98  5182.19    40.08 o
   3  -2   4   189.70   199.31     4.24 o
   4  -2   4  5280.20  5405.72    31.80 o
   5  -2   4    64.76    68.04     2.56 o
   6  -2   4  2558.68  2530.88    32.89 o
   7  -2   4    25.16    24.87     3.09 o
   8  -2   4  2407.63  2428.33    35.43 o
  -7  -1   4  1495.67  1485.70    26.12 o
  -6  -1   4    77.17    79.74     5.09 o
  -5  -1   4  2542.92  2508.99    32.06 o
  -4  -1   4   167.68   154.50     4.66 o
  -3  -1   4  5621.83  5602.25    25.16 o
  -2  -1   4    12.85    18.08     1.20 o
  -1  -1   4  8006.51  7601.47    53.25 o
   0  -1   4    67.43    78.04     2.38 o
   1  -1   4  5310.05  5154.03    28.09 o
   2  -1   4   765.74   771.02     6.15 o
   3  -1   4 12884.50 13025.40    61.33 o
   4  -1   4   234.38   247.30     3.93 o
   5  -1   4  2244.96  2316.09    16.85 o
   6  -1   4    18.07    16.94     1.76 o
   7  -1   4  2730.42  2758.75    35.91 o
   8  -1   4    86.65    83.17     5.58 o
  -8   0   4  1567.51  1572.12    37.64 o
  -7   0   4     0.11     2.04     1.49 <
  -6   0   4  2012.41  2031.93    23.13 o
  -5   0   4    46.47    42.03     2.55 o
  -4   0   4  2641.60  2637.65    23.72 o
  -3   0   4   397.41   443.49     7.13 o
  -2   0   4 11445.10 11858.80    78.59 o
  -1   0   4     1.56     3.47     0.61 o
   0   0   4   120.64   101.78     3.17 o
   1   0   4   131.83   158.90     2.10 o
   2   0   4  6972.06  6873.84    36.59 o
   3   0   4   227.49   254.56     4.71 o
   4   0   4  6095.59  6175.67    34.08 o
   5   0   4     3.81     4.58     0.81 o
   6   0   4  1277.83  1279.50    15.89 o
   7   0   4     0.07     2.38     1.41 <
   8   0   4  1328.93  1392.68    34.73 o
  -8   1   4     5.47    13.08     3.85 o
  -7   1   4  1929.41  1922.25    23.57 o
  -6   1   4     7.07     7.06     1.40 o
  -5   1   4   401.21   426.88     7.04 o
  -4   1   4     0.66     1.04     0.68 <
  -3   1   4  6119.73  6258.98    39.20 o
  -2   1   4     1.55     1.95     0.52 o
  -1   1   4  5674.89  5727.80    28.02 o
   0   1   4    23.88    29.79     0.99 o
   1   1   4   174.44   137.46     1.98 o
   2   1   4   252.42   257.13     3.31 o
   3   1   4  4185.35  4210.99    21.81 o
   4   1   4    48.18    58.20     1.57 o
   5   1   4  2938.29  2885.00    33.01 o
   6   1   4     1.77     0.72     0.89 <
   7   1   4  1452.76  1434.77    18.70 o
   8   1   4    47.84    40.86     3.92 o
  -8   2   4  1443.01  1432.21    35.17 o
  -7   2   4     4.16     1.30     1.22 <
  -6   2   4  1395.91  1431.58    18.33 o
  -5   2   4    72.47    71.76     2.82 o
  -4   2   4  1024.66   976.55    10.63 o
  -3   2   4    63.30    76.78     2.09 o
  -2   2   4  5842.26  5533.79    33.13 o
  -1   2   4   209.04   204.63     3.23 o
   0   2   4  5548.13  5611.96    29.88 o
   1   2   4    53.37    66.63     1.63 o
   2   2   4  4194.60  4151.43    30.45 o
   3   2   4   265.15   284.11     4.28 o
   4   2   4  3569.96  3471.76    28.53 o
   5   2   4    24.92    26.33     1.84 o
   6   2   4  4378.32  4136.17    45.44 o
   7   2   4    54.44    41.18     2.97 o
   8   2   4  1185.73  1167.45    18.14 o
   9   2   4    11.61    14.58     3.61 o
  -8   3   4     9.55     7.57     2.68 <
  -7   3   4  2254.58  2254.00    33.01 o
  -6   3   4    30.96    26.91     2.39 o
  -5   3   4  3001.14  3005.68    24.25 o
  -4   3   4    74.52    78.56     2.07 o
  -3   3   4  5321.29  5267.76    27.76 o
  -2   3   4   211.56   215.50     2.97 o
  -1   3   4  7472.18  7315.35    39.29 o
   0   3   4   204.27   212.03     3.13 o
   1   3   4  9976.93 10014.60    52.00 o
   2   3   4     5.89     6.84     0.61 o
   3   3   4  3538.16  3363.04    27.42 o
   4   3   4   154.96   163.03     4.40 o
   5   3   4  7074.47  6981.01    53.02 o
   6   3   4    12.38    13.66     2.27 o
   7   3   4  1857.37  1873.68    28.58 o
   8   3   4    28.68    28.38     2.87 o
  -7   4   4     1.79     0.95     1.50 <
  -6   4   4  1739.24  1712.22    26.81 o
  -5   4   4     7.42     8.91     1.92 o
  -4   4   4  4904.43  4907.07    29.86 o
  -3   4   4     0.98     1.01     0.55 <
  -2   4   4  3673.39  3691.42    18.77 o
  -1   4   4    39.65    45.43     1.62 o
   0   4   4 13497.00 13594.50    62.92 o
   1   4   4     0.08     0.09     0.57 <
   2   4   4  3790.92  3816.14    25.62 o
   3   4   4    12.32    11.45     1.29 o
   4   4   4  3257.54  3190.75    28.25 o
   5   4   4    48.56    37.46     2.47 o
   6   4   4  5435.58  5141.72    55.24 o
   7   4   4     1.81     1.78     1.65 <
   8   4   4   912.15   909.97    19.93 o
  -7   5   4  1357.00  1321.63    24.88 o
  -6   5   4     0.57     0.72     1.82 <
  -5   5   4  3128.74  3048.05    38.18 o
  -4   5   4    14.12    14.82     1.66 o
  -3   5   4  1900.59  1885.48    20.26 o
  -2   5   4    10.47    11.75     1.25 o
  -1   5   4  4281.47  4325.69    29.96 o
   0   5   4    69.27    73.24     2.75 o
   1   5   4  5834.20  5850.15    33.55 o
   2   5   4    65.09    63.23     3.63 o
   3   5   4  1073.25  1065.43    13.42 o
   4   5   4    20.34    23.07     1.74 o
   5   5   4  2385.61  2355.06    24.60 o
   6   5   4     6.67     5.67     1.76 o
   7   5   4  1344.07  1404.11    25.17 o
  -7   6   4    40.05    43.02     6.02 o
  -6   6   4  1046.08  1082.03    21.65 o
  -5   6   4    23.59    22.47     2.97 o
  -4   6   4  2548.36  2573.01    33.96 o
  -3   6   4    12.48    15.04     2.08 o
  -2   6   4  1137.26  1151.34    12.59 o
  -1   6   4     3.79     3.42     1.00 o
   0   6   4  2823.04  2876.22    26.00 o
   1   6   4    15.40    15.80     1.43 o
   2   6   4  2326.43  2306.17    22.80 o
   3   6   4     0.62     1.97     0.95 <
   4   6   4  1573.02  1611.16    16.58 o
   5   6   4   120.51   111.93     4.73 o
   6   6   4   976.48   963.90    19.74 o
   7   6   4     1.75     7.74     3.22 <
  -6   7   4    11.09    10.99     3.51 o
  -5   7   4  1054.26  1084.94    21.57 o
  -4   7   4     0.43     2.03     1.53 <
  -3   7   4  1698.45  1697.17    20.81 o
  -2   7   4    75.42    72.59     4.55 o
  -1   7   4  2915.79  2968.06    28.27 o
   0   7   4     0.32     1.17     0.89 <
   1   7   4  1209.91  1210.06    15.96 o
   2   7   4     2.53     2.70     1.00 <
   3   7   4  2776.15  2793.43    28.16 o
   4   7   4     0.11     2.27     1.17 <
   5   7   4  1441.82  1412.38    19.61 o
   6   7   4     3.40     2.33     1.68 <
  -5   8   4     4.97     2.51     2.52 <
  -4   8   4  1378.28  1347.18    24.59 o
  -3   8   4     0.70     1.38     1.82 <
  -2   8   4  2935.12  2889.35    37.54 o
  -1   8   4     2.02     3.58     1.27 <
   0   8   4  2118.25  2144.66    24.10 o
   1   8   4    19.84    20.57     1.98 o
   2   8   4  2550.32  2519.95    24.17 o
   3   8   4     3.74     1.01     1.33 <
   4   8   4  1692.47  1691.64    19.27 o
   5   8   4     6.78     4.87     1.65 <
  -3   9   4  1314.39  1313.11    20.32 o
  -2   9   4    16.72    14.55     2.85 o
  -1   9   4  2151.94  2177.06    26.77 o
   0   9   4    11.27    11.21     2.29 o
   1   9   4   929.56   953.53    14.06 o
   2   9   4     0.33     1.00     1.38 <
   3   9   4  2052.29  2028.13    31.96 o
   4   9   4     9.02     9.71     2.49 o
   0  -7   5    17.80    17.85     3.03 o
   1  -7   5  1034.85  1069.24    22.55 o
   2  -7   5    88.14    93.61     6.49 o
   3  -7   5  1588.12  1603.49    39.95 o
   4  -7   5    61.29    52.55     6.69 o
  -3  -6   5    89.95   100.99     6.50 o
  -2  -6   5  1676.73  1737.03    28.95 o
  -1  -6   5    34.46    35.02     3.86 o
   0  -6   5  1623.78  1665.22    27.70 o
   1  -6   5     0.41     2.02     2.12 <
   2  -6   5  1507.37  1546.85    26.30 o
   3  -6   5    43.48    48.65     4.33 o
   4  -6   5  1046.03  1060.47    21.23 o
   5  -6   5    55.85    49.31     4.78 o
  -5  -5   5   682.82   663.59    24.66 o
  -4  -5   5    32.61    33.36     2.55 o
  -3  -5   5  1255.12  1276.11    18.44 o
  -2  -5   5   165.30   171.07     7.60 o
  -1  -5   5  1565.44  1578.82    25.32 o
   0  -5   5    33.14    33.33     3.42 o
   1  -5   5  1656.15  1635.64    25.76 o
   2  -5   5     1.15     6.26     1.95 o
   3  -5   5   847.55   836.40    17.35 o
   4  -5   5   107.66   111.22     5.01 o
   5  -5   5  1497.90  1518.26    20.95 o
   6  -5   5   228.21   220.41     9.56 o
  -5  -4   5     6.24     4.14     1.31 o
  -4  -4   5   991.86   979.86    15.33 o
  -3  -4   5     0.50     1.56     1.13 <
  -2  -4   5   981.48   975.38    14.25 o
  -1  -4   5    69.85    73.50     3.52 o
   0  -4   5  3568.09  3562.84    40.85 o
   1  -4   5    21.62    18.31     2.40 o
   2  -4   5  1017.27  1008.39    18.06 o
   3  -4   5    69.98    65.17     3.55 o
   4  -4   5  1335.09  1369.01    15.68 o
   5  -4   5    91.35    91.83     4.46 o
   6  -4   5  2544.16  2556.80    36.21 o
   7  -4   5    16.45    14.61     2.75 o
  -6  -3   5     4.01     1.67     2.02 <
  -5  -3   5  2118.28  2107.59    24.82 o
  -4  -3   5    23.67    24.25     2.20 o
  -3  -3   5   811.08   821.49    15.17 o
  -2  -3   5    10.89    12.49     1.54 o
  -1  -3   5  2575.62  2577.53    24.39 o
   0  -3   5   123.95   118.83     3.89 o
   1  -3   5  6266.49  6196.02    61.03 o
   2  -3   5     0.40     1.03     1.05 <
   3  -3   5   818.45   809.95    10.60 o
   4  -3   5    94.32   101.41     3.59 o
   5  -3   5  2444.55  2522.93    33.65 o
   6  -3   5    67.52    72.98     5.05 o
   7  -3   5  1746.14  1774.98    28.92 o
  -6  -2   5  2019.10  2014.14    31.12 o
  -5  -2   5     0.18     1.96     1.16 <
  -4  -2   5  4232.74  4185.89    36.58 o
  -3  -2   5    60.30    60.23     2.57 o
  -2  -2   5  1713.22  1658.01    17.51 o
  -1  -2   5   252.48   257.89     5.54 o
   0  -2   5  8888.36  8517.17    51.38 o
   1  -2   5    13.13    10.88     1.06 o
   2  -2   5  6863.73  6916.17    45.22 o
   3  -2   5     1.61     2.04     0.77 <
   4  -2   5  4414.73  4468.95    32.18 o
   5  -2   5   318.73   318.62     7.35 o
   6  -2   5  3055.53  3071.06    38.38 o
   7  -2   5   153.42   147.72     7.32 o
   8  -2   5  2500.38  2526.45    36.86 o
  -7  -1   5  1023.96  1067.73    29.43 o
  -6  -1   5    33.63    31.11     3.35 o
  -5  -1   5  3778.72  3696.20    43.04 o
  -4  -1   5    13.29     8.35     1.10 o
  -3  -1   5  3281.46  3294.15    29.07 o
  -2  -1   5    65.69    73.66     2.48 o
  -1  -1   5  5766.71  5583.26    41.53 o
   0  -1   5   461.06   454.33     7.83 o
   1  -1   5  6477.51  6565.68    39.60 o
   2  -1   5    57.81    60.94     2.08 o
   3  -1   5  4990.85  4971.21    33.24 o
   4  -1   5    11.40    12.02     0.97 o
   5  -1   5  2129.12  2153.30    17.62 o
   6  -1   5    12.54    10.05     1.80 o
   7  -1   5  2726.58  2806.52    36.95 o
   8  -1   5    46.45    51.67     4.54 o
  -7   0   5    24.16    27.16     2.81 o
  -6   0   5  2377.63  2333.50    32.51 o
  -5   0   5    14.83    16.17     1.82 o
  -4   0   5  2062.94  2049.95    21.30 o
  -3   0   5     1.04     3.54     1.17 o
  -2   0   5  4411.89  4411.63    41.10 o
  -1   0   5    15.58    14.55     1.18 o
   0   0   5  2872.27  2745.83    26.31 o
   1   0   5   442.94   479.71     5.22 o
   2   0   5  7082.22  7256.98    39.11 o
   3   0   5   466.24   475.41     6.24 o
   4   0   5  2411.58  2429.86    19.19 o
   5   0   5     5.77     5.40     0.87 o
   6   0   5   521.36   560.34     9.71 o
   7   0   5   177.85   159.09     7.09 o
   8   0   5  2636.21  2723.47    53.32 o
  -7   1   5  1554.94  1579.31    21.39 o
  -6   1   5    12.77    10.87     1.80 o
  -5   1   5  1817.64  1776.69    19.91 o
  -4   1   5     0.45     2.50     0.67 o
  -3   1   5  3275.95  3260.72    23.54 o
  -2   1   5    71.68    74.89     2.41 o
  -1   1   5  2876.58  2761.12    18.59 o
   0   1   5     3.84     4.41     0.58 o
   1   1   5  2252.87  2155.22    15.28 o
   2   1   5    24.41    30.59     1.24 o
   3   1   5  9267.97  9350.56    49.86 o
   4   1   5    73.75    67.34     1.93 o
   5   1   5  1362.61  1336.45    19.47 o
   6   1   5    34.96    33.27     2.37 o
   7   1   5  1943.02  1892.97    22.21 o
   8   1   5    23.22    20.41     2.93 o
  -7   2   5    30.14    32.01     4.15 o
  -6   2   5  2072.36  2100.95    23.95 o
  -5   2   5     0.11    -0.26     0.86 <
  -4   2   5  1679.02  1704.32    15.79 o
  -3   2   5    15.32    13.39     1.33 o
  -2   2   5 10452.50 10348.20    54.81 o
  -1   2   5   289.16   293.41     3.93 o
   0   2   5  1375.28  1308.78     8.61 o
   1   2   5   547.83   571.63     5.49 o
   2   2   5  5087.30  5004.69    25.70 o
   3   2   5    21.21    21.98     1.04 o
   4   2   5  5082.95  5135.53    28.08 o
   5   2   5     1.58     1.19     0.86 <
   6   2   5  1988.77  2056.74    28.18 o
   7   2   5   167.59   138.85     5.38 o
   8   2   5  1709.45  1674.21    22.33 o
  -7   3   5  2628.04  2694.37    37.93 o
  -6   3   5   191.19   169.97     7.67 o
  -5   3   5  2176.44  2181.11    19.76 o
  -4   3   5    26.67    26.97     1.46 o
  -3   3   5  5057.55  5002.95    26.96 o
  -2   3   5     1.67     2.06     0.52 o
  -1   3   5  7773.82  7543.76    54.14 o
   0   3   5   474.83   488.96     5.88 o
   1   3   5 10386.20 10255.10    52.82 o
   2   3   5   203.53   195.05     3.13 o
   3   3   5  5074.61  5013.74    32.11 o
   4   3   5    80.84    73.22     3.01 o
   5   3   5  4656.94  4516.75    47.67 o
   6   3   5    23.79    22.10     1.96 o
   7   3   5  2716.40  2678.64    35.95 o
   8   3   5    13.61    11.93     1.99 o
  -7   4   5    11.46    10.48     2.29 o
  -6   4   5  2656.64  2650.88    36.40 o
  -5   4   5    59.75    62.63     3.48 o
  -4   4   5  3581.62  3552.04    27.37 o
  -3   4   5   168.63   171.79     4.26 o
  -2   4   5  3308.96  3259.29    18.65 o
  -1   4   5     0.06     1.06     0.51 <
   0   4   5  4647.82  4718.14    31.85 o
   1   4   5     1.34     2.53     0.58 o
   2   4   5  4368.75  4469.35    29.51 o
   3   4   5    10.00    10.21     1.21 o
   4   4   5  2937.42  2852.29    26.16 o
   5   4   5     0.07     3.63     1.15 o
   6   4   5  2503.30  2600.61    26.62 o
   7   4   5     1.45     0.62     1.74 <
   8   4   5   683.07   772.63    25.60 o
  -6   5   5    30.41    28.88     3.48 o
  -5   5   5  2292.72  2266.53    32.15 o
  -4   5   5     3.22     4.00     1.48 <
  -3   5   5  2202.35  2119.47    28.53 o
  -2   5   5    31.01    30.50     2.18 o
  -1   5   5  1373.01  1330.31    12.66 o
   0   5   5   236.21   234.29     3.93 o
   1   5   5  4192.21  4310.57    34.48 o
   2   5   5     8.59    10.72     1.06 o
   3   5   5   372.80   382.63     7.45 o
   4   5   5     7.54     8.63     1.36 o
   5   5   5  2649.62  2640.65    26.64 o
   6   5   5    51.92    51.76     3.24 o
   7   5   5   913.28   944.05    20.04 o
  -6   6   5   642.06   655.09    16.79 o
  -5   6   5     0.43    -1.11     1.61 <
  -4   6   5  1513.07  1509.80    24.55 o
  -3   6   5     7.05     5.92     1.58 o
  -2   6   5   854.49   883.22    13.10 o
  -1   6   5    82.32    81.02     2.95 o
   0   6   5  3115.39  3165.41    27.62 o
   1   6   5     5.67     5.08     0.90 o
   2   6   5  1609.56  1680.63    21.71 o
   3   6   5    13.23    12.14     1.54 o
   4   6   5  1456.53  1454.50    15.53 o
   5   6   5    66.65    58.14     3.39 o
   6   6   5  1527.14  1516.74    20.27 o
   7   6   5     1.50     5.58     3.01 <
  -6   7   5     0.00     3.41     3.20 <
  -5   7   5  1815.75  1872.84    30.36 o
  -4   7   5     0.42     1.15     1.64 <
  -3   7   5  1309.34  1325.58    18.08 o
  -2   7   5     0.16     1.07     1.19 <
  -1   7   5  1301.81  1299.90    20.82 o
   0   7   5    17.57    14.07     1.35 o
   1   7   5  3323.47  3375.26    26.91 o
   2   7   5    52.12    52.11     3.98 o
   3   7   5  1904.70  1940.55    22.11 o
   4   7   5     4.73     6.06     1.29 o
   5   7   5  1559.66  1546.35    20.61 o
   6   7   5     2.78     2.82     1.64 <
  -5   8   5    76.56    80.68     8.25 o
  -4   8   5  1380.65  1408.79    25.62 o
  -3   8   5    22.51    21.64     2.43 o
  -2   8   5  2847.24  2858.54    37.18 o
  -1   8   5     9.53    10.30     2.10 o
   0   8   5  2090.68  2092.93    24.17 o
   1   8   5    11.62    12.78     1.80 o
   2   8   5  2118.24  2131.74    25.43 o
   3   8   5     1.51     1.00     1.31 <
   4   8   5  3175.35  3181.58    33.92 o
   5   8   5     9.14     7.14     2.01 o
  -3   9   5  1409.23  1400.30    25.44 o
  -2   9   5    28.58    26.70     3.43 o
  -1   9   5  2208.59  2185.27    26.42 o
   0   9   5     2.30     0.95     1.69 <
   1   9   5  1593.58  1548.25    22.02 o
   2   9   5    47.43    47.90     3.70 o
   3   9   5  1728.57  1749.31    24.16 o
   4   9   5     3.70     5.09     2.56 <
  -3  -6   6    23.12    21.55     4.62 o
  -2  -6   6  2137.19  2259.85    35.03 o
  -1  -6   6    76.54    73.07     5.65 o
   0  -6   6   696.03   715.87    17.61 o
   1  -6   6   139.26   144.73     7.68 o
   2  -6   6  1493.43  1548.67    27.17 o
   3  -6   6   183.67   189.92     8.80 o
   4  -6   6  1506.06  1414.23    25.87 o
   5  -6   6     8.94    13.48     3.63 o
  -4  -5   6    22.86    19.67     2.96 o
  -3  -5   6  1491.25  1522.50    21.24 o
  -2  -5   6     1.19     0.10     1.68 <
  -1  -5   6  1335.52  1364.33    24.07 o
   0  -5   6     1.04    -1.05     1.70 <
   1  -5   6  1090.30  1125.18    21.31 o
   2  -5   6   170.32   166.94     7.69 o
   3  -5   6  1931.71  1891.86    29.12 o
   4  -5   6     2.03     1.50     1.42 <
   5  -5   6   991.04   991.48    16.93 o
   6  -5   6     1.97     8.75     3.59 <
  -5  -4   6    47.87    41.07     4.17 o
  -4  -4   6  1099.08  1103.30    14.69 o
  -3  -4   6   144.11   141.17     5.46 o
  -2  -4   6  1422.82  1459.64    22.99 o
  -1  -4   6    36.63    33.52     3.24 o
   0  -4   6  1205.26  1226.86    20.95 o
   1  -4   6    74.30    70.24     4.60 o
   2  -4   6  1166.76  1168.27    20.47 o
   3  -4   6   162.26   157.55     5.76 o
   4  -4   6  1638.73  1616.11    18.02 o
   5  -4   6   138.42   136.00     5.75 o
   6  -4   6  1123.74  1129.11    22.71 o
  -5  -3   6  1304.45  1357.21    19.66 o
  -4  -3   6   108.87   100.42     3.90 o
  -3  -3   6  2738.02  2723.74    24.05 o
  -2  -3   6    31.10    37.48     3.04 o
  -1  -3   6  3043.73  2973.80    35.56 o
   0  -3   6   253.50   255.57     8.08 o
   1  -3   6  3838.68  3753.69    41.70 o
   2  -3   6   254.71   260.54     6.84 o
   3  -3   6  1967.22  1989.04    19.30 o
   4  -3   6    34.52    36.19     2.32 o
   5  -3   6  4233.43  4328.54    40.03 o
   6  -3   6   208.70   210.70     8.80 o
   7  -3   6  1719.97  1709.69    29.09 o
  -6  -2   6  1308.52  1390.20    25.60 o
  -5  -2   6   192.70   187.51     6.47 o
  -4  -2   6  2682.71  2733.20    33.83 o
  -3  -2   6    79.15    81.56     3.15 o
  -2  -2   6  1370.08  1375.59    14.14 o
  -1  -2   6    39.50    39.62     2.36 o
   0  -2   6  7459.55  7280.82    47.17 o
   1  -2   6   146.28   148.70     3.60 o
   2  -2   6  2095.05  2039.78    18.36 o
   3  -2   6    78.03    76.32     2.94 o
   4  -2   6  2006.44  2041.42    18.84 o
   5  -2   6    33.88    35.50     2.63 o
   6  -2   6  3081.13  3068.27    39.28 o
   7  -2   6    28.08    32.44     3.67 o
  -7  -1   6   783.13   740.09    24.77 o
  -6  -1   6    18.02    19.29     2.97 o
  -5  -1   6  3018.63  3042.15    38.58 o
  -4  -1   6   397.35   370.06     8.07 o
  -3  -1   6  2392.28  2383.07    20.19 o
  -2  -1   6   160.09   157.92     3.91 o
  -1  -1   6  2447.61  2367.98    18.96 o
   0  -1   6   181.57   175.11     4.27 o
   1  -1   6  4913.03  4930.95    35.19 o
   2  -1   6   194.60   210.53     4.19 o
   3  -1   6  2769.04  2828.71    21.78 o
   4  -1   6   217.10   215.36     4.72 o
   5  -1   6  1892.93  1906.44    17.72 o
   6  -1   6   190.99   193.65     7.77 o
   7  -1   6  1252.19  1255.27    22.87 o
   8  -1   6    27.64    24.31     3.25 o
  -7   0   6    35.65    42.24     4.01 o
  -6   0   6   888.89   907.30    18.99 o
  -5   0   6     0.20    -1.08     1.16 <
  -4   0   6  2441.02  2524.45    30.17 o
  -3   0   6     4.13     2.90     0.92 o
  -2   0   6  1522.88  1560.39    14.01 o
  -1   0   6   153.11   153.45     3.45 o
   0   0   6  3011.98  2860.05    20.66 o
   1   0   6   121.05   135.71     3.33 o
   2   0   6  1703.81  1726.16    12.39 o
   3   0   6    46.68    44.45     1.92 o
   4   0   6  2787.31  2872.99    22.27 o
   5   0   6     1.02     0.50     0.78 <
   6   0   6  1818.52  1834.55    17.76 o
   7   0   6     0.87     0.49     1.07 <
   8   0   6  1554.54  1618.73    27.65 o
  -7   1   6   849.89   838.13    25.80 o
  -6   1   6    14.61    23.03     2.61 o
  -5   1   6   862.05   937.10    13.86 o
  -4   1   6    34.42    29.22     2.18 o
  -3   1   6  1645.63  1718.82    18.08 o
  -2   1   6     1.93     2.94     1.07 <
  -1   1   6  3101.08  3077.37    24.93 o
   0   1   6     5.94     5.56     0.82 o
   1   1   6   887.58   818.24     7.93 o
   2   1   6   230.97   249.89     3.85 o
   3   1   6  4805.61  4877.63    28.79 o
   4   1   6     3.28     2.80     0.70 o
   5   1   6   566.54   573.10     9.35 o
   6   1   6     4.86     4.41     1.07 o
   7   1   6  1950.07  1927.92    28.48 o
   8   1   6    32.06    34.64     3.73 o
  -7   2   6     6.22    14.26     3.94 o
  -6   2   6  2185.69  2177.80    32.22 o
  -5   2   6     2.93     3.26     0.93 o
  -4   2   6  1914.54  1930.17    20.36 o
  -3   2   6     1.74     3.03     0.89 o
  -2   2   6  6033.66  6024.49    42.25 o
  -1   2   6    61.33    58.80     2.58 o
   0   2   6  4309.72  4271.04    25.20 o
   1   2   6   221.46   252.11     3.27 o
   2   2   6  9424.53  9097.08    44.66 o
   3   2   6   125.01   130.99     2.49 o
   4   2   6  7229.72  7295.58    40.60 o
   5   2   6    87.60    84.43     3.46 o
   6   2   6  2399.64  2330.72    30.90 o
   7   2   6     0.78     3.07     1.66 <
   8   2   6  2957.19  2938.99    40.07 o
  -7   3   6  2280.40  2328.43    48.53 o
  -6   3   6     6.77     5.98     1.93 o
  -5   3   6  1368.95  1362.84    18.09 o
  -4   3   6     0.56    -0.20     1.14 <
  -3   3   6  5648.08  5674.85    34.01 o
  -2   3   6     0.46     0.95     0.69 <
  -1   3   6  6421.36  6466.64    48.49 o
   0   3   6     0.13     1.99     0.44 o
   1   3   6  2764.87  2693.05    22.30 o
   2   3   6    10.54    10.02     0.96 o
   3   3   6  9945.42  9842.72    59.75 o
   4   3   6   183.73   177.73     4.83 o
   5   3   6  3176.37  3140.29    28.77 o
   6   3   6     7.36     9.36     1.38 o
   7   3   6  2517.66  2482.52    34.23 o
   8   3   6     4.69     5.76     1.56 o
  -6   4   6  2358.74  2335.17    34.38 o
  -5   4   6    29.21    32.70     2.73 o
  -4   4   6  2287.44  2255.37    24.41 o
  -3   4   6    99.43   100.12     3.38 o
  -2   4   6  4736.26  4682.12    33.24 o
  -1   4   6   118.68   124.31     3.51 o
   0   4   6  5608.05  5682.09    37.09 o
   1   4   6   147.91   141.10     3.09 o
   2   4   6  4267.27  4275.65    25.91 o
   3   4   6    81.41    83.66     2.50 o
   4   4   6  2408.44  2410.23    23.46 o
   5   4   6    60.07    55.81     3.06 o
   6   4   6  3061.71  2927.71    37.29 o
   7   4   6    25.16    25.31     3.17 o
   8   4   6   742.64   760.66    25.46 o
  -6   5   6     8.32    10.01     2.37 o
  -5   5   6  1627.12  1657.79    26.98 o
  -4   5   6    21.08    24.62     2.32 o
  -3   5   6  2816.55  2830.30    23.94 o
  -2   5   6    87.32    79.86     3.08 o
  -1   5   6  1939.59  1998.54    18.02 o
   0   5   6    25.87    30.22     1.85 o
   1   5   6  4324.00  4541.92    34.53 o
   2   5   6    84.29    83.19     2.63 o
   3   5   6  2848.97  2773.46    33.28 o
   4   5   6     8.49     8.66     1.27 o
   5   5   6  2209.94  2159.20    23.44 o
   6   5   6    37.87    36.30     2.78 o
   7   5   6  1327.54  1292.83    23.96 o
  -6   6   6   798.10   837.97    28.06 o
  -5   6   6    13.65    15.78     2.67 o
  -4   6   6  3260.07  3271.68    41.46 o
  -3   6   6    20.72    16.82     1.88 o
  -2   6   6   905.92   900.18    13.61 o
  -1   6   6   123.12   126.84     4.62 o
   0   6   6  2945.86  3020.35    34.27 o
   1   6   6    52.55    54.55     2.93 o
   2   6   6  2127.02  2155.51    28.53 o
   3   6   6     7.30     5.67     1.25 o
   4   6   6  1336.65  1346.78    17.34 o
   5   6   6    57.45    52.87     3.32 o
   6   6   6  2383.48  2308.37    26.48 o
   7   6   6    17.33    10.27     2.80 o
  -5   7   6  1718.33  1816.53    30.29 o
  -4   7   6    81.07    79.78     5.58 o
  -3   7   6  3164.52  3182.10    32.37 o
  -2   7   6     1.88     2.59     1.19 <
  -1   7   6  2491.92  2483.90    31.82 o
   0   7   6    30.94    34.00     3.02 o
   1   7   6  3850.78  3820.02    44.64 o
   2   7   6   501.73   499.51    12.70 o
   3   7   6  2621.97  2648.05    35.03 o
   4   7   6     0.04     0.73     1.58 <
   5   7   6  2444.08  2391.91    27.16 o
   6   7   6    16.09    14.27     2.22 o
  -4   8   6  3038.49  3042.94    41.91 o
  -3   8   6     8.45     6.68     1.65 o
  -2   8   6  1428.19  1377.47    23.42 o
  -1   8   6     0.01    -0.10     1.50 <
   0   8   6  2553.35  2536.15    27.60 o
   1   8   6     1.49     1.38     1.36 <
   2   8   6  2097.49  2129.09    31.39 o
   3   8   6    52.41    50.66     4.36 o
   4   8   6  1873.36  1905.00    24.50 o
   5   8   6     0.45    -3.14     2.05 <
  -3   9   6  1794.24  1777.23    29.30 o
  -2   9   6    40.43    36.15     3.82 o
  -1   9   6  1442.18  1432.60    20.52 o
   0   9   6     1.99     0.44     1.70 <
   1   9   6   359.74   357.21    11.99 o
   2   9   6   166.60   160.57     6.62 o
   3   9   6  1743.16  1771.77    24.47 o
   4   9   6     4.64     3.14     3.43 <
   0  10   6   659.68   661.25    23.87 o
   1  10   6     0.02    -1.85     3.31 <
   0  -6   7   389.22   429.39    19.55 o
   1  -6   7     1.15     3.05     2.15 <
   2  -6   7  1248.80  1278.74    25.15 o
   3  -6   7     4.31     5.57     2.30 <
   4  -6   7   711.00   686.85    24.68 o
  -3  -5   7   709.37   690.93    14.09 o
  -2  -5   7   171.15   164.92     8.16 o
  -1  -5   7   909.56   920.72    19.95 o
   0  -5   7    27.42    25.56     3.31 o
   1  -5   7   244.88   244.51     9.76 o
   2  -5   7    36.57    36.14     3.84 o
   3  -5   7  1047.94  1054.33    17.54 o
   4  -5   7    26.55    26.79     2.82 o
   5  -5   7   585.26   578.02    15.79 o
  -4  -4   7   516.09   518.41    14.06 o
  -3  -4   7     0.20     1.12     1.29 <
  -2  -4   7  2119.20  2083.96    30.77 o
  -1  -4   7     9.65     7.56     1.90 o
   0  -4   7  1159.10  1167.68    21.21 o
   1  -4   7    56.40    63.24     3.81 o
   2  -4   7  2371.55  2336.37    26.97 o
   3  -4   7    13.07    14.28     1.94 o
   4  -4   7  1703.77  1736.59    19.58 o
   5  -4   7     2.97     4.69     1.55 o
   6  -4   7  1486.04  1472.20    27.20 o
  -5  -3   7   818.59   814.27    15.29 o
  -4  -3   7    16.29    15.36     2.12 o
  -3  -3   7  1299.55  1315.10    15.63 o
  -2  -3   7    59.00    60.41     3.44 o
  -1  -3   7  1928.70  1867.92    26.87 o
   0  -3   7    18.69    22.47     2.15 o
   1  -3   7  2366.17  2337.13    25.46 o
   2  -3   7     6.31     5.66     1.82 o
   3  -3   7  2053.65  2040.18    20.33 o
   4  -3   7    50.05    51.36     2.85 o
   5  -3   7  3056.68  3113.91    32.61 o
   6  -3   7     0.90     8.37     2.17 o
   7  -3   7   975.74   967.04    21.47 o
  -5  -2   7    37.19    40.38     3.20 o
  -4  -2   7  2829.97  2765.14    36.42 o
  -3  -2   7    89.12    90.15     3.50 o
  -2  -2   7  3292.89  3218.18    26.24 o
  -1  -2   7    37.05    36.33     2.39 o
   0  -2   7  4248.93  4106.26    44.47 o
   1  -2   7   486.97   457.63    10.96 o
   2  -2   7  3627.44  3518.11    39.79 o
   3  -2   7     6.27     6.42     1.33 o
   4  -2   7  2963.71  2978.64    29.86 o
   5  -2   7   257.72   271.06     7.47 o
   6  -2   7  3544.66  3579.87    44.61 o
   7  -2   7   193.01   196.60     8.90 o
  -6  -1   7     1.40     0.01     1.54 <
  -5  -1   7  2030.29  1955.63    29.81 o
  -4  -1   7     0.23    -1.24     1.57 <
  -3  -1   7  1689.75  1751.16    17.09 o
  -2  -1   7    21.92    21.90     1.62 o
  -1  -1   7  3448.57  3360.77    29.95 o
   0  -1   7     4.73     5.73     1.13 o
   1  -1   7  6003.88  6032.85    38.31 o
   2  -1   7    16.97    15.73     1.28 o
   3  -1   7  1021.86  1051.23    11.50 o
   4  -1   7    51.29    54.47     2.49 o
   5  -1   7  4235.40  4302.11    48.53 o
   6  -1   7     8.66     6.99     1.51 o
   7  -1   7  1605.45  1607.17    27.12 o
  -6   0   7   821.19   804.93    18.24 o
  -5   0   7    99.53    92.11     4.41 o
  -4   0   7  2945.84  2978.16    36.16 o
  -3   0   7   250.62   241.94     6.30 o
  -2   0   7  1015.38  1036.58    12.80 o
  -1   0   7     0.48     0.95     0.74 <
   0   0   7  3021.06  2959.18    22.07 o
   1   0   7   226.83   243.84     5.00 o
   2   0   7  2686.05  2782.93    21.18 o
   3   0   7   184.26   189.47     4.24 o
   4   0   7  1457.02  1491.23    14.57 o
   5   0   7   335.74   341.87     6.50 o
   6   0   7  1325.22  1347.77    15.04 o
   7   0   7    66.62    66.80     3.92 o
   8   0   7  1008.46  1032.18    21.73 o
  -6   1   7     3.02     4.61     2.54 <
  -5   1   7  2818.58  2817.17    28.90 o
  -4   1   7     0.12     0.78     1.06 <
  -3   1   7  2883.94  2896.77    27.30 o
  -2   1   7   334.94   330.44     5.60 o
  -1   1   7  5659.63  5553.94    41.35 o
   0   1   7    57.13    62.49     2.17 o
   1   1   7  3928.67  3911.34    23.86 o
   2   1   7    28.00    29.01     1.40 o
   3   1   7  4151.57  4215.31    26.24 o
   4   1   7   621.23   621.63     7.30 o
   5   1   7  4632.85  4641.26    38.73 o
   6   1   7    56.06    53.02     3.87 o
   7   1   7  2117.46  2088.95    30.27 o
   8   1   7   189.82   185.34     8.47 o
  -6   2   7  1320.69  1366.05    25.11 o
  -5   2   7    73.10    66.79     3.81 o
  -4   2   7  1735.69  1733.08    25.39 o
  -3   2   7   192.35   188.86     4.36 o
  -2   2   7  6193.91  6140.77    47.65 o
  -1   2   7    33.16    33.48     1.48 o
   0   2   7  3884.01  3679.76    21.09 o
   1   2   7   207.08   218.87     3.08 o
   2   2   7  4350.37  4313.34    22.13 o
   3   2   7   178.05   179.10     3.13 o
   4   2   7  3840.18  3830.56    27.33 o
   5   2   7     8.02     7.94     1.31 o
   6   2   7  1533.61  1570.08    23.88 o
   7   2   7    12.30    10.96     2.40 o
   8   2   7  2958.75  2932.57    40.16 o
  -6   3   7    97.01    94.19     6.19 o
  -5   3   7  2566.09  2582.78    28.18 o
  -4   3   7   151.53   159.69     5.52 o
  -3   3   7  2617.24  2612.73    32.38 o
  -2   3   7  1061.11  1028.75    13.60 o
  -1   3   7  7871.21  7743.10    48.65 o
   0   3   7    59.20    64.86     1.56 o
   1   3   7  3030.18  3011.53    22.25 o
   2   3   7   156.74   169.79     3.76 o
   3   3   7  5359.95  5399.94    36.09 o
   4   3   7  1387.46  1409.26    15.26 o
   5   3   7  2242.30  2245.27    23.07 o
   6   3   7    33.21    32.81     2.49 o
   7   3   7  1418.98  1390.27    24.06 o
   8   3   7    35.04    31.29     3.75 o
  -6   4   7  1775.49  1777.77    29.87 o
  -5   4   7     0.59     3.60     1.42 <
  -4   4   7   825.84   842.00    13.80 o
  -3   4   7   149.12   143.84     4.26 o
  -2   4   7  5333.18  5245.47    37.21 o
  -1   4   7    66.34    63.61     2.62 o
   0   4   7  1365.89  1380.45    13.65 o
   1   4   7    19.97    19.54     1.23 o
   2   4   7  2492.77  2480.45    17.34 o
   3   4   7    41.51    40.19     1.98 o
   4   4   7  2521.65  2430.97    30.22 o
   5   4   7    29.55    31.07     2.32 o
   6   4   7  1366.66  1407.00    18.25 o
   7   4   7    14.18    12.94     2.37 o
   8   4   7  1257.79  1307.19    34.84 o
  -5   5   7   647.68   660.07    12.99 o
  -4   5   7    10.90     7.89     1.52 o
  -3   5   7   512.84   515.20     8.65 o
  -2   5   7   220.17   221.31     5.34 o
  -1   5   7  2427.82  2412.61    21.10 o
   0   5   7   123.42   122.17     3.72 o
   1   5   7  1371.85  1398.33    14.08 o
   2   5   7    21.84    19.50     1.70 o
   3   5   7   255.55   261.67     6.25 o
   4   5   7    86.47    85.90     3.78 o
   5   5   7  1247.91  1272.77    16.96 o
   6   5   7     1.47     0.29     1.01 <
   7   5   7  1143.64  1156.36    22.53 o
  -5   6   7     4.93     4.18     1.90 <
  -4   6   7   980.41  1010.08    20.41 o
  -3   6   7    17.21    21.30     2.25 o
  -2   6   7  1496.08  1526.88    19.16 o
  -1   6   7     0.10     0.96     1.12 <
   0   6   7  3018.15  3124.55    35.54 o
   1   6   7     5.66     2.23     1.01 <
   2   6   7  3844.63  3778.79    42.92 o
   3   6   7    16.60    15.16     2.26 o
   4   6   7  1130.57  1129.79    20.17 o
   5   6   7    36.05    37.38     2.79 o
   6   6   7  2655.12  2658.91    29.20 o
   7   6   7    14.72    13.95     3.70 o
  -4   7   7    91.01    91.43     6.09 o
  -3   7   7  1186.13  1170.20    17.50 o
  -2   7   7    28.31    28.57     2.61 o
  -1   7   7  1398.85  1408.03    22.27 o
   0   7   7     1.24     2.21     1.41 <
   1   7   7  4630.17  4789.18    49.73 o
   2   7   7   303.05   302.83     9.88 o
   3   7   7  1035.89  1061.51    20.06 o
   4   7   7     9.27     8.37     2.05 o
   5   7   7  2642.34  2671.34    36.92 o
   6   7   7     0.09     2.54     2.53 <
  -3   8   7     0.10    -2.74     1.72 <
  -2   8   7  1420.29  1387.68    23.75 o
  -1   8   7     4.30     3.76     1.71 <
   0   8   7  2666.99  2714.62    29.25 o
   1   8   7    80.53    73.66     5.18 o
   2   8   7  2748.45  2766.62    37.64 o
   3   8   7    13.91    15.07     2.53 o
   4   8   7  1168.73  1216.19    18.80 o
   5   8   7     0.13    -2.47     2.07 <
  -2   9   7     5.56     5.88     2.13 <
  -1   9   7  1095.30  1084.94    17.66 o
   0   9   7     9.10     8.00     2.16 o
   1   9   7  2514.98  2528.29    36.82 o
   2   9   7    33.83    36.69     4.09 o
   3   9   7  1118.10  1149.31    23.21 o
  -2  -5   8    21.04    28.18     5.45 o
  -1  -5   8   898.43   926.28    28.52 o
   0  -5   8    42.77    40.44     3.52 o
   1  -5   8  1328.76  1349.78    21.05 o
   2  -5   8     5.26     6.87     1.71 o
   3  -5   8  1852.48  1838.08    25.22 o
   4  -5   8    99.84    93.48     6.29 o
   5  -5   8   421.39   429.79    19.50 o
  -3  -4   8    82.88    72.12     4.29 o
  -2  -4   8  1629.82  1651.84    22.46 o
  -1  -4   8   365.00   343.97    11.46 o
   0  -4   8   788.27   773.41    17.69 o
   1  -4   8    17.18    15.29     2.14 o
   2  -4   8  1081.32  1109.55    17.81 o
   3  -4   8   153.86   155.58     6.33 o
   4  -4   8  1614.36  1580.93    22.09 o
   5  -4   8    34.50    34.59     3.40 o
  -4  -3   8    68.64    59.46     6.85 o
  -3  -3   8  2131.82  2122.73    25.13 o
  -2  -3   8   136.76   146.32     5.67 o
  -1  -3   8  2401.72  2380.16    32.54 o
   0  -3   8   625.96   600.31    14.32 o
   1  -3   8  2629.56  2566.12    34.36 o
   2  -3   8   349.72   348.43    10.87 o
   3  -3   8  2415.07  2364.90    33.17 o
   4  -3   8    90.92    98.12     4.84 o
   5  -3   8  1089.34  1112.38    17.79 o
   6  -3   8   370.47   394.04    13.07 o
  -5  -2   8    15.65    13.43     2.30 o
  -4  -2   8   923.96   976.18    20.07 o
  -3  -2   8    90.37    93.88     3.80 o
  -2  -2   8  1425.38  1472.44    16.11 o
  -1  -2   8    83.44    85.00     3.93 o
   0  -2   8  2309.93  2250.29    29.62 o
   1  -2   8    16.63    15.24     2.10 o
   2  -2   8  2298.10  2207.49    29.89 o
   3  -2   8    52.85    52.70     3.29 o
   4  -2   8  1694.47  1700.82    21.40 o
   5  -2   8    14.98    16.04     2.20 o
   6  -2   8  1138.81  1177.79    22.88 o
   7  -2   8    18.33    23.22     3.44 o
  -5  -1   8  1176.75  1196.75    22.93 o
  -4  -1   8   173.98   162.23     7.58 o
  -3  -1   8  1722.45  1704.68    20.82 o
  -2  -1   8    69.88    72.37     3.03 o
  -1  -1   8   361.24   369.96     6.68 o
   0  -1   8   800.28   812.14    11.33 o
   1  -1   8  2533.53  2452.92    30.11 o
   2  -1   8    52.79    50.41     2.87 o
   3  -1   8   697.65   704.36    11.71 o
   4  -1   8    15.95    13.16     1.69 o
   5  -1   8   962.30   978.59    15.07 o
   6  -1   8   455.77   464.82    10.32 o
   7  -1   8   798.90   833.24    19.06 o
  -5   0   8     1.30     4.22     1.59 <
  -4   0   8  1856.59  1863.01    27.38 o
  -3   0   8    21.96    18.68     1.98 o
  -2   0   8   578.12   597.41     8.61 o
  -1   0   8     1.61     1.29     0.80 <
   0   0   8  3946.23  3890.51    33.39 o
   1   0   8   180.03   172.80     4.49 o
   2   0   8  1982.44  1990.79    17.26 o
   3   0   8     0.50     2.49     0.95 <
   4   0   8  1526.95  1576.98    15.67 o
   5   0   8    24.62    22.21     1.79 o
   6   0   8  2393.65  2421.73    22.55 o
   7   0   8    30.07    30.96     3.50 o
  -5   1   8  1571.66  1589.15    26.34 o
  -4   1   8   165.25   152.00     7.04 o
  -3   1   8  1544.97  1514.96    18.44 o
  -2   1   8   151.52   148.25     4.25 o
  -1   1   8   364.60   368.65     6.07 o
   0   1   8    72.17    73.84     2.58 o
   1   1   8  5059.07  5000.93    33.63 o
   2   1   8    25.64    28.15     1.46 o
   3   1   8  2722.61  2726.14    19.35 o
   4   1   8    80.72    82.86     2.64 o
   5   1   8  1375.28  1384.53    14.87 o
   6   1   8    12.62    11.96     1.48 o
   7   1   8  1864.89  1899.54    23.81 o
   8   1   8     3.15     0.92     1.70 <
  -6   2   8  1419.63  1462.09    36.61 o
  -5   2   8    11.69    10.20     2.23 o
  -4   2   8  4076.28  4064.74    46.93 o
  -3   2   8    42.73    39.90     2.64 o
  -2   2   8  2912.43  2877.69    27.49 o
  -1   2   8   165.87   174.24     4.38 o
   0   2   8  4533.78  4414.31    27.46 o
   1   2   8    91.23    93.28     2.37 o
   2   2   8  4931.02  5028.09    25.75 o
   3   2   8   160.75   158.66     2.91 o
   4   2   8  6712.03  6508.35    51.43 o
   5   2   8     7.98     8.48     1.82 o
   6   2   8  1998.26  2038.35    28.58 o
   7   2   8   112.32   117.83     6.41 o
   8   2   8  2110.24  2185.34    33.52 o
  -5   3   8  1512.30  1550.18    21.12 o
  -4   3   8     0.14     0.57     1.34 <
  -3   3   8  3738.83  3735.54    43.18 o
  -2   3   8   299.84   297.34     7.09 o
  -1   3   8  3894.05  3838.88    28.93 o
   0   3   8     8.90     6.50     0.97 o
   1   3   8  2592.48  2477.22    20.84 o
   2   3   8    39.14    36.83     1.63 o
   3   3   8  6758.19  6796.12    44.54 o
   4   3   8   142.79   137.19     3.80 o
   5   3   8  2153.38  2144.40    22.82 o
   6   3   8    16.49    15.09     1.78 o
   7   3   8  2144.34  2248.51    32.66 o
   8   3   8    64.92    63.60     5.23 o
  -5   4   8    28.53    24.90     2.53 o
  -4   4   8   970.92   974.22    15.58 o
  -3   4   8    30.58    29.82     2.15 o
  -2   4   8  3177.80  3122.10    25.88 o
  -1   4   8     5.79     6.23     1.03 o
   0   4   8  1642.17  1608.80    18.48 o
   1   4   8     1.76     2.34     1.13 <
   2   4   8  1768.34  1796.25    16.18 o
   3   4   8   598.84   597.64     8.36 o
   4   4   8  3721.70  3756.82    28.54 o
   5   4   8     4.77     5.61     1.29 o
   6   4   8   425.20   447.77     9.69 o
   7   4   8     6.19     5.76     1.78 o
  -5   5   8  1015.46  1046.01    17.37 o
  -4   5   8    14.68    17.22     2.28 o
  -3   5   8  3160.92  3223.30    27.67 o
  -2   5   8     8.53     9.88     1.30 o
  -1   5   8  3163.35  3144.77    26.08 o
   0   5   8     8.00     7.69     1.14 o
   1   5   8  1286.47  1291.90    13.88 o
   2   5   8    36.43    34.79     2.01 o
   3   5   8  5446.44  5335.40    55.21 o
   4   5   8    34.78    33.51     2.47 o
   5   5   8  2070.56  2052.08    23.23 o
   6   5   8   117.11   131.91     5.35 o
   7   5   8  1492.12  1520.03    26.57 o
  -4   6   8   867.96   869.86    15.48 o
  -3   6   8     0.07     0.52     0.98 <
  -2   6   8  3031.96  3063.66    26.89 o
  -1   6   8    46.72    43.68     2.55 o
   0   6   8  2471.00  2501.66    25.69 o
   1   6   8    12.34    10.97     1.57 o
   2   6   8  1718.13  1756.57    26.08 o
   3   6   8    94.59    94.52     5.35 o
   4   6   8  2403.40  2347.46    32.37 o
   5   6   8     0.93     1.65     1.73 <
   6   6   8  2289.88  2272.71    33.13 o
  -4   7   8   243.51   253.51    10.37 o
  -3   7   8  2961.68  2961.65    31.95 o
  -2   7   8    10.85    11.73     1.86 o
  -1   7   8  2477.14  2481.15    27.35 o
   0   7   8   139.66   147.63     6.47 o
   1   7   8  3933.72  3907.65    46.28 o
   2   7   8   316.32   317.12    10.47 o
   3   7   8  2347.87  2377.58    33.47 o
   4   7   8   119.89   123.28     6.72 o
   5   7   8  1793.35  1796.53    29.13 o
   6   7   8   117.46   123.40     9.54 o
  -3   8   8    11.91     8.90     2.19 o
  -2   8   8  1268.61  1242.11    18.94 o
  -1   8   8    23.53    21.18     2.88 o
   0   8   8  2170.98  2222.58    26.09 o
   1   8   8     5.57     6.71     2.16 o
   2   8   8  1816.84  1807.92    29.26 o
   3   8   8    16.75    21.27     3.18 o
   4   8   8  1097.28  1120.48    22.66 o
   5   8   8    12.74     7.10     3.00 <
  -2   9   8    10.66    10.73     2.32 o
  -1   9   8   422.01   423.65    12.90 o
   0   9   8    64.62    61.98     5.18 o
   1   9   8  1055.90  1042.18    22.04 o
   2   9   8    73.99    78.91     8.27 o
  -2  -4   9  1294.59  1313.56    33.91 o
  -1  -4   9    18.53    24.10     3.55 o
   0  -4   9   988.01   985.35    21.11 o
   1  -4   9     2.58     4.37     1.97 <
   2  -4   9  1767.50  1765.98    29.89 o
   3  -4   9   160.89   171.48     8.57 o
   4  -4   9  1636.12  1673.80    29.43 o
   5  -4   9    72.11    71.99     8.18 o
  -3  -3   9  1213.54  1174.10    32.15 o
  -2  -3   9   134.10   127.68     5.58 o
  -1  -3   9  2467.27  2463.32    28.23 o
   0  -3   9    87.69    82.18     5.46 o
   1  -3   9   464.30   467.32    13.19 o
   2  -3   9    17.23    15.63     2.64 o
   3  -3   9  2870.66  2898.26    39.21 o
   4  -3   9    66.16    64.95     4.17 o
   5  -3   9  2025.92  2024.07    26.25 o
  -3  -2   9    33.97    32.41     3.55 o
  -2  -2   9  2838.60  2758.93    36.80 o
  -1  -2   9   117.27   122.32     5.05 o
   0  -2   9  1669.07  1626.53    24.98 o
   1  -2   9   105.93   112.36     5.91 o
   2  -2   9  1534.20  1536.42    24.62 o
   3  -2   9   128.38   125.11     6.43 o
   4  -2   9  1483.05  1506.21    20.62 o
   5  -2   9   147.88   144.60     5.99 o
   6  -2   9  1846.67  1854.14    24.58 o
  -5  -1   9   698.49   687.28    26.14 o
  -4  -1   9     1.57     4.59     1.96 <
  -3  -1   9  1209.26  1259.71    18.11 o
  -2  -1   9    43.27    43.01     3.00 o
  -1  -1   9  3136.70  3122.31    30.25 o
   0  -1   9   139.35   133.92     4.86 o
   1  -1   9  2150.75  2101.83    28.16 o
   2  -1   9    81.02    80.63     4.87 o
   3  -1   9  1699.85  1724.43    20.94 o
   4  -1   9   173.71   179.09     6.12 o
   5  -1   9  2428.70  2455.89    27.62 o
   6  -1   9    23.41    24.47     2.57 o
   7  -1   9  1077.41  1110.92    23.12 o
  -5   0   9    25.45    20.65     3.27 o
  -4   0   9  1452.49  1478.26    25.53 o
  -3   0   9    80.80    73.81     3.99 o
  -2   0   9  1082.09  1071.91    15.50 o
  -1   0   9    97.49    94.98     4.04 o
   0   0   9  2016.19  2026.28    18.12 o
   1   0   9    68.06    62.76     3.19 o
   2   0   9  1976.35  1966.79    26.22 o
   3   0   9     1.51    -0.27     0.97 <
   4   0   9   949.67   993.51    14.79 o
   5   0   9   500.61   516.41    10.61 o
   6   0   9  2950.91  2999.56    31.55 o
   7   0   9    62.97    65.57     5.30 o
  -5   1   9  1850.50  1834.37    29.89 o
  -4   1   9    56.48    60.68     4.70 o
  -3   1   9  2557.87  2532.05    26.98 o
  -2   1   9   293.11   294.47     6.47 o
  -1   1   9  4072.53  3924.27    43.55 o
   0   1   9   277.69   265.69     6.41 o
   1   1   9  5798.12  5751.51    38.76 o
   2   1   9   399.20   387.73     5.79 o
   3   1   9  1553.01  1566.79    12.44 o
   4   1   9   230.07   235.76     4.77 o
   5   1   9  3943.06  4021.07    31.55 o
   6   1   9   265.84   261.06     6.35 o
   7   1   9  2204.68  2196.45    33.10 o
  -5   2   9   119.43   128.75     7.10 o
  -4   2   9  3265.91  3398.14    42.73 o
  -3   2   9    48.34    44.57     2.98 o
  -2   2   9  1239.76  1210.69    19.67 o
  -1   2   9    13.37    13.27     1.43 o
   0   2   9  4970.12  4807.87    40.49 o
   1   2   9   158.81   151.84     3.46 o
   2   2   9  4846.11  4847.46    27.55 o
   3   2   9    18.53    20.39     1.25 o
   4   2   9  1465.83  1518.33    13.66 o
   5   2   9   221.67   226.95     6.44 o
   6   2   9  2502.49  2509.93    27.36 o
   7   2   9     5.59     4.90     1.53 o
   8   2   9  1612.56  1516.12    37.86 o
  -5   3   9  2189.44  2199.25    27.21 o
  -4   3   9   194.21   199.94     8.47 o
  -3   3   9  1812.76  1809.05    27.49 o
  -2   3   9   716.93   708.81    15.20 o
  -1   3   9  2149.52  2096.38    19.58 o
   0   3   9   141.18   132.46     4.03 o
   1   3   9  2055.18  2083.24    18.94 o
   2   3   9   129.86   120.75     2.62 o
   3   3   9  2133.18  2184.13    15.21 o
   4   3   9   310.00   321.86     6.20 o
   5   3   9  1459.21  1438.27    18.14 o
   6   3   9    77.80    81.16     4.05 o
   7   3   9   557.31   548.92    14.52 o
  -5   4   9     9.30     8.81     1.86 o
  -4   4   9  1532.47  1592.04    21.67 o
  -3   4   9     0.54     0.74     1.26 <
  -2   4   9  2262.31  2264.50    21.48 o
  -1   4   9    47.61    51.43     3.07 o
   0   4   9  1777.61  1716.73    24.44 o
   1   4   9    73.40    73.13     4.29 o
   2   4   9  1612.03  1564.89    18.55 o
   3   4   9     0.22     1.33     1.12 <
   4   4   9  2033.64  2053.78    19.02 o
   5   4   9    14.58    13.96     1.82 o
   6   4   9   811.32   808.83    13.72 o
   7   4   9    22.73    18.72     2.88 o
  -5   5   9   570.96   557.51    20.67 o
  -4   5   9    15.91    15.21     2.21 o
  -3   5   9   402.39   424.12     8.49 o
  -2   5   9    71.52    69.79     3.27 o
  -1   5   9  2404.43  2391.58    22.26 o
   0   5   9     7.77     4.32     0.94 o
   1   5   9   560.41   570.76     8.90 o
   2   5   9    31.49    29.18     2.36 o
   3   5   9  2161.37  2152.02    23.66 o
   4   5   9    55.19    52.84     4.14 o
   5   5   9   957.47   937.20    18.56 o
   6   5   9    55.97    61.90     4.67 o
   7   5   9   782.90   750.74    24.42 o
  -5   6   9    53.26    70.45     7.46 o
  -4   6   9  1155.92  1153.97    18.76 o
  -3   6   9    61.94    62.60     3.34 o
  -2   6   9  3032.66  3043.18    27.46 o
  -1   6   9    79.95    79.56     3.57 o
   0   6   9  1897.87  1923.62    22.12 o
   1   6   9    21.84    21.86     1.85 o
   2   6   9  2854.32  2855.86    36.72 o
   3   6   9    21.86    22.52     2.91 o
   4   6   9  3172.21  3145.49    40.01 o
   5   6   9    93.07    89.35     5.61 o
   6   6   9  1497.22  1555.53    26.69 o
  -3   7   9  1466.06  1521.28    27.24 o
  -2   7   9     2.24     0.56     1.36 <
  -1   7   9  3104.04  3117.03    40.43 o
   0   7   9     0.31     1.38     1.49 <
   1   7   9  1689.33  1703.74    27.27 o
   2   7   9    10.61     7.15     1.71 o
   3   7   9  2223.35  2261.74    33.02 o
   4   7   9     7.67     5.60     1.87 <
   5   7   9  2301.81  2372.17    35.16 o
   6   7   9     5.73    10.99     3.11 o
  -2   8   9  1316.75  1305.34    19.98 o
  -1   8   9     1.93     3.61     1.79 <
   0   8   9  1441.57  1501.81    26.41 o
   1   8   9    56.51    60.54     4.99 o
   2   8   9  1715.39  1700.03    28.69 o
   3   8   9    18.34    17.00     2.78 o
   4   8   9   599.43   619.86    23.08 o
   0  -4  10   937.16   963.05    29.25 o
   1  -4  10   152.66   148.44    10.87 o
   2  -4  10  1085.89  1081.79    31.59 o
  -1  -3  10  1112.27  1143.52    33.29 o
   0  -3  10   341.18   345.67    11.72 o
   1  -3  10  1396.98  1395.98    25.40 o
   2  -3  10   127.51   123.71     7.17 o
   3  -3  10  1676.10  1637.88    28.44 o
   4  -3  10   288.76   288.57    11.10 o
   5  -3  10   517.01   535.73    22.09 o
  -3  -2  10    78.94    91.77     8.33 o
  -2  -2  10  1905.17  1894.56    30.22 o
  -1  -2  10    82.16    77.64     5.49 o
   0  -2  10   586.53   582.95    11.91 o
   1  -2  10     2.83     6.52     2.05 o
   2  -2  10  1179.84  1186.92    22.01 o
   3  -2  10   122.46   128.04     6.88 o
   4  -2  10  1995.47  1966.30    25.15 o
   5  -2  10     2.57     3.10     1.49 <
   6  -2  10   235.72   244.73    13.90 o
  -3  -1  10   700.40   710.11    16.62 o
  -2  -1  10    69.49    77.29     5.23 o
  -1  -1  10  1018.89  1022.76    19.87 o
   0  -1  10   211.49   207.26     8.31 o
   1  -1  10   519.31   523.96    10.62 o
   2  -1  10    27.32    27.55     3.21 o
   3  -1  10   890.69   890.33    18.10 o
   4  -1  10    17.89    21.83     2.43 o
   5  -1  10   845.91   858.43    15.29 o
   6  -1  10    22.46    20.54     2.52 o
  -4   0  10   529.97   522.25    14.84 o
  -3   0  10   102.82   109.53     6.11 o
  -2   0  10  1968.29  1986.37    23.62 o
  -1   0  10     5.10     4.17     1.68 <
   0   0  10  1932.44  1872.58    27.27 o
   1   0  10    79.61    82.01     3.83 o
   2   0  10  1963.03  1931.84    21.98 o
   3   0  10   193.52   202.02     6.28 o
   4   0  10  1682.63  1690.07    21.21 o
   5   0  10     8.69    10.44     1.86 o
   6   0  10  1571.64  1604.11    21.91 o
   7   0  10    36.93    35.41     6.05 o
  -4   1  10    31.78    26.89     3.53 o
  -3   1  10  1551.35  1598.24    20.94 o
  -2   1  10    14.73    17.84     1.81 o
  -1   1  10  1075.84  1068.05    15.76 o
   0   1  10    43.57    46.31     2.86 o
   1   1  10  3908.40  3752.12    42.79 o
   2   1  10     1.85     0.73     0.97 <
   3   1  10  1773.31  1804.15    14.23 o
   4   1  10     9.15    10.87     1.19 o
   5   1  10  2647.78  2698.59    28.83 o
   6   1  10   147.01   137.35     5.70 o
   7   1  10  2040.61  2054.81    32.50 o
  -5   2  10    36.58    31.06     5.01 o
  -4   2  10  2048.58  1987.22    31.33 o
  -3   2  10   178.74   181.20     6.31 o
  -2   2  10  1830.55  1894.48    28.12 o
  -1   2  10   115.73   120.04     4.11 o
   0   2  10  3368.15  3208.81    31.14 o
   1   2  10   291.18   290.21     6.01 o
   2   2  10  2594.01  2588.25    19.61 o
   3   2  10    26.91    24.45     1.43 o
   4   2  10  1616.88  1663.07    15.07 o
   5   2  10    35.99    36.28     2.35 o
   6   2  10  2902.45  2933.19    30.87 o
   7   2  10   121.48   119.09     5.48 o
  -5   3  10  1538.95  1512.43    36.85 o
  -4   3  10     5.87     7.72     2.31 o
  -3   3  10  1751.44  1757.11    28.09 o
  -2   3  10    31.56    30.29     2.59 o
  -1   3  10  1315.74  1306.69    17.58 o
   0   3  10    22.19    23.04     2.05 o
   1   3  10  4833.15  4664.58    34.99 o
   2   3  10    15.17    19.56     1.52 o
   3   3  10  1337.47  1351.81    12.83 o
   4   3  10    14.19    19.50     1.56 o
   5   3  10  1633.84  1681.22    17.77 o
   6   3  10    48.21    48.20     4.14 o
   7   3  10  1721.91  1729.66    28.49 o
  -5   4  10     0.17     0.17     2.64 <
  -4   4  10  1260.08  1245.05    19.49 o
  -3   4  10   104.50   111.63     5.22 o
  -2   4  10   716.30   718.80    16.42 o
  -1   4  10    29.36    28.78     2.54 o
   0   4  10  1480.97  1475.75    18.94 o
   1   4  10     0.19    -0.63     1.14 <
   2   4  10  1592.76  1565.10    19.31 o
   3   4  10    29.19    30.67     2.46 o
   4   4  10  1735.83  1722.82    20.57 o
   5   4  10    69.44    63.34     4.51 o
   6   4  10   742.76   748.58    13.48 o
   7   4  10    39.11    43.72     4.35 o
  -4   5  10     0.71     0.25     1.48 <
  -3   5  10  1788.98  1840.21    24.15 o
  -2   5  10    67.56    70.64     3.48 o
  -1   5  10  2679.85  2689.46    24.86 o
   0   5  10   210.04   198.65     5.45 o
   1   5  10  2071.64  2005.98    19.69 o
   2   5  10    18.52    22.26     2.28 o
   3   5  10  2803.52  2777.05    28.88 o
   4   5  10    80.93    77.17     3.98 o
   5   5  10  1931.78  1857.54    28.68 o
   6   5  10   111.80   112.21     6.48 o
  -3   6  10     2.95     3.83     1.46 <
  -2   6  10  2284.52  2356.35    23.84 o
  -1   6  10    37.51    33.82     2.53 o
   0   6  10  2837.61  2863.79    29.65 o
   1   6  10    10.15    10.25     1.47 o
   2   6  10  2155.17  2104.81    30.67 o
   3   6  10    50.49    43.73     3.99 o
   4   6  10  2910.83  2900.57    38.67 o
   5   6  10    14.34    12.45     2.50 o
   6   6  10  1014.97   979.70    28.25 o
  -3   7  10  1217.02  1213.22    33.29 o
  -2   7  10   148.60   155.66     5.50 o
  -1   7  10  2330.51  2331.36    27.50 o
   0   7  10   172.15   166.77     7.29 o
   1   7  10  1586.97  1532.16    26.27 o
   2   7  10    20.95    21.54     3.10 o
   3   7  10  2507.88  2513.09    36.14 o
   4   7  10   106.48    95.83     6.21 o
   5   7  10   982.45   965.26    28.85 o
  -2   8  10  1445.86  1458.53    25.79 o
  -1   8  10    67.34    65.88     4.98 o
   0   8  10  1278.25  1301.01    24.94 o
   1   8  10    26.93    25.75     3.39 o
   2   8  10  1405.88  1414.28    26.38 o
   1  -3  11   843.11   867.30    26.86 o
   2  -3  11    63.52    63.45     7.07 o
   3  -3  11  1371.01  1314.81    35.36 o
  -1  -2  11    85.57    95.05     9.16 o
   0  -2  11   905.28   917.96    20.35 o
   1  -2  11    21.18    20.28     3.08 o
   2  -2  11  1062.60  1080.87    21.81 o
   3  -2  11   118.74   120.23     6.97 o
   4  -2  11  1078.13  1047.36    22.08 o
   5  -2  11    32.74    33.02     4.01 o
  -2  -1  11    59.34    62.16     6.88 o
  -1  -1  11  1461.60  1455.06    25.65 o
   0  -1  11    10.21     9.36     2.51 o
   1  -1  11   519.19   545.69    14.60 o
   2  -1  11    66.52    67.84     4.80 o
   3  -1  11  2593.49  2596.20    36.02 o
   4  -1  11    90.50    89.01     4.78 o
   5  -1  11   909.83   883.38    16.14 o
   6  -1  11    33.67    32.30     5.33 o
  -2   0  11  1870.22  1911.26    29.62 o
  -1   0  11   147.58   155.86     7.44 o
   0   0  11  1194.56  1167.37    21.62 o
   1   0  11    81.94    77.62     5.13 o
   2   0  11  1437.22  1428.95    23.93 o
   3   0  11    70.84    69.55     3.87 o
   4   0  11  2206.04  2248.93    26.42 o
   5   0  11    41.65    40.12     3.39 o
   6   0  11  1408.30  1408.76    21.04 o
  -4   1  11   150.30   156.66    12.22 o
  -3   1  11  1664.25  1744.54    29.10 o
  -2   1  11    64.87    66.07     3.46 o
  -1   1  11  2413.19  2351.66    26.88 o
   0   1  11   129.79   130.05     5.30 o
   1   1  11  2180.41  2173.21    24.84 o
   2   1  11   522.89   485.95    10.18 o
   3   1  11  2368.37  2379.17    19.83 o
   4   1  11    78.30    71.03     3.35 o
   5   1  11  1766.90  1758.31    22.68 o
   6   1  11    57.85    57.29     3.96 o
  -4   2  11  1877.71  1881.38    45.88 o
  -3   2  11    41.61    39.45     4.08 o
  -2   2  11  1476.35  1486.71    20.34 o
  -1   2  11     8.73     6.56     1.25 o
   0   2  11  1793.55  1722.80    21.54 o
   1   2  11   118.64   119.02     4.09 o
   2   2  11  2844.54  2823.37    24.52 o
   3   2  11    74.75    74.35     2.82 o
   4   2  11  1471.23  1495.16    14.64 o
   5   2  11    90.87    90.18     4.51 o
   6   2  11  1785.49  1776.47    28.45 o
   7   2  11    68.72    70.81     5.53 o
  -3   3  11  1801.21  1824.34    29.91 o
  -2   3  11    17.45    14.98     1.98 o
  -1   3  11   638.40   646.87    12.25 o
   0   3  11    79.96    71.34     4.77 o
   1   3  11  1607.16  1672.54    20.41 o
   2   3  11   198.97   186.32     5.06 o
   3   3  11   856.06   852.79    13.66 o
   4   3  11     0.33    -1.65     1.44 <
   5   3  11  1493.31  1551.43    24.44 o
   6   3  11    51.92    50.40     3.56 o
   7   3  11   887.55   865.04    15.84 o
  -3   4  11    23.12    20.53     2.39 o
  -2   4  11  1067.32  1064.82    21.37 o
  -1   4  11    11.02    10.66     2.14 o
   0   4  11  1676.01  1725.47    21.69 o
   1   4  11   194.60   188.78     6.28 o
   2   4  11  1807.90  1779.92    21.75 o
   3   4  11   144.27   137.29     5.28 o
   4   4  11  1101.28  1110.99    16.35 o
   5   4  11     3.61     3.55     1.60 <
   6   4  11  1399.03  1324.71    23.82 o
  -3   5  11  1599.52  1632.98    23.24 o
  -2   5  11    13.07    11.09     1.63 o
  -1   5  11  1179.54  1199.57    15.58 o
   0   5  11     8.31     5.01     1.23 o
   1   5  11  1770.78  1808.21    19.12 o
   2   5  11    86.31    82.81     4.30 o
   3   5  11  2236.99  2243.61    25.81 o
   4   5  11   116.14   118.92     5.15 o
   5   5  11  2106.01  2061.00    31.36 o
   6   5  11     0.64     0.40     1.65 <
  -2   6  11  2622.25  2703.10    26.84 o
  -1   6  11    72.72    75.89     3.76 o
   0   6  11  1937.27  1934.85    23.67 o
   1   6  11    44.17    42.05     3.28 o
   2   6  11  1299.64  1311.58    19.18 o
   3   6  11   179.74   179.12     6.56 o
   4   6  11  3443.56  3484.96    44.63 o
   5   6  11    26.54    19.13     2.92 o
  -2   7  11    14.42    15.19     2.66 o
  -1   7  11  2970.72  2949.88    28.57 o
   0   7  11     0.24    -0.68     1.77 <
   1   7  11   923.62   949.56    20.48 o
   2   7  11    36.16    33.92     3.77 o
   3   7  11  1661.03  1695.88    28.96 o
  -1   8  11    12.48    11.05     3.60 o
   3  -2  12    38.12    45.51     6.33 o
   1  -1  12   813.07   845.96    26.88 o
   2  -1  12    15.07    15.25     3.77 o
   4  -1  12   231.32   231.30    13.41 o
   5  -1  12   817.03   804.08    27.21 o
  -2   0  12  1479.45  1469.23    36.81 o
  -1   0  12   237.72   244.93     9.90 o
   0   0  12  1427.88  1455.71    25.77 o
   1   0  12     0.84    -0.23     1.60 <
   2   0  12  1262.84  1266.80    23.42 o
   3   0  12   141.21   146.23     7.42 o
   4   0  12  1891.78  1895.09    21.01 o
   5   0  12   185.11   178.75     7.01 o
  -2   1  12   269.29   262.07    13.96 o
  -1   1  12  2609.84  2705.61    37.57 o
   0   1  12   164.09   172.26     6.51 o
   1   1  12  1271.13  1247.71    18.59 o
   2   1  12     7.43    12.25     2.01 o
   3   1  12  1711.94  1715.30    22.01 o
   4   1  12   140.00   149.71     5.91 o
   5   1  12  1547.94  1518.65    21.45 o
   6   1  12   203.69   203.46     7.52 o
  -3   2  12    40.58    49.73     7.09 o
  -2   2  12  1267.95  1286.81    23.69 o
  -1   2  12   187.20   187.01     8.29 o
   0   2  12  1974.34  1919.42    29.35 o
   1   2  12    71.35    64.78     3.85 o
   2   2  12  1444.31  1440.64    19.61 o
   3   2  12    35.65    38.26     3.68 o
   4   2  12   711.85   716.32    16.31 o
   5   2  12    85.85    84.64     8.06 o
   6   2  12  1572.56  1632.17    27.74 o
  -3   3  12   778.24   774.21    27.63 o
  -2   3  12    75.67    74.61     4.41 o
  -1   3  12   742.52   729.84    13.75 o
   0   3  12    55.94    51.20     4.29 o
   1   3  12  2182.11  2103.21    24.78 o
   2   3  12    22.74    28.27     2.22 o
   3   3  12   868.81   850.40    14.28 o
   4   3  12    18.76    17.07     2.39 o
  -2   4  12   506.41   532.98    15.21 o
  -1   4  12   115.04   124.35     6.89 o
   0   4  12  1300.84  1369.59    23.90 o
   1   4  12    98.52    97.59     5.69 o
   2   4  12  2048.88  2008.83    24.37 o
   3   4  12     6.72     4.36     1.36 o
   4   4  12   597.54   594.82    14.97 o
   5   4  12   110.83   134.41     9.90 o
   6   4  12  1945.30  1931.89    43.43 o
  -2   5  12    23.97    23.98     3.41 o
  -1   5  12   953.49   980.41    14.42 o
   0   5  12   151.60   142.16     5.07 o
   1   5  12  3007.46  2953.48    27.23 o
   2   5  12   158.45   153.04     6.07 o
   3   5  12  1474.33  1439.69    20.29 o
   4   5  12     1.89     2.75     1.47 <
   5   5  12  1188.11  1213.87    23.39 o
  -2   6  12   834.61   803.45    25.73 o
  -1   6  12    35.69    41.57     3.47 o
   0   6  12  1882.96  1915.03    24.36 o
   1   6  12    44.04    36.63     3.15 o
   2   6  12  2337.83  2280.62    27.73 o
   3   6  12    32.82    31.86     3.03 o
   4   6  12  1509.41  1481.39    38.07 o
  -1   7  12  1164.44  1166.92    31.69 o
   1   7  12   796.61   789.29    26.37 o
   2   0  13  1073.62  1106.11    31.08 o
   3   0  13   226.26   229.80     9.53 o
   0   1  13     9.29     6.85     2.77 <
   1   1  13   727.24   763.22    17.91 o
   2   1  13    34.76    32.95     3.74 o
   3   1  13  1988.20  1976.93    30.18 o
  -1   2  13    63.68    55.39     6.48 o
   0   2  13   680.03   651.46    13.49 o
   1   2  13    25.31    24.84     2.61 o
   2   2  13   690.25   707.96    13.74 o
   3   2  13    54.04    50.16     4.45 o
  -1   3  13  1538.83  1487.18    36.89 o
   0   3  13    24.46    26.32     3.35 o
   1   3  13  1046.67  1088.19    21.88 o
   2   3  13    52.63    51.86     4.56 o
   3   3  13   892.76   873.45    19.20 o
  -1   4  13     0.43     2.82     3.11 <
   0   4  13  1137.73  1198.51    33.29 o
   1   4  13    75.08    67.62     5.10 o
   2   4  13  2134.32  2211.54    32.38 o
   3   4  13    46.90    48.20     4.24 o
   4   4  13   874.82   862.59    26.03 o
  -1   5  13  1038.52  1051.20    22.10 o
   0   5  13   115.49   116.80     6.76 o
   1   5  13  2617.03  2649.55    30.86 o
   2   5  13    81.83    80.55     5.51 o
   3   5  13  1402.92  1333.05    24.29 o
   4   5  13   114.38   143.80    10.68 o
   2   6  13  2164.48  2170.22    33.72 o
   3   6  13    36.54    33.37     5.48 o
   3   2  14   283.79   294.35    15.70 o
   3   3  14   971.62   962.65    29.34 o
   3   4  14   226.16   245.64    14.18 o
   2   5  14    89.61    78.14     8.01 o
