# Supplementary material for: Pyridine-3-carboxamide–telluric acid (1/1)
Source: Acta Crystallogr E Crystallogr Commun. 2018 Sep 28;74(Pt 10):1521–5. doi: 10.1107/S2056989018013579 (PMC6176439; doi:10.1107/S2056989018013579)
Supplement: Supplementary file 3 [file e-74-01521-Isup3.smi]

c1(cnccc1)C(=O)N.[Te](O)O.[OH].[OH].[OH].[OH]	?
